# Supplementary material for: Interphase chromosome conformation is specified by distinct folding programmes inherited through mitotic chromosomes or the cytoplasm
Source: Nat Cell Biol. 2025 Dec 22;28(1):82–97. doi: 10.1038/s41556-025-01828-1 (PMC12807859; doi:10.1038/s41556-025-01828-1)
Supplement: Supplementary file 4 — Supplementary Table 1. Hi-C libraries generated and analysed in this study. Supplementary Table 2. 1D Genomic feature libraries. Supplementary Table 3. Public genomic datasets. Supplementary Table 4. Summary of nuclear proteome changes in RanGAP1–AID-depleted cells. Supplementary Table 5. Summary of nuclear proteome changes in Nup93–AID-depleted cells. Supplementary Table 6. Excluded regions in spectral clustering. [file 41556_2025_1828_MOESM4_ESM.xlsx]

## Sheet: Supplementary Table 1
Supplementary Table 1: Hi-C libraries generated and analysed in this study
Read depth and character of Hi-C libraries and pooled libraries analysed
pseudoname (Supp Fig 2a)	Sample	total	fraction unmapped	fraction single-sided mapped	fraction mapped	fraction duplicates	total no duplicates	fraction cis
timecourse -/+ IAA: Individual replicates
RanGAP1-ctrl-Prometa-R1	ranGAP1-0-Ms-R1	744410350	8.25108	23.4578	68.2911	11.7399	420973266	95.9707
RanGAP1-ctrl-Prometa-R2	ranGAP1-0-Ms-R2	595377044	8.48977	24.5992	66.911	11.9633	327145953	94.4788
RanGAP1-ctrl-Telo-R1	ranGAP1-0-Telo-R2	1219504975	7.97104	23.421	68.608	13.0554	677466046	92.5671
RanGAP1-ctrl-Telo-R2	ranGAP1-0-Telo-R3R4	1145132525	5.76298	26.4552	67.7819	30.6027	425750270	91.8865
RanGAP1-ctrl-Cyto-R1	ranGAP1-0-Cyto-R1	1590928771	8.17967	22.7683	69.0521	12.6886	896703195	89.6867
RanGAP1-ctrl-Cyto-R2	ranGAP1-0-Cyto-R3R4	1346130113	5.66554	26.7512	67.5833	35.8654	426964048	87.2618
RanGAP1-ctrl-5hG1-R1	ranGAP1-0-G1s-R1	1607292424	8.12873	30.0733	61.7979	17.5324	711476630	81.0301
RanGAP1-ctrl-5hG1-R2	ranGAP1-0-G1s-R2	1370471991	9.51707	27.581	62.9019	21.8593	562476953	83.297
RanGAP1-delta-Prometa-R1	ranGAP1-2-Ms-R1	721101246	8.18661	23.2597	68.5537	12.2844	405758748	95.5593
RanGAP1-delta-Prometa-R2	ranGAP1-2-Ms-R2	3469778655	8.55432	24.8745	66.5712	15.5644	1769821921	94.9676
RanGAP1-delta-Telo-R1	ranGAP1-4-Cyto-R1	1404670538	8.10598	22.8424	69.0516	12.4719	794757960	88.2265
RanGAP1-delta-Telo-R2	ranGAP1-4-Cyto-R3R4	908381554	5.78393	26.7962	67.4199	29.6906	342725981	86.9548
RanGAP1-delta-Cyto-R1	ranGAP1-4-Telo-R2	1173712728	7.90823	23.2639	68.8278	11.8485	668773629	92.9154
RanGAP1-delta-Cyto-R2	ranGAP1-4-Telo-R3R4	1276718346	5.48368	26.3461	68.1702	32.2091	459121855	91.0983
RanGAP1-delta-5hG1-R1	ranGAP1-7-G1s-R1	1624567184	7.84705	31.3599	60.7931	17.2933	706682570	74.8416
RanGAP1-delta-5hG1-R2	ranGAP1-7-G1s-R2	1298262259	8.50282	29.5448	61.9524	18.4327	564999470	77.4373
Nup93-ctrl-5hG1-R1	N93-0-G1s-R1	1407673211	7.99439	27.3863	64.6193	18.3116	651861714	86.6489
Nup93-ctrl-5hG1-R2	N93-0-G1s-R2	1120827299	6.82355	19.3031	73.8734	26.2668	533587432	87.0668
Nup93-ctrl-10hG1-R1	N93-0-10hR-G1s-R3	1942821997	7.38012	20.0661	72.5538	26.9123	886733978	86.7805
Nup93-ctrl-10hG1-R2	N93-0-10hR-G1s-R4	1756721294	7.70185	20.5042	71.7939	28.309	763908253	87.4437
Nup93-delta-5hG1-R1	N93-7-G1s-R1	1377461420	8.88244	28.9129	62.2047	20.7132	571529296	75.7684
Nup93-delta-5hG1-R2	N93-7-G1s-R2	1498695252	6.92318	18.2245	74.8524	26.035	731622984	82.41
Nup93-delta-10hG1-R1	N93-12-10hR-G1s-R3	1907947659	7.48714	21.0408	71.4721	24.4498	897159597	78.8209
Nup93-delta-10hG1-R2	N93-12-10hR-G1s-R4	1562117288	7.11534	20.3454	72.5392	24.8111	745569793	76.8498
RanGAP1-ctrl-10hG1-R1	ranGAP1-0-10hR-R1	1325594053	8.67058	27.4915	63.8379	38.2024	339823225	87.6249
RanGAP1-ctrl-10hG1-R2	ranGAP1-0-10hR-R3	1592006879	7.90755	22.1185	69.974	21.2188	776185456	86.8261
RanGAP1-delta-10hG1-R1	ranGAP1-12-10hR-R1	1172247282	8.34296	28.9832	62.6739	28.5777	399691739	75.7298
RanGAP1-delta-10hG1-R2	ranGAP1-12-10hR-R3	1215392365	8.01745	23.4903	68.4923	11.9477	687239032	80.8723
new G1 depletion (Ext Fig. 6): Individual replicates
RanGAP1-ctrl-3.5h-R1	ranGAP1-m3p5-R1	198983681	8.96987	27.4933	63.5368	17.4845	91636579	89.9947
RanGAP1-ctrl-3.5h-R2	ranGAP1-m3p5-R2	305865503	23.2399	24.043	52.717	18.4344	104858774	83.5705
RanGAP1-ctrl-3.5h-ctrl-10h-R1	ranGAP1-m10-R4	229505690	7.61803	29.3064	63.0755	13.7602	113181441	84.7875
RanGAP1-ctrl-3.5h-ctrl-10h-R2	ranGAP1-m10-R5	444571374	11.2293	26.9468	61.8238	21.0669	181193808	79.9246
RanGAP1-delta-3.5h-R1	ranGAP1-p3p5-R1	215300057	9.66585	29.4315	60.9026	14.0167	100945418	85.6629
RanGAP1-delta-3.5h-R2	ranGAP1-p3p5-R2	380520932	11.8534	26.9948	61.1517	20.934	153036791	81.6847
RanGAP1-delta-3.5h-delta-10h-R1	ranGAP1-p10-R4	312688326	8.46792	29.3794	62.1527	15.536	145765177	78.9918
RanGAP1-delta-3.5h-delta-10h-R2	ranGAP1-p10-R5	285075968	29.7411	22.3641	47.8948	15.0672	93583537	76.5704
RanGAP1-ctrl-3.5h-delta-10h-R1	ranGAP1-mp10-R4	285395007	8.16804	29.092	62.7399	13.9287	139304943	86.3222
RanGAP1-ctrl-3.5h-delta-10h-R2	ranGAP1-mp10-R5	332461846	13.4918	25.9297	60.5785	20.0717	134669633	79.2337
BET protein inhibitors: Individual replicates
RanGAP1-ctrl-5hG1-dBET6-R1	ranGAP1-mBETr1	381954213	6.56199	24.2528	69.1852	29.4703	151692507	83.6729
RanGAP1-ctrl-5hG1-dBET6-R2	ranGAP1-mBETr2	660421514	7.43922	24.3951	68.1657	27.7423	266964716	85.9692
RanGAP1-ctrl-5hG1-JQ1-R1	ranGAP1-mJQ1r1	440505782	6.50571	23.4451	70.0492	27.7388	186379848	82.4492
RanGAP1-ctrl-5hG1-JQ1-R2	ranGAP1-mJQ1r2	445974656	10.8699	26.4078	62.7223	22.2745	180386875	86.0756
RanGAP1-delta-5hG1-dBET6-R1	ranGAP1-pBETr1	375093348	6.35016	24.7142	68.9356	24.6563	166088812	79.5596
RanGAP1-delta-5hG1-dBET6-R2	ranGAP1-pBETr2	436977457	18.0516	24.9072	57.0412	17.6462	172146945	74.3806
RanGAP1-delta-5hG1-JQ1-R1	ranGAP1-pJQ1r1	327625510	6.75861	25.0768	68.1646	22.8385	148499870	77.338
RanGAP1-delta-5hG1-JQ1-R2	ranGAP1-pJQ1r2	457034308	16.1276	25.7919	58.0805	19.0024	178600541	77.965
timecourse -/+ IAA: Pooled replicates
RanGAP1-ctrl-Mito	ranGAP1-0-Ms-R1R2	1339787394	8.35715	23.965	67.6778	11.8392	748119219	95.3183
RanGAP1-ctrl-Telo	ranGAP1-0-Telo-pooled	2364637500	6.90173	24.8904	68.2079	21.5531	1103216316	92.3044
RanGAP1-ctrl-Cyto	ranGAP1-0-Cyto-pooled	2937058884	7.02738	24.5937	68.3789	23.3111	1323667243	88.9046
RanGAP1-ctrl-5hG1	ranGAP1-0-G1s-R1R2	2977764415	8.76769	28.9263	62.306	19.5238	1273953583	82.031
RanGAP1-delta-Mito	ranGAP1-2-Ms-R1R2	4190879901	8.49105	24.5966	66.9123	15.0001	2175580669	95.0779
RanGAP1-delta-Telo	ranGAP1-4-Telo-pooled	2450431074	6.645	24.8698	68.4852	22.4568	1127895484	92.1757
RanGAP1-delta-Cyto	ranGAP1-4-Cyto-pooled	2313052092	7.19407	24.3951	68.4108	19.234	1137483941	87.8433
RanGAP1-delta-5hG1	ranGAP1-7-G1s-R1R2	2922829443	8.13833	30.5537	61.308	17.7994	1271682040	75.9949
Nup93-ctrl-5hG1	N93-0-G1s-R1R2	2528500510	7.47538	23.8032	68.7214	21.8379	1185449146	86.837
Nup93-ctrl-10hG1	N93-0-10hR-G1s-R3R4	3699543291	7.53289	20.2741	72.193	27.5755	1650642231	87.0874
Nup93-delta-5hG1	N93-7-G1s-R1R2	2876156672	7.86152	23.3434	68.7951	23.4863	1303152280	79.4972
Nup93-delta-10hG1	N93-12-10hR-G1s-R3R4	3470064947	7.31977	20.7278	71.9525	24.6125	1642729390	77.9263
RanGAP1-ctrl-10hG1	ranGAP1-0-10hR-R1R3	2917600932	8.25423	24.5597	67.1861	28.9352	1116008681	87.0694
RanGAP1-delta-10hG1	ranGAP1-12-10hR-R1R3	2387639647	8.17726	26.1871	65.6356	20.1124	1086930771	78.9813
new G1 depletion (Ext Fig. 6): Pooled replicates
RanGAP1-ctrl-3.5h	ranGAP1-m3p5	504849184	17.6155	25.403	56.9816	18.06	196495353	86.5665
RanGAP1-ctrl-3.5h-ctrl-10h	ranGAP1-m10	674077064	9.99977	27.7502	62.25	18.5791	294375249	81.7943
RanGAP1-delta-3.5h	ranGAP1-p3p5	595820989	11.063	27.8753	61.0617	18.4344	253982209	83.2658
RanGAP1-delta-3.5h-delta-10h	ranGAP1-p10	597764294	18.6132	26.0338	55.3531	15.3124	239348714	78.045
RanGAP1-ctrl-3.5h-delta-10h	ranGAP1-mp10	617856853	11.0327	27.3904	61.5769	17.2342	273974576	82.8379
BET protein inhibitors: Pooled replicates
RanGAP1-ctrl-dBET6	ranGAP1-mBET	1042375727	7.11778	24.343	68.5393	28.3755	418657223	85.1372
RanGAP1-ctrl-JQ1	ranGAP1-mJQ1	886480438	8.70124	24.9356	66.3632	24.9898	366766723	84.2327
RanGAP1-delta-dBET6	ranGAP1-pBET	812070805	12.6468	24.8181	62.5352	20.8842	338235757	76.9238
RanGAP1-delta-JQ1	ranGAP1-pJQ1	784659818	12.2157	25.4933	62.291	20.6041	327100411	77.6803
"MEGA" pooled datasets for loop and MCD calling
Nup93-delta-MEGA	N93-aux-G1s-MEGA	6346221619	7.56529	21.9132	70.5215	24.1021	2945881670	78.6212
Nup93-ctrl-MEGA	N93-noaux-G1s-MEGA	6228043801	7.50954	21.7069	70.7836	25.2461	2836091377	86.9827
RanGAP1-delta-MEGA	ranGAP1-aux-G1s-MEGA	5310469090	8.15584	28.5904	63.2538	18.8394	2358612811	77.3711
RanGAP1-ctrl-MEGA	ranGAP1-noaux-G1s-MEGA	5895365347	8.51358	26.7653	64.7212	24.1815	2389962264	84.3837

## Sheet: Supplementary Table 2
Supplementary Table 2: 1D Genomic feature libraries
Genomic libraries generated for and analysed in this study
method	epitope	Pooled Sample	Sample	Total Paired Sequences	percent total duplicated	basic statistics	per base sequence quality	pooled read pairs
ATACseq	na	control G1 (mG)	mG_REP1_T1	111148741	54.5472	pass	pass	193618572
ATACseq	na	control G1 (mG)	mG_REP1_T2	99015573	44.7232	pass	pass	193618572
ATACseq	na	control G1 (mG)	mG_REP2_T1	184122208	45.8308	pass	pass	193618572
ATACseq	na	control prometaphase (mM)	mM_REP1_T1	68416441	42.9923	pass	pass	154100839
ATACseq	na	control prometaphase (mM)	mM_REP1_T2	96818274	50.2296	pass	pass	154100839
ATACseq	na	control prometaphase (mM)	mM_REP2_T1	203149240	41.4144	pass	pass	154100839
ATACseq	na	RanGAP1 depletion G1 (pG)	pG_REP1_T1	99251548	49.5068	pass	pass	172826130
ATACseq	na	RanGAP1 depletion G1 (pG)	pG_REP1_T2	83318041	61.0856	pass	pass	172826130
ATACseq	na	RanGAP1 depletion G1 (pG)	pG_REP2_T1	147668618	54.4587	pass	pass	172826130
ATACseq	na	RanGAP1 depletion prometaphase (pM)	pM_REP1_T1	102136771	41.3977	pass	pass	163249425
ATACseq	na	RanGAP1 depletion prometaphase (pM)	pM_REP1_T2	119508804	50.051	pass	pass	163249425
ATACseq	na	RanGAP1 depletion prometaphase (pM)	pM_REP2_T1	165359016	41.3968	pass	pass	163249425
Cut&Run	IgG	na	mM-IgG-r1	13582848	5.58377	pass	pass	na
Cut&Run	IgG	na	mM-IgG-r2	61677926	13.64	pass	pass	na
Cut&Run	IgG	na	mG-IgG-r1	12386402	7.5115	pass	pass	na
Cut&Run	IgG	na	mG-IgG-r2	84414670	14.3929	pass	pass	na
Cut&Run	H3K4me3	na	mM-H3K4me3-r1	25950542	22.7674	pass	pass	na
Cut&Run	H3K4me3	na	mM-H3K4me3-r2	45525128	2.93692	pass	pass	na
Cut&Run	H3K4me3	na	mG-H3K4me3-r1	27240996	15.8732	pass	pass	na
Cut&Run	H3K4me3	na	mG-H3K4me3-r2	43163428	7.2131	pass	pass	na
Cut&Run	H3K4me3	na	pG-H3K4me3-r1	37111378	16.8454	pass	pass	na
Cut&Run	H3K4me3	na	pG-H3K4me3-r2	48485638	8.05457	pass	pass	na
Cut&Run	H3K27ac	na	mM-H3K27ac-r1	38188012	7.06715	pass	pass	na
Cut&Run	H3K27ac	na	mM-H3K27ac-r2	132666484	7.84907	pass	pass	na
Cut&Run	H3K27ac	na	mG-H3K27ac-r1	27419256	9.52023	pass	pass	na
Cut&Run	H3K27ac	na	mG-H3K27ac-r2	76602174	9.75623	pass	pass	na
Cut&Run	H3K27ac	na	pG-H3K27ac-r1	33258084	11.4712	pass	pass	na
Cut&Run	H3K27ac	na	pG-H3K27ac-r2	139855588	6.59349	pass	pass	na
Cut&Run	H3K27me3	na	mM-H3K27me3-r1	29152110	2.47157	pass	pass	na
Cut&Run	H3K27me3	na	mM-H3K27me3-r2	76682246	4.75117	pass	pass	na
Cut&Run	H3K27me3	na	mG-H3K27me3-r1	27449700	6.20954	pass	pass	na
Cut&Run	H3K27me3	na	mG-H3K27me3-r2	82907998	2.81843	pass	pass	na
Cut&Run	H3K27me3	na	pG-H3K27me3-r1	39182762	3.55572	pass	pass	na
Cut&Run	H3K27me3	na	pG-H3K27me3-r2	136224052	2.53653	pass	pass	na
Cut&Run	CTCF	na	mM-CTCF-r1	8664560	5.88447	pass	pass	na
Cut&Run	CTCF	na	mM-CTCF-r2	65624208	6.79986	pass	pass	na
Cut&Run	CTCF	na	mG-CTCF-r1	13544130	7.72953	pass	pass	na
Cut&Run	CTCF	na	mG-CTCF-r2	63752166	16.4428	pass	pass	na
Cut&Run	CTCF	na	pG-CTCF-r1	48485638	8.05457	pass	pass	na
Cut&Run	CTCF	na	pG-CTCF-r2	230015284	3.82476	pass	pass	na

## Sheet: Supplementary Table 3
Supplementary Table 3: Public genomic datasets
Published genomic datasets in DLD-1 cells used in this study
Description	GEO	fastq
DLD1 CTCF cut&tag	GSE178593: GSM6245909
DLD1 RNAseq replicate 1	GSE132363: GSM3860900	SRR9214777
DLD1 RNAseq replicate 2	GSE132363: GSM3860901	SRR9214778
DLD1 RNAseq replicate 3	GSE132363: GSM3860902	SRR9214779
DLD1 IPGs	GSE251935:GSM7990272

## Sheet: Supplementary Table 4
Supplementary Table 4: Summary of nuclear proteome changes in RanGAP1-AID-depleted cells
Nulcear proteome comparison in G1 control and RanGAP1-depleted cells. Fold changes and Benjamini–Hochberg (BH)-adjusted p-values from two-sided non-parametric permutations tests are given for two independent replicates
ID	protIDs	uniprotacc	PVal	log2FC	PVal_r1	log2FC_r1	PVal_r2	log2FC_r2	HGNC symbol	sig
Isoform Short of 14-3-3 protein beta/alpha OS=Homo sapiens OX=9606 GN=YWHAB	1433B	P31946	0.67	-0.16	1	0.08	1	-0.36	YWHAB
14-3-3 protein epsilon OS=Homo sapiens OX=9606 GN=YWHAE PE=1 SV=1	1433E	P62258	0.57	-0.33	0.28	-1.33	0.99	0.31	YWHAE
14-3-3 protein eta OS=Homo sapiens OX=9606 GN=YWHAH PE=1 SV=4	1433F	Q04917	0.16	-1.1	0.86	0.25	0.12	-2.32	YWHAH
14-3-3 protein gamma OS=Homo sapiens OX=9606 GN=YWHAG PE=1 SV=2	1433G	P61981	0.57	0.55	0.028	2.34	0.44	-1.18	YWHAG
14-3-3 protein sigma OS=Homo sapiens OX=9606 GN=SFN PE=1 SV=1	1433S	P31947	0.1	0.81	0.028	1.64	0.5	0.43	SFN
14-3-3 protein theta OS=Homo sapiens OX=9606 GN=YWHAQ PE=1 SV=1	1433T	P27348	0.82	0.2	0.74	-0.22	0.54	0.49	YWHAQ
14-3-3 protein zeta/delta OS=Homo sapiens OX=9606 GN=YWHAZ PE=1 SV=1	1433Z	P63104	0.001	1.61	0.4	0.26	0.001	2.27	YWHAZ	sig
Cluster of HLA class I histocompatibility antigen, A-2 alpha chain OS=Homo sapiens OX=9606 GN=HLA-A PE=1 SV=1 (sp|P01892|1A02_HUMAN)	1A02	P01892	0.01	-1.7			0.28	-1.29
HLA class I histocompatibility antigen, A-24 alpha chain OS=Homo sapiens OX=9606 GN=HLA-A PE=1 SV=2	1A24	P05534	0.16	-1.55	0.018	-2.29
HLA class I histocompatibility antigen, Cw-7 alpha chain OS=Homo sapiens OX=9606 GN=HLA-C PE=1 SV=3	1C07	P10321	1	-0.23					HLA-C
HLA class I histocompatibility antigen, Cw-8 alpha chain OS=Homo sapiens OX=9606 GN=HLA-C PE=1 SV=1	1C08	P30505	1	-3.94
Isoform Delta-2 of Serine/threonine-protein phosphatase 2A 56 kDa regulatory subunit delta isoform OS=Homo sapiens OX=9606 GN=PPP2R5D	2A5D	Q14738	1	-2.27			1	-2.29	PPP2R5D
Isoform 2 of Serine/threonine-protein phosphatase 2A 56 kDa regulatory subunit epsilon isoform OS=Homo sapiens OX=9606 GN=PPP2R5E	2A5E	Q16537	0.7	-1.27			0.7	-1.27	PPP2R5E
Cluster of Isoform Gamma-1 of Serine/threonine-protein phosphatase 2A 56 kDa regulatory subunit gamma isoform OS=Homo sapiens OX=9606 GN=PPP2R5C (sp|Q13362-2|2A5G_HUMAN)	2A5G	Q13362	0.14	-1.23	0.1	-3.08	0.33	-0.44	PPP2R5C
Serine/threonine-protein phosphatase 2A 65 kDa regulatory subunit A alpha isoform OS=Homo sapiens OX=9606 GN=PPP2R1A PE=1 SV=4	2AAA	P30153	0.97	0.01	0.69	-0.47	0.94	-0.01	PPP2R1A
Isoform 2 of Serine/threonine-protein phosphatase 2A 65 kDa regulatory subunit A beta isoform OS=Homo sapiens OX=9606 GN=PPP2R1B	2AAB	P30154	0.89	-0.33			0.6	0.85	PPP2R1B
Isoform 2 of Serine/threonine-protein phosphatase 2A 55 kDa regulatory subunit B alpha isoform OS=Homo sapiens OX=9606 GN=PPP2R2A	2ABA	P63151	0.56	-0.57	0.1	-3.15	0.028	1.28	PPP2R2A
HLA class II histocompatibility antigen, DRB1-3 chain OS=Homo sapiens OX=9606 GN=HLA-DRB1 PE=1 SV=2	2B13	P01912	1	7.11
Cluster of HLA class II histocompatibility antigen, DRB1-10 beta chain OS=Homo sapiens OX=9606 GN=HLA-DRB1 PE=1 SV=2 (sp|Q30167|2B1A_HUMAN)	2B1A	Q30167	0.028	7.18			0.028	7.21
3-hydroxyisobutyrate dehydrogenase, mitochondrial OS=Homo sapiens OX=9606 GN=HIBADH PE=1 SV=2	3HIDH	P31937	0.29	0.73	0.001	2.19	0.84	0.09	HIBADH
Isoform 2 of DNA-3-methyladenine glycosylase OS=Homo sapiens OX=9606 GN=MPG	3MG	P29372	0.42	-1.01	0.16	-2.05	1	-0.34	MPG
Isoform 2 of Protein 4.1 OS=Homo sapiens OX=9606 GN=EPB41	41	P11171	0.33	3.36			0.33	3.33	EPB41
Isoform 3 of 4F2 cell-surface antigen heavy chain OS=Homo sapiens OX=9606 GN=SLC3A2	4F2	P08195	0.081	0.43	0.001	0.93	0.9	0.06	SLC3A2
Cytosolic 5'-nucleotidase 3A OS=Homo sapiens OX=9606 GN=NT5C3A PE=1 SV=3	5NT3A	Q9H0P0	0.028	3.32			0.028	3.29	NT5C3A
Isoform 2 of Cytosolic purine 5'-nucleotidase OS=Homo sapiens OX=9606 GN=NT5C2	5NTC	P49902	1	-0.92			1	-0.93	NT5C2
Isoform 2 of 5'-nucleotidase OS=Homo sapiens OX=9606 GN=NT5E	5NTD	P21589	0.2	0.62	0.43	0.62	0.37	0.63	NT5E
Isoform 2 of 6-phosphogluconate dehydrogenase, decarboxylating OS=Homo sapiens OX=9606 GN=PGD	6PGD	P52209	0.33	-0.75	0.095	-1.42	1	-0.01	PGD
6-phosphogluconolactonase OS=Homo sapiens OX=9606 GN=PGLS PE=1 SV=2	6PGL	O95336	1	-0.29			0.1	0.79	PGLS
Aladin OS=Homo sapiens OX=9606 GN=AAAS PE=1 SV=1	AAAS	Q9NRG9	0.77	0.29	0.32	-1.31	0.029	1.74	AAAS
Neutral amino acid transporter B(0) OS=Homo sapiens OX=9606 GN=SLC1A5 PE=1 SV=2	AAAT	Q15758	0.0001	1.78	0.001	2.64	0.0021	1.25	SLC1A5	sig
Isoform 2 of AP2-associated protein kinase 1 OS=Homo sapiens OX=9606 GN=AAK1	AAK1	Q2M2I8	0.93	0.07	0.028	-2.46	0.26	0.74	AAK1
Isoform 2 of 5'-AMP-activated protein kinase subunit gamma-1 OS=Homo sapiens OX=9606 GN=PRKAG1	AAKG1	P54619	0.7	1.8			0.7	1.8	PRKAG1
Isoform 2 of 5'-AMP-activated protein kinase catalytic subunit alpha-1 OS=Homo sapiens OX=9606 GN=PRKAA1	AAPK1	Q13131	1	-0.45			1	-0.45	PRKAA1
Alpha-aminoadipic semialdehyde synthase, mitochondrial OS=Homo sapiens OX=9606 GN=AASS PE=1 SV=1	AASS	Q9UDR5	0.25	1.02			0.24	1.02	AASS
Aspartate aminotransferase, cytoplasmic OS=Homo sapiens OX=9606 GN=GOT1 PE=1 SV=3	AATC	P17174	0.75	-0.65	0.028	-2.69	0.9	1.09	GOT1
Protein AATF OS=Homo sapiens OX=9606 GN=AATF PE=1 SV=1	AATF	Q9NY61	0.0001	-3.76	0.028	-3.41	0.00017	-3.89	AATF	sig
Aspartate aminotransferase, mitochondrial OS=Homo sapiens OX=9606 GN=GOT2 PE=1 SV=3	AATM	P00505	0.001	0.89	0.0027	1.11	0.15	0.68	GOT2	sig
Alpha/beta hydrolase domain-containing protein 17B OS=Homo sapiens OX=9606 GN=ABHD17B PE=1 SV=1	AB17B	Q5VST6	1	-2.1			1	-2.12	ABHD17B
DNA dC->dU-editing enzyme APOBEC-3B OS=Homo sapiens OX=9606 GN=APOBEC3B PE=1 SV=1	ABC3B	Q9UH17	0.0001	-1.62	0.03	-1.13	0.0004	-1.99	APOBEC3B	sig
DNA dC->dU-editing enzyme APOBEC-3C OS=Homo sapiens OX=9606 GN=APOBEC3C PE=1 SV=2	ABC3C	Q9NRW3	0.87	0.2	0.4	-1	0.69	0.78	APOBEC3C
Isoform 2 of ATP-binding cassette sub-family B member 7, mitochondrial OS=Homo sapiens OX=9606 GN=ABCB7	ABCB7	O75027	0.16	1.1	0.008	2.55	1	-0.32	ABCB7
ATP-binding cassette sub-family B member 10, mitochondrial OS=Homo sapiens OX=9606 GN=ABCB10 PE=1 SV=2	ABCBA	Q9NRK6	0.94	-0.17	0.48	1.94	0.6	-1.54	ABCB10
ATP-binding cassette sub-family D member 3 OS=Homo sapiens OX=9606 GN=ABCD3 PE=1 SV=1	ABCD3	P28288	0.6	0.35	0.46	0.67	0.91	0.2	ABCD3
ATP-binding cassette sub-family E member 1 OS=Homo sapiens OX=9606 GN=ABCE1 PE=1 SV=1	ABCE1	P61221	0.66	-0.22	0.99	0.02	0.61	-0.34	ABCE1
Isoform 2 of ATP-binding cassette sub-family F member 1 OS=Homo sapiens OX=9606 GN=ABCF1	ABCF1	Q8NE71	0.24	-0.6	0.5	1.05	0.024	-1.19	ABCF1
Isoform 2 of ATP-binding cassette sub-family F member 2 OS=Homo sapiens OX=9606 GN=ABCF2	ABCF2	Q9UG63	0.46	0.5	0.33	-0.72	0.14	1.17	ABCF2
Isoform 2 of ATP-binding cassette sub-family F member 3 OS=Homo sapiens OX=9606 GN=ABCF3	ABCF3	Q9NUQ8	0.14	2.4			0.14	2.4	ABCF3
Isoform 2 of Monoacylglycerol lipase ABHD12 OS=Homo sapiens OX=9606 GN=ABHD12	ABD12	Q8N2K0	1	0.09	1	-0.48	0.7	0.65	ABHD12
Monoacylglycerol lipase ABHD6 OS=Homo sapiens OX=9606 GN=ABHD6 PE=1 SV=1	ABHD6	Q9BV23	0.083	-2.44	0.33	-3.87	0.46	-2.05	ABHD6
Mycophenolic acid acyl-glucuronide esterase, mitochondrial OS=Homo sapiens OX=9606 GN=ABHD10 PE=1 SV=1	ABHDA	Q9NUJ1	0.012	1.93	0.96	0.36	0.001	2.47	ABHD10
Protein ABHD11 OS=Homo sapiens OX=9606 GN=ABHD11 PE=1 SV=1	ABHDB	Q8NFV4	0.039	0.98	0.044	1.31	0.36	0.76	ABHD11
Protein ABHD16A OS=Homo sapiens OX=9606 GN=ABHD16A PE=1 SV=3	ABHGA	O95870	0.091	2.19	0.33	4.4	0.27	1.67	ABHD16A
Cluster of Isoform 10 of Abl interactor 1 OS=Homo sapiens OX=9606 GN=ABI1 (sp|Q8IZP0-10|ABI1_HUMAN)	ABI1	Q8IZP0	0.79	-0.41	0.33	1.46	0.19	-2.06	ABI1
Isoform 2 of Abl interactor 2 OS=Homo sapiens OX=9606 GN=ABI2	ABI2	Q9NYB9	1	0.44					ABI2
Isoform 2 of Actin-binding LIM protein 1 OS=Homo sapiens OX=9606 GN=ABLIM1	ABLM1	O14639	0.12	1.72	0.4	-1.12	0.039	2.76	ABLIM1
Activator of basal transcription 1 OS=Homo sapiens OX=9606 GN=ABT1 PE=1 SV=1	ABT1	Q9ULW3	0.49	-2.47			0.51	-2.47	ABT1
Isoform 2 of Acetyl-CoA carboxylase 1 OS=Homo sapiens OX=9606 GN=ACACA	ACACA	Q13085	0.4	-1.57			0.4	-1.57	ACACA
Isobutyryl-CoA dehydrogenase, mitochondrial OS=Homo sapiens OX=9606 GN=ACAD8 PE=1 SV=1	ACAD8	Q9UKU7	0.4	4.26			1	3.37	ACAD8
Acyl-CoA dehydrogenase family member 9, mitochondrial OS=Homo sapiens OX=9606 GN=ACAD9 PE=1 SV=1	ACAD9	Q9H845	0.002	1.57	0.12	1.16	0.009	1.86	ACAD9	sig
Isoform 2 of Medium-chain specific acyl-CoA dehydrogenase, mitochondrial OS=Homo sapiens OX=9606 GN=ACADM	ACADM	P11310	0.047	1.18	0.008	1.03	0.22	1.23	ACADM
Short-chain specific acyl-CoA dehydrogenase, mitochondrial OS=Homo sapiens OX=9606 GN=ACADS PE=1 SV=1	ACADS	P16219	0.28	2.48			0.028	3.67	ACADS
Isoform 2 of Very long-chain specific acyl-CoA dehydrogenase, mitochondrial OS=Homo sapiens OX=9606 GN=ACADVL	ACADV	P49748	0.029	0.82	0.017	1.37	0.46	0.43	ACADVL
Acetyl-coenzyme A transporter 1 OS=Homo sapiens OX=9606 GN=SLC33A1 PE=1 SV=1	ACATN	O00400	0.4	-1.94	0.33	-3.17	1	0.5	SLC33A1
Isoform 2 of Acyl-CoA-binding domain-containing protein 5 OS=Homo sapiens OX=9606 GN=ACBD5	ACBD5	Q5T8D3	0.82	-0.23	0.4	-0.97	0.86	0.19	ACBD5
Short/branched chain specific acyl-CoA dehydrogenase, mitochondrial OS=Homo sapiens OX=9606 GN=ACADSB PE=1 SV=1	ACDSB	P45954	0.97	0.17	0.91	0.35	0.99	0.11	ACADSB
Isoform 4 of Apoptotic chromatin condensation inducer in the nucleus OS=Homo sapiens OX=9606 GN=ACIN1	ACINU	Q9UKV3	0.00018	-1.98	< 0.0001	-2.84	0.073	-1.23	ACIN1	sig
Actin-like protein 6A OS=Homo sapiens OX=9606 GN=ACTL6A PE=1 SV=1	ACL6A	O96019	0.001	-2.31	0.27	-1.1	0.001	-3.08	ACTL6A	sig
ATP-citrate synthase OS=Homo sapiens OX=9606 GN=ACLY PE=1 SV=3	ACLY	P53396	0.007	-0.92	< 0.0001	-2.03	0.74	0.16	ACLY
Aconitate hydratase, mitochondrial OS=Homo sapiens OX=9606 GN=ACO2 PE=1 SV=2	ACON	Q99798	0.006	0.97	0.14	0.91	0.023	1.02	ACO2	sig
Cluster of Acyl-coenzyme A thioesterase 1 OS=Homo sapiens OX=9606 GN=ACOT1 PE=1 SV=1 (sp|Q86TX2|ACOT1_HUMAN)	ACOT1	Q86TX2	1	0.07	0.7	-0.83	0.1	0.65	ACOT1
Acyl-coenzyme A thioesterase 2, mitochondrial OS=Homo sapiens OX=9606 GN=ACOT2 PE=1 SV=6	ACOT2	P49753	1	0.57					ACOT2
Acyl-coenzyme A thioesterase 8 OS=Homo sapiens OX=9606 GN=ACOT8 PE=1 SV=1	ACOT8	O14734	0.1	1.04	1	0	0.1	1.04	ACOT8
Isoform 4 of Acyl-coenzyme A thioesterase 9, mitochondrial OS=Homo sapiens OX=9606 GN=ACOT9	ACOT9	Q9Y305	0.025	1.21	0.001	1.45	0.22	1.08	ACOT9
Isoform 2 of Peroxisomal acyl-coenzyme A oxidase 1 OS=Homo sapiens OX=9606 GN=ACOX1	ACOX1	Q15067	0.1	0.94	0.66	0.58	0.14	1.1	ACOX1
Acylamino-acid-releasing enzyme OS=Homo sapiens OX=9606 GN=APEH PE=1 SV=4	ACPH	P13798	0.33	-2.74			0.33	-2.74	APEH
Isoform 2 of Acyl-CoA synthetase family member 2, mitochondrial OS=Homo sapiens OX=9606 GN=ACSF2	ACSF2	Q96CM8	0.59	0.64	1	-0.89	0.33	1.92	ACSF2
Acyl-CoA synthetase family member 3, mitochondrial OS=Homo sapiens OX=9606 GN=ACSF3 PE=1 SV=3	ACSF3	Q4G176	0.94	0.06	0.76	-0.17	0.73	0.17	ACSF3
Isoform 2 of Long-chain-fatty-acid--CoA ligase 1 OS=Homo sapiens OX=9606 GN=ACSL1	ACSL1	P33121	0.61	0.38	0.93	0.28	0.69	0.41	ACSL1
Long-chain-fatty-acid--CoA ligase 3 OS=Homo sapiens OX=9606 GN=ACSL3 PE=1 SV=3	ACSL3	O95573	0.91	0	0.32	-0.69	0.57	0.3	ACSL3
Isoform Short of Long-chain-fatty-acid--CoA ligase 4 OS=Homo sapiens OX=9606 GN=ACSL4	ACSL4	O60488	0.013	-2.37	0.33	-3	0.08	-2.23	ACSL4
Isoform 2 of Long-chain-fatty-acid--CoA ligase 5 OS=Homo sapiens OX=9606 GN=ACSL5	ACSL5	Q9ULC5	0.87	-0.06	0.67	-0.52	0.84	0.21	ACSL5
Cluster of Actin, cytoplasmic 1 OS=Homo sapiens OX=9606 GN=ACTB PE=1 SV=1 (sp|P60709|ACTB_HUMAN)	ACTB	P60709	0.001	0.6	0.14	0.42	0.028	0.75	ACTB	sig
Beta-actin-like protein 2 OS=Homo sapiens OX=9606 GN=ACTBL2 PE=1 SV=2	ACTBL	Q562R1	1	0.55					ACTBL2
Actin, alpha cardiac muscle 1 OS=Homo sapiens OX=9606 GN=ACTC1 PE=1 SV=1	ACTC	P68032	0.1	0.6					ACTC1
Actin, cytoplasmic 2 OS=Homo sapiens OX=9606 GN=ACTG1 PE=1 SV=1	ACTG	P63261	0.33	0.69					ACTG1
Alpha-actinin-1 OS=Homo sapiens OX=9606 GN=ACTN1 PE=1 SV=2	ACTN1	P12814	0.31	0.42	0.41	-0.41	0.12	0.73	ACTN1
Alpha-actinin-4 OS=Homo sapiens OX=9606 GN=ACTN4 PE=1 SV=2	ACTN4	O43707	0.29	0.37	0.41	-0.49	0.002	0.71	ACTN4
Alpha-centractin OS=Homo sapiens OX=9606 GN=ACTR1A PE=1 SV=1	ACTZ	P61163	0.41	-1.12	0.4	-2.26	0.77	-0.51	ACTR1A
Activin receptor type-1 OS=Homo sapiens OX=9606 GN=ACVR1 PE=1 SV=1	ACVR1	Q04771	1	1.96			1	1.99	ACVR1
Disintegrin and metalloproteinase domain-containing protein 10 OS=Homo sapiens OX=9606 GN=ADAM10 PE=1 SV=1	ADA10	O14672	0.81	-0.24	0.17	-2.2	0.29	1.21	ADAM10
Isoform 10 of Disintegrin and metalloproteinase domain-containing protein 15 OS=Homo sapiens OX=9606 GN=ADAM15	ADA15	Q13444	0.55	-1.33			0.43	-2.03	ADAM15
Disintegrin and metalloproteinase domain-containing protein 9 OS=Homo sapiens OX=9606 GN=ADAM9 PE=1 SV=1	ADAM9	Q13443	0.14	-2.67	0.33	-3.77	1	-1.63	ADAM9
Alkyldihydroxyacetonephosphate synthase, peroxisomal OS=Homo sapiens OX=9606 GN=AGPS PE=1 SV=1	ADAS	O00116	0.007	1.09	0.51	0.48	0.002	1.39	AGPS
Isoform 2 of Alpha-adducin OS=Homo sapiens OX=9606 GN=ADD1	ADDA	P35611	0.098	-0.81	0.45	-1.1	0.18	-0.68	ADD1
Isoform 1 of Gamma-adducin OS=Homo sapiens OX=9606 GN=ADD3	ADDG	Q9UEY8	0.43	-0.89	0.1	-3.15	0.96	0.03	ADD3
Activity-dependent neuroprotector homeobox protein OS=Homo sapiens OX=9606 GN=ADNP PE=1 SV=1	ADNP	Q9H2P0	0.0001	-3.52	0.008	-2.28	< 0.0001	-4.21	ADNP	sig
Activity-dependent neuroprotector homeobox protein 2 OS=Homo sapiens OX=9606 GN=ADNP2 PE=1 SV=1	ADNP2	Q6IQ32	0.1	-0.32			0.1	-0.32	ADNP2
Isoform 2 of ADP-dependent glucokinase OS=Homo sapiens OX=9606 GN=ADPGK	ADPGK	Q9BRR6	0.61	-0.42	0.44	-1.73	0.008	0.52	ADPGK
L-aminoadipate-semialdehyde dehydrogenase-phosphopantetheinyl transferase OS=Homo sapiens OX=9606 GN=AASDHPPT PE=1 SV=2	ADPPT	Q9NRN7	1	0.55	1	0	1	0.55	AASDHPPT
Isoform 3 of NADPH:adrenodoxin oxidoreductase, mitochondrial OS=Homo sapiens OX=9606 GN=FDXR	ADRO	P22570	0.71	-0.29	0.55	-0.51	0.85	-0.24	FDXR
ADP/ATP translocase 1 OS=Homo sapiens OX=9606 GN=SLC25A4 PE=1 SV=4	ADT1	P12235	0.99	0.11					SLC25A4
ADP/ATP translocase 2 OS=Homo sapiens OX=9606 GN=SLC25A5 PE=1 SV=7	ADT2	P05141	0.00052	1.22					SLC25A5	sig
Cluster of ADP/ATP translocase 3 OS=Homo sapiens OX=9606 GN=SLC25A6 PE=1 SV=4 (sp|P12236|ADT3_HUMAN)	ADT3	P12236	0.31	0.41	0.54	0.4	0.53	0.41	SLC25A6
Adrenodoxin, mitochondrial OS=Homo sapiens OX=9606 GN=FDX1 PE=1 SV=1	ADX	P10109	0.33	0.81			0.33	0.81	FDX1
Isoform 5 of Afadin OS=Homo sapiens OX=9606 GN=AFDN	AFAD	P55196	0.21	-0.84	0.33	-3.52	0.43	-0.62	AFDN
AF4/FMR2 family member 4 OS=Homo sapiens OX=9606 GN=AFF4 PE=1 SV=1	AFF4	Q9UHB7	0.4	-3			1	-2.84	AFF4
Isoform 2 of ATPase family protein 2 homolog OS=Homo sapiens OX=9606 GN=SPATA5	AFG2H	Q8NB90	0.028	-3.35			0.028	-3.38	SPATA5
AFG3-like protein 2 OS=Homo sapiens OX=9606 GN=AFG3L2 PE=1 SV=2	AFG32	Q9Y4W6	0.14	0.63	0.023	1.88	0.94	-0.08	AFG3L2
Dol-P-Glc:Glc(2)Man(9)GlcNAc(2)-PP-Dol alpha-1,2-glucosyltransferase OS=Homo sapiens OX=9606 GN=ALG10 PE=2 SV=1	AG10A	Q5BKT4	1	4.64			1	4.66	ALG10
Alpha-galactosidase A OS=Homo sapiens OX=9606 GN=GLA PE=1 SV=1	AGAL	P06280	0.001	2.07	0.4	3.03	0.001	1.69	GLA	sig
Isoform 2 of Arf-GAP domain and FG repeat-containing protein 1 OS=Homo sapiens OX=9606 GN=AGFG1	AGFG1	P52594	0.098	-2.07	0.1	-3.38	0.69	-1.23	AGFG1
Acylglycerol kinase, mitochondrial OS=Homo sapiens OX=9606 GN=AGK PE=1 SV=2	AGK	Q53H12	0.36	0.99	0.17	2.14	0.83	-0.02	AGK
Isoform 2 of Protein argonaute-2 OS=Homo sapiens OX=9606 GN=AGO2	AGO2	Q9UKV8	1	6.22			1	6.25	AGO2
Anterior gradient protein 2 homolog OS=Homo sapiens OX=9606 GN=AGR2 PE=1 SV=1	AGR2	O95994	0.93	-0.01	0.63	-0.64	0.18	0.41	AGR2
Isoform 2 of Adhesion G-protein coupled receptor G1 OS=Homo sapiens OX=9606 GN=ADGRG1	AGRG1	Q9Y653	0.3	-2.42	1	-2.22	0.33	-2.64	ADGRG1
Isoform 2 of Agrin OS=Homo sapiens OX=9606 GN=AGRN	AGRIN	O00468	1	-1.34			1	-1.27	AGRN
Neuroblast differentiation-associated protein AHNAK OS=Homo sapiens OX=9606 GN=AHNAK PE=1 SV=2	AHNK	Q09666	0.0001	0.68	0.007	0.42	< 0.0001	0.85	AHNAK	sig
Activator of 90 kDa heat shock protein ATPase homolog 1 OS=Homo sapiens OX=9606 GN=AHSA1 PE=1 SV=1	AHSA1	O95433	0.38	-1.22	1	0.05	0.38	-1.91	AHSA1
Apoptosis-inducing factor 1, mitochondrial OS=Homo sapiens OX=9606 GN=AIFM1 PE=1 SV=1	AIFM1	O95831	0.039	0.83	0.5	0.36	0.042	1.25	AIFM1
Apoptosis-inducing factor 2 OS=Homo sapiens OX=9606 GN=AIFM2 PE=1 SV=1	AIFM2	Q9BRQ8	0.008	2.52			0.028	1.79	AIFM2
Isoform 2 of Aminoacyl tRNA synthase complex-interacting multifunctional protein 1 OS=Homo sapiens OX=9606 GN=AIMP1	AIMP1	Q12904	0.94	0.3	1	-0.6	0.66	0.96	AIMP1
Aminoacyl tRNA synthase complex-interacting multifunctional protein 2 OS=Homo sapiens OX=9606 GN=AIMP2 PE=1 SV=2	AIMP2	Q13155	0.34	-1.48	0.7	-1.13	1	-1.81	AIMP2
A-kinase anchor protein 17A OS=Homo sapiens OX=9606 GN=AKAP17A PE=1 SV=2	AK17A	Q02040	0.006	-3.42	0.33	-3.52	0.008	-3.41	AKAP17A	sig
A-kinase anchor protein 1, mitochondrial OS=Homo sapiens OX=9606 GN=AKAP1 PE=1 SV=1	AKAP1	Q92667	0.63	0.9			0.6	0.88	AKAP1
A-kinase anchor protein 8 OS=Homo sapiens OX=9606 GN=AKAP8 PE=1 SV=1	AKAP8	O43823	1	-4.36			1	-4.39	AKAP8
Aldehyde dehydrogenase X, mitochondrial OS=Homo sapiens OX=9606 GN=ALDH1B1 PE=1 SV=3	AL1B1	P30837	0.12	0.62	0.15	0.9	0.45	0.42	ALDH1B1
Isoform 2 of Fatty aldehyde dehydrogenase OS=Homo sapiens OX=9606 GN=ALDH3A2	AL3A2	P51648	0.85	-0.19	0.64	-0.51	0.88	0.02	ALDH3A2
Delta-1-pyrroline-5-carboxylate dehydrogenase, mitochondrial OS=Homo sapiens OX=9606 GN=ALDH4A1 PE=1 SV=3	AL4A1	P30038	0.22	1.23	0.8	0.6	0.027	1.73	ALDH4A1
Isoform 2 of Alpha-aminoadipic semialdehyde dehydrogenase OS=Homo sapiens OX=9606 GN=ALDH7A1	AL7A1	P49419	0.48	0.44	0.39	-0.54	0.044	1.05	ALDH7A1
4-trimethylaminobutyraldehyde dehydrogenase OS=Homo sapiens OX=9606 GN=ALDH9A1 PE=1 SV=3	AL9A1	P49189	0.25	1.14	0.56	0.77	0.29	1.35	ALDH9A1
Alanine aminotransferase 2 OS=Homo sapiens OX=9606 GN=GPT2 PE=1 SV=1	ALAT2	Q8TD30	1	0.36			1	0.36	GPT2
Aldehyde dehydrogenase, mitochondrial OS=Homo sapiens OX=9606 GN=ALDH2 PE=1 SV=2	ALDH2	P05091	0.072	0.92	0.52	0.58	0.095	1.19	ALDH2
Cluster of Fructose-bisphosphate aldolase A OS=Homo sapiens OX=9606 GN=ALDOA PE=1 SV=2 (sp|P04075|ALDOA_HUMAN)	ALDOA	P04075	0.92	0.06	0.001	-1.54	0.002	1.18	ALDOA
Fructose-bisphosphate aldolase C OS=Homo sapiens OX=9606 GN=ALDOC PE=1 SV=2	ALDOC	P09972	0.4	0.55					ALDOC
Chitobiosyldiphosphodolichol beta-mannosyltransferase OS=Homo sapiens OX=9606 GN=ALG1 PE=1 SV=2	ALG1	Q9BT22	0.33	2.95			0.33	2.91	ALG1
Isoform 2 of Alpha-1,3/1,6-mannosyltransferase ALG2 OS=Homo sapiens OX=9606 GN=ALG2	ALG2	Q9H553	0.33	3.4			1	0.18	ALG2
Isoform 2 of Dolichyl-phosphate beta-glucosyltransferase OS=Homo sapiens OX=9606 GN=ALG5	ALG5	Q9Y673	0.17	-1.73	0.14	-2.18	1	-1.36	ALG5
Isoform 2 of Alpha-1,2-mannosyltransferase ALG9 OS=Homo sapiens OX=9606 GN=ALG9	ALG9	Q9H6U8	0.5	1.78			0.7	1.99	ALG9
FAD-linked sulfhydryl oxidase ALR OS=Homo sapiens OX=9606 GN=GFER PE=1 SV=2	ALR	P55789	0.33	4.13	0.33	4.12			GFER
Isoform 4 of Alpha-methylacyl-CoA racemase OS=Homo sapiens OX=9606 GN=AMACR	AMACR	Q9UHK6	1	-0.47			1	-0.45	AMACR
E3 ubiquitin-protein ligase AMFR OS=Homo sapiens OX=9606 GN=AMFR PE=1 SV=2	AMFR	Q9UKV5	1	-2.95			1	-2.98	AMFR
Aminopeptidase B OS=Homo sapiens OX=9606 GN=RNPEP PE=1 SV=2	AMPB	Q9H4A4	1	4.15	1	4.09			RNPEP
Isoform 2 of Cytosol aminopeptidase OS=Homo sapiens OX=9606 GN=LAP3	AMPL	P28838	0.97	-0.02	0.46	-1.53	0.5	0.67	LAP3
Alpha-2-macroglobulin receptor-associated protein OS=Homo sapiens OX=9606 GN=LRPAP1 PE=1 SV=1	AMRP	P30533	0.48	-0.87			1	-0.07	LRPAP1
Alpha-amylase 1 OS=Homo sapiens OX=9606 GN=AMY1A PE=1 SV=2	AMY1	P04745	0.00018	6.03			0.00046	6.05		sig
Acidic leucine-rich nuclear phosphoprotein 32 family member A OS=Homo sapiens OX=9606 GN=ANP32A PE=1 SV=1	AN32A	P39687	0.65	-1.06			1	-0.44	ANP32A
Isoform 2 of Acidic leucine-rich nuclear phosphoprotein 32 family member B OS=Homo sapiens OX=9606 GN=ANP32B	AN32B	Q92688	0.97	-0.4	0.44	-1.64	0.88	-0.16	ANP32B
Isoform 3 of Acidic leucine-rich nuclear phosphoprotein 32 family member E OS=Homo sapiens OX=9606 GN=ANP32E	AN32E	Q9BTT0	1	-0.9			1	-0.94	ANP32E
Alpha-N-acetylglucosaminidase OS=Homo sapiens OX=9606 GN=NAGLU PE=1 SV=2	ANAG	P54802	0.57	-0.37	1	0.17	0.47	-0.62	NAGLU
Isoform 2 of Anaphase-promoting complex subunit 2 OS=Homo sapiens OX=9606 GN=ANAPC2	ANC2	Q9UJX6	0.028	-3.98			0.028	-4.01	ANAPC2
Isoform 2 of Rabankyrin-5 OS=Homo sapiens OX=9606 GN=ANKFY1	ANFY1	Q9P2R3	0.7	-1.5	1	-2.48	1	-1.03	ANKFY1
sp|Q9Y5C1|ANGL3_HUMAN	ANGL3	Q9Y5C1	0.42	-1.52	1	-1.52	1	-1.64	ANGPTL3
Isoform 2 of Ankyrin-3 OS=Homo sapiens OX=9606 GN=ANK3	ANK3	Q12955	0.33	-1.74			0.33	-1.76	ANK3
Isoform 2 of Anillin OS=Homo sapiens OX=9606 GN=ANLN	ANLN	Q9NQW6	0.001	-1.71	0.008	-1.51	0.02	-1.82	ANLN	sig
Isoform 2 of Protein arginine N-methyltransferase 1 OS=Homo sapiens OX=9606 GN=PRMT1	ANM1	Q99873	0.004	-1.36	0.012	-1.65	0.078	-1.14	PRMT1	sig
Isoform 2 of Protein arginine N-methyltransferase 5 OS=Homo sapiens OX=9606 GN=PRMT5	ANM5	O14744	1	-1.04			1	-1.04	PRMT5
Isoform 2 of Anoctamin-10 OS=Homo sapiens OX=9606 GN=ANO10	ANO10	Q9NW15	1	-0.07			0.1	0.43	ANO10
Isoform 2 of Ankyrin repeat domain-containing protein 17 OS=Homo sapiens OX=9606 GN=ANKRD17	ANR17	O75179	0.026	-2.22	1	-0.27	0.041	-3.09	ANKRD17
Isoform 2 of Annexin A11 OS=Homo sapiens OX=9606 GN=ANXA11	ANX11	P50995	0.14	-1.27	0.006	-3.22	0.78	0.25	ANXA11
Annexin A1 OS=Homo sapiens OX=9606 GN=ANXA1 PE=1 SV=2	ANXA1	P04083	0.13	-0.9	0.079	-1.42	0.56	-0.52	ANXA1
Annexin A2 OS=Homo sapiens OX=9606 GN=ANXA2 PE=1 SV=2	ANXA2	P07355	0.007	0.67	0.001	1.01	0.35	0.36	ANXA2
Annexin A3 OS=Homo sapiens OX=9606 GN=ANXA3 PE=1 SV=3	ANXA3	P12429	0.87	-0.03	0.25	-0.81	0.45	0.44	ANXA3
Annexin A4 OS=Homo sapiens OX=9606 GN=ANXA4 PE=1 SV=4	ANXA4	P09525	0.33	1.36	0.068	-2.4	0.027	3.17	ANXA4
Annexin A5 OS=Homo sapiens OX=9606 GN=ANXA5 PE=1 SV=2	ANXA5	P08758	0.74	0.27	0.91	0.17	0.8	0.31	ANXA5
Annexin A6 OS=Homo sapiens OX=9606 GN=ANXA6 PE=1 SV=3	ANXA6	P08133	0.0001	2.69	< 0.0001	4.57	0.00043	1.72	ANXA6	sig
Isoform 2 of Annexin A7 OS=Homo sapiens OX=9606 GN=ANXA7	ANXA7	P20073	0.14	-1.67	0.33	-4.7	0.69	-0.75	ANXA7
Amine oxidase [flavin-containing] B OS=Homo sapiens OX=9606 GN=MAOB PE=1 SV=3	AOFB	P27338	0.1	1.29	0.71	-0.31	0.001	2.22	MAOB
Isoform B of AP-1 complex subunit beta-1 OS=Homo sapiens OX=9606 GN=AP1B1	AP1B1	Q10567	0.43	-2.44					AP1B1
Isoform 2 of AP-1 complex subunit gamma-1 OS=Homo sapiens OX=9606 GN=AP1G1	AP1G1	O43747	0.66	0.43	0.33	-1.05	0.29	1.09	AP1G1
Isoform 2 of AP-1 complex subunit mu-1 OS=Homo sapiens OX=9606 GN=AP1M1	AP1M1	Q9BXS5	0.33	0.7	1	-0.86	1	0.06	AP1M1
AP-1 complex subunit mu-2 OS=Homo sapiens OX=9606 GN=AP1M2 PE=1 SV=4	AP1M2	Q9Y6Q5	0.1	-5.43			0.33	-6.47	AP1M2
AP-1 complex subunit sigma-1A OS=Homo sapiens OX=9606 GN=AP1S1 PE=1 SV=1	AP1S1	P61966	0.44	-1.83	1	-0.84	1	-2.61	AP1S1
Isoform B of AP-2 complex subunit alpha-1 OS=Homo sapiens OX=9606 GN=AP2A1	AP2A1	O95782	0.1	0.82	0.26	1	0.4	0.53	AP2A1
Isoform 2 of AP-2 complex subunit alpha-2 OS=Homo sapiens OX=9606 GN=AP2A2	AP2A2	O94973	0.68	-0.2			0.6	-0.26	AP2A2
Cluster of Isoform 2 of AP-2 complex subunit beta OS=Homo sapiens OX=9606 GN=AP2B1 (sp|P63010-2|AP2B1_HUMAN)	AP2B1	P63010	0.67	-0.11	0.46	0.46	0.25	-0.46	AP2B1
Isoform 2 of AP-2 complex subunit mu OS=Homo sapiens OX=9606 GN=AP2M1	AP2M1	Q96CW1	0.28	0.74	0.8	0.37	0.25	1.02	AP2M1
AP-2 complex subunit sigma OS=Homo sapiens OX=9606 GN=AP2S1 PE=1 SV=2	AP2S1	P53680	0.52	0.87	0.33	2.52	1	-0.67	AP2S1
Isoform 2 of AP-3 complex subunit beta-1 OS=Homo sapiens OX=9606 GN=AP3B1	AP3B1	O00203	0.66	0.6			1	-0.1	AP3B1
Isoform 4 of AP-3 complex subunit delta-1 OS=Homo sapiens OX=9606 GN=AP3D1	AP3D1	O14617	0.39	-0.88			0.38	-0.88	AP3D1
AP-3 complex subunit sigma-2 OS=Homo sapiens OX=9606 GN=AP3S2 PE=2 SV=1	AP3S2	P59780	1	6.14			1	6.16	AP3S2
Anaphase-promoting complex subunit 1 OS=Homo sapiens OX=9606 GN=ANAPC1 PE=1 SV=1	APC1	Q9H1A4	0.0001	-2.73	0.14	-1.63	< 0.0001	-3.1	ANAPC1	sig
Anaphase-promoting complex subunit 10 OS=Homo sapiens OX=9606 GN=ANAPC10 PE=1 SV=1	APC10	Q9UM13	1	-0.13			1	-1.12	ANAPC10
Isoform 3 of Anaphase-promoting complex subunit 4 OS=Homo sapiens OX=9606 GN=ANAPC4	APC4	Q9UJX5	0.008	-3.13	0.33	-2.05	0.1	-3.88	ANAPC4
Anaphase-promoting complex subunit 5 OS=Homo sapiens OX=9606 GN=ANAPC5 PE=1 SV=2	APC5	Q9UJX4	0.0001	-4.64			< 0.0001	-4.67	ANAPC5	sig
Isoform 2 of Anaphase-promoting complex subunit 7 OS=Homo sapiens OX=9606 GN=ANAPC7	APC7	Q9UJX3	0.11	-2.23	0.008	-3.8	0.6	-1.19	ANAPC7
DNA-(apurinic or apyrimidinic site) lyase OS=Homo sapiens OX=9606 GN=APEX1 PE=1 SV=2	APEX1	P27695	0.82	0.21	0.00043	1.32	0.72	-0.61	APEX1
Gamma-secretase subunit APH-1A OS=Homo sapiens OX=9606 GN=APH1A PE=1 SV=1	APH1A	Q96BI3	1	5.4	1	5.4			APH1A
Isoform 2 of Apoptosis inhibitor 5 OS=Homo sapiens OX=9606 GN=API5	API5	Q9BZZ5	0.00055	-2.05	0.13	-1.54	0.00094	-2.34	API5	sig
Isoform 2 of Amyloid-like protein 2 OS=Homo sapiens OX=9606 GN=APLP2	APLP2	Q06481	0.001	-2.61	1	-1.9	0.001	-2.8	APLP2	sig
Adipocyte plasma membrane-associated protein OS=Homo sapiens OX=9606 GN=APMAP PE=1 SV=2	APMAP	Q9HDC9	0.0001	1.7	0.00055	2.08	0.001	1.34	APMAP	sig
Apolipoprotein L2 OS=Homo sapiens OX=9606 GN=APOL2 PE=1 SV=1	APOL2	Q9BQE5	0.13	1.45	0.37	1.64	0.1	1.15	APOL2
APP_Human_isoform751	APP		0.0001	-2.41	0.028	-2.23	0.001	-2.51		sig
Adenine phosphoribosyltransferase OS=Homo sapiens OX=9606 GN=APRT PE=1 SV=2	APT	P07741	0.69	0.09	0.33	0.77	0.99	-0.11	APRT
Aquaporin-7 OS=Homo sapiens OX=9606 GN=AQP7 PE=1 SV=1	AQP7	O14520	1	-0.28			1	-0.29	AQP7
RNA helicase aquarius OS=Homo sapiens OX=9606 GN=AQR PE=1 SV=4	AQR	O60306	0.0001	-3.09	0.028	-3.14	< 0.0001	-3.09	AQR	sig
ADP-ribosylation factor-like protein 6-interacting protein 1 OS=Homo sapiens OX=9606 GN=ARL6IP1 PE=1 SV=2	AR6P1	Q15041	0.1	0.78			0.33	0.6	ARL6IP1
Isoform 2 of ADP-ribosylation factor-like protein 6-interacting protein 4 OS=Homo sapiens OX=9606 GN=ARL6IP4	AR6P4	Q66PJ3	1	-1.94			1	-1.91	ARL6IP4
Beta-adrenergic receptor kinase 1 OS=Homo sapiens OX=9606 GN=GRK2 PE=1 SV=2	ARBK1	P25098	1	2.17			1	2.16	GRK2
Actin-related protein 2/3 complex subunit 1A OS=Homo sapiens OX=9606 GN=ARPC1A PE=2 SV=2	ARC1A	Q92747	0.86	-0.59			1	-0.52	ARPC1A
Actin-related protein 2/3 complex subunit 1B OS=Homo sapiens OX=9606 GN=ARPC1B PE=1 SV=3	ARC1B	O15143	0.47	-0.54	0.048	-1.61	0.81	0.19	ARPC1B
Cluster of ADP-ribosylation factor 1 OS=Homo sapiens OX=9606 GN=ARF1 PE=1 SV=2 (sp|P84077|ARF1_HUMAN)	ARF1	P84077	0.99	0.07			0.84	0.15	ARF1
ADP-ribosylation factor 4 OS=Homo sapiens OX=9606 GN=ARF4 PE=1 SV=3	ARF4	P18085	0.15	0.96					ARF4
ADP-ribosylation factor 5 OS=Homo sapiens OX=9606 GN=ARF5 PE=1 SV=2	ARF5	P84085	1	0.03					ARF5
ADP-ribosylation factor 6 OS=Homo sapiens OX=9606 GN=ARF6 PE=1 SV=2	ARF6	P62330	0.33	0.5	0.1	1.32	1	0.1	ARF6
Isoform 2 of ADP-ribosylation factor GTPase-activating protein 2 OS=Homo sapiens OX=9606 GN=ARFGAP2	ARFG2	Q8N6H7	0.43	-1.03	0.33	-2.65	0.33	0.47	ARFGAP2
Isoform A of Arfaptin-1 OS=Homo sapiens OX=9606 GN=ARFIP1	ARFP1	P53367	1	-5.94			1	-5.97	ARFIP1
Isoform 2 of Arfaptin-2 OS=Homo sapiens OX=9606 GN=ARFIP2	ARFP2	P53365	0.99	0.01			0.6	0.4	ARFIP2
ADP-ribosylation factor-related protein 1 OS=Homo sapiens OX=9606 GN=ARFRP1 PE=1 SV=1	ARFRP	Q13795	1	0.52			1	0.51	ARFRP1
Arginase-2, mitochondrial OS=Homo sapiens OX=9606 GN=ARG2 PE=1 SV=1	ARGI2	P78540	0.7	0.89	1	-4.55	0.33	3.35	ARG2
Isoform 2 of Rho guanine nucleotide exchange factor 2 OS=Homo sapiens OX=9606 GN=ARHGEF2	ARHG2	Q92974	0.33	0.34			0.33	0.34	ARHGEF2
Isoform 5 of Rho guanine nucleotide exchange factor 7 OS=Homo sapiens OX=9606 GN=ARHGEF7	ARHG7	Q14155	1	0.01			1	0.03	ARHGEF7
Isoform 2 of Rho guanine nucleotide exchange factor 12 OS=Homo sapiens OX=9606 GN=ARHGEF12	ARHGC	Q9NZN5	0.4	2.18			1	0.28	ARHGEF12
Rho guanine nucleotide exchange factor 16 OS=Homo sapiens OX=9606 GN=ARHGEF16 PE=1 SV=1	ARHGG	Q5VV41	0.59	1.05	1	-0.9	0.33	3.01	ARHGEF16
ADP-ribose glycohydrolase ARH3 OS=Homo sapiens OX=9606 GN=ADPRHL2 PE=1 SV=1	ARHL2	Q9NX46	0.66	-0.69	0.028	2.55	0.14	-2.07	ADPRS
AT-rich interactive domain-containing protein 1A OS=Homo sapiens OX=9606 GN=ARID1A PE=1 SV=3	ARI1A	O14497	0.0001	-2.24	0.00033	-1.86	0.00014	-2.66	ARID1A	sig
Isoform 2 of AT-rich interactive domain-containing protein 2 OS=Homo sapiens OX=9606 GN=ARID2	ARID2	Q68CP9	1	-2.5			1	-2.5	ARID2
Aflatoxin B1 aldehyde reductase member 2 OS=Homo sapiens OX=9606 GN=AKR7A2 PE=1 SV=3	ARK72	O43488	0.33	2.54	1	1.46	0.33	3.44	AKR7A2
Isoform 2 of ADP-ribosylation factor-like protein 1 OS=Homo sapiens OX=9606 GN=ARL1	ARL 1.00	P40616	0.99	-0.11	1	0.2	1	-0.19	ARL 1.00
ADP-ribosylation factor-like protein 2 OS=Homo sapiens OX=9606 GN=ARL2 PE=1 SV=4	ARL 2.00	P36404	1	-0.48			1	-0.57	ARL 2.00
ADP-ribosylation factor-like protein 3 OS=Homo sapiens OX=9606 GN=ARL3 PE=1 SV=2	ARL 3.00	P36405	1	-2.41			1	-2.4	ARL 3.00
ADP-ribosylation factor-like protein 8A OS=Homo sapiens OX=9606 GN=ARL8A PE=1 SV=1	ARL8A	Q96BM9	0.71	1.31					ARL8A
Cluster of ADP-ribosylation factor-like protein 8B OS=Homo sapiens OX=9606 GN=ARL8B PE=1 SV=1 (sp|Q9NVJ2|ARL8B_HUMAN)	ARL8B	Q9NVJ2	0.5	1.16	0.14	0.93	0.54	1.35	ARL8B
Isoform 2 of Armadillo repeat-containing protein 10 OS=Homo sapiens OX=9606 GN=ARMC10	ARM 10.00	Q8N2F6	0.044	-2.53	0.7	-0.96	0.051	-3.27	ARMC10
Armadillo repeat-containing protein 1 OS=Homo sapiens OX=9606 GN=ARMC1 PE=1 SV=1	ARMC1	Q9NVT9	0.8	-0.6	1	-0.73	1	-0.52	ARMC1
Armadillo repeat-containing X-linked protein 3 OS=Homo sapiens OX=9606 GN=ARMCX3 PE=1 SV=1	ARMX3	Q9UH62	1	0.87	1	-4.2	1	5.97	ARMCX3
Active regulator of SIRT1 OS=Homo sapiens OX=9606 GN=RPS19BP1 PE=1 SV=1	AROS	Q86WX3	0.028	-3.58			0.028	-3.56	RPS19BP1
Isoform ARPP-16 of cAMP-regulated phosphoprotein 19 OS=Homo sapiens OX=9606 GN=ARPP19	ARP 19.00	P56211	0.33	6.67			0.33	6.7	ARPP19
Actin-related protein 2 OS=Homo sapiens OX=9606 GN=ACTR2 PE=1 SV=1	ARP 2.00	P61160	0.3	-0.71	0.02	-2.25	0.59	0.37	ACTR2
Actin-related protein 3 OS=Homo sapiens OX=9606 GN=ACTR3 PE=1 SV=3	ARP 3.00	P61158	0.67	-0.19	0.49	-0.68	0.75	0.14	ACTR3
Actin-related protein 5 OS=Homo sapiens OX=9606 GN=ACTR5 PE=1 SV=2	ARP 5.00	Q9H9F9	0.33	-5.27			0.33	-5.31	ACTR5
Actin-related protein 2/3 complex subunit 5-like protein OS=Homo sapiens OX=9606 GN=ARPC5L PE=1 SV=1	ARP5L	Q9BPX5	0.45	-0.39	1	-1.29	1	-0.19	ARPC5L
Actin-related protein 2/3 complex subunit 2 OS=Homo sapiens OX=9606 GN=ARPC2 PE=1 SV=1	ARPC2	O15144	0.94	0.09	0.09	-1.21	0.002	1.06	ARPC2
Actin-related protein 2/3 complex subunit 3 OS=Homo sapiens OX=9606 GN=ARPC3 PE=1 SV=3	ARPC3	O15145	0.8	0.49	1	2.26	1	-0.08	ARPC3
Actin-related protein 2/3 complex subunit 4 OS=Homo sapiens OX=9606 GN=ARPC4 PE=1 SV=3	ARPC4	P59998	0.72	-0.13	0.41	-1.04	< 0.0001	0.29	ARPC4
Actin-related protein 2/3 complex subunit 5 OS=Homo sapiens OX=9606 GN=ARPC5 PE=1 SV=3	ARPC5	O15511	1	-0.98	1	-2.96	0.1	0.19	ARPC5
Isoform 2 of Acid ceramidase OS=Homo sapiens OX=9606 GN=ASAH1	ASAH1	Q13510	0.46	0.67	0.4	1.98	0.99	-0.1	ASAH1
Isoform 2 of Activating signal cointegrator 1 complex subunit 2 OS=Homo sapiens OX=9606 GN=ASCC2	ASCC2	Q9H1I8	0.1	-3.68			0.1	-3.7	ASCC2
Activating signal cointegrator 1 complex subunit 3 OS=Homo sapiens OX=9606 GN=ASCC3 PE=1 SV=3	ASCC3	Q8N3C0	0.59	-0.52	0.4	-2.08	1	0.05	ASCC3
Isoform 3 of Set1/Ash2 histone methyltransferase complex subunit ASH2 OS=Homo sapiens OX=9606 GN=ASH2L	ASH2L	Q9UBL3	0.33	-3.26			0.33	-3.29	ASH2L
Isoform 4 of Sphingomyelin phosphodiesterase OS=Homo sapiens OX=9606 GN=SMPD1	ASM	P17405	0.17	2.15			0.033	2.99	SMPD1
Isoform 2 of Acid sphingomyelinase-like phosphodiesterase 3b OS=Homo sapiens OX=9606 GN=SMPDL3B	ASM3B	Q92485	0.87	0.44	1	-1.15	0.72	1.01	SMPDL3B
ATPase ASNA1 OS=Homo sapiens OX=9606 GN=ASNA1 PE=1 SV=2	ASNA	O43681	0.51	-0.79	1	-1.11	0.8	-0.68	GET3
Isoform 2 of Asparagine synthetase [glutamine-hydrolyzing] OS=Homo sapiens OX=9606 GN=ASNS	ASNS	P08243	0.4	-1.27	0.33	-2.16			ASNS
Aspartyl/asparaginyl beta-hydroxylase OS=Homo sapiens OX=9606 GN=ASPH PE=1 SV=3	ASPH	Q12797	0.37	-0.3	0.4	-0.49	0.69	-0.19	ASPH
sp|Q8IZT6|ASPM_HUMAN	ASPM	Q8IZT6	1	-5.28			1	-5.31	ASPM
Argininosuccinate synthase OS=Homo sapiens OX=9606 GN=ASS1 PE=1 SV=2	ASSY	P00966	1	0.54			1	0.54	ASS1
Probable phospholipid-transporting ATPase IF OS=Homo sapiens OX=9606 GN=ATP11B PE=1 SV=2	AT11B	Q9Y2G3	1	0.67			1	0.66	ATP11B
Manganese-transporting ATPase 13A1 OS=Homo sapiens OX=9606 GN=ATP13A1 PE=1 SV=2	AT131	Q9HD20	0.46	-0.41	0.47	0.52	0.15	-1.13	ATP13A1
Cluster of Isoform 4 of Sodium/potassium-transporting ATPase subunit alpha-1 OS=Homo sapiens OX=9606 GN=ATP1A1 (sp|P05023-4|AT1A1_HUMAN)	AT1A1	P05023	0.0001	0.81	< 0.0001	1.41	0.096	0.5	ATP1A1	sig
Sodium/potassium-transporting ATPase subunit alpha-4 OS=Homo sapiens OX=9606 GN=ATP1A4 PE=1 SV=3	AT1A4	Q13733	1	0.6					ATP1A4
Isoform 2 of Sodium/potassium-transporting ATPase subunit beta-1 OS=Homo sapiens OX=9606 GN=ATP1B1	AT1B1	P05026	0.4	0.8	0.24	-0.84	0.001	2.48	ATP1B1
Sodium/potassium-transporting ATPase subunit beta-3 OS=Homo sapiens OX=9606 GN=ATP1B3 PE=1 SV=1	AT1B3	P54709	0.0001	1.27	0.001	1.53	0.0002	1.08	ATP1B3	sig
Sarcoplasmic/endoplasmic reticulum calcium ATPase 2 OS=Homo sapiens OX=9606 GN=ATP2A2 PE=1 SV=1	AT2A2	P16615	0.23	0.42	0.11	0.7	0.67	0.22	ATP2A2
Cluster of Isoform D of Plasma membrane calcium-transporting ATPase 1 OS=Homo sapiens OX=9606 GN=ATP2B1 (sp|P20020-1|AT2B1_HUMAN)	AT2B1	P20020	0.002	1.12	0.042	1.12	0.016	1.1	ATP2B1	sig
Isoform XA of Plasma membrane calcium-transporting ATPase 3 OS=Homo sapiens OX=9606 GN=ATP2B3	AT2B3	Q16720	1	-1.5					ATP2B3
Isoform 4 of Calcium-transporting ATPase type 2C member 1 OS=Homo sapiens OX=9606 GN=ATP2C1	AT2C1	P98194	0.42	-0.58	0.83	-0.16	0.43	-0.79	ATP2C1
ATP synthase F(0) complex subunit B1, mitochondrial OS=Homo sapiens OX=9606 GN=ATP5PB PE=1 SV=2	AT5F1	P24539	0.032	0.85	0.001	1.63	0.63	0.4	ATP5PB
ATPase family AAA domain-containing protein 1 OS=Homo sapiens OX=9606 GN=ATAD1 PE=1 SV=1	ATAD1	Q8NBU5	0.004	3.18	0.001	3.91	0.15	2.67	ATAD1	sig
ATPase family AAA domain-containing protein 2 OS=Homo sapiens OX=9606 GN=ATAD2 PE=1 SV=1	ATAD2	Q6PL18	0.002	-3.02			0.005	-3.01	ATAD2	sig
ATPase family AAA domain-containing protein 5 OS=Homo sapiens OX=9606 GN=ATAD5 PE=1 SV=4	ATAD5	Q96QE3	0.33	-3.8			0.33	-3.83	ATAD5
Cluster of Isoform 2 of ATPase family AAA domain-containing protein 3A OS=Homo sapiens OX=9606 GN=ATAD3A (sp|Q9NVI7-2|ATD3A_HUMAN)	ATD3A	Q9NVI7	0.00095	1.13	0.022	1.16	0.021	1.13	ATAD3A	sig
ATPase family AAA domain-containing protein 3B OS=Homo sapiens OX=9606 GN=ATAD3B PE=1 SV=1	ATD3B	Q5T9A4	0.099	1.32					ATAD3B
Isoform 2 of Atlastin-2 OS=Homo sapiens OX=9606 GN=ATL2	ATLA2	Q8NHH9	0.35	1.28	1	-0.01	0.42	1.65	ATL2
Atlastin-3 OS=Homo sapiens OX=9606 GN=ATL3 PE=1 SV=1	ATLA3	Q6DD88	0.77	0.47	1	-0.35	0.7	0.7	ATL3
Serine-protein kinase ATM OS=Homo sapiens OX=9606 GN=ATM PE=1 SV=4	ATM	Q13315	0.002	-3.14			0.007	-3.16	ATM	sig
Potassium-transporting ATPase alpha chain 1 OS=Homo sapiens OX=9606 GN=ATP4A PE=2 SV=5	ATP4A	P20648	1	-0.15					ATP4A
ATP synthase subunit d, mitochondrial OS=Homo sapiens OX=9606 GN=ATP5PD PE=1 SV=3	ATP5H	O75947	0.028	1.29	0.001	2.34	0.54	0.53	ATP5PD
ATP synthase subunit e, mitochondrial OS=Homo sapiens OX=9606 GN=ATP5ME PE=1 SV=2	ATP5I	P56385	0.00042	2.92	0.1	5.05	0.1	0.6	ATP5ME	sig
Isoform 2 of ATP synthase-coupling factor 6, mitochondrial OS=Homo sapiens OX=9606 GN=ATP5PF	ATP5J	P18859	0.4	-2.68			0.4	-3.97	ATP5PF
ATP synthase subunit g, mitochondrial OS=Homo sapiens OX=9606 GN=ATP5MG PE=1 SV=3	ATP5L	O75964	0.78	0.55	0.008	1.44	1	-0.5	ATP5MG
ATP synthase subunit s, mitochondrial OS=Homo sapiens OX=9606 GN=DMAC2L PE=1 SV=3	ATP5S	Q99766	1	-0.68	1	-1.97	0.33	0.47	DMAC2L
ATP synthase subunit alpha, mitochondrial OS=Homo sapiens OX=9606 GN=ATP5F1A PE=1 SV=1	ATPA	P25705	0.00019	0.85	0.00013	1.4	0.16	0.41	ATP5F1A	sig
ATP synthase subunit beta, mitochondrial OS=Homo sapiens OX=9606 GN=ATP5F1B PE=1 SV=3	ATPB	P06576	0.0001	0.81	< 0.0001	1.07	0.001	0.6	ATP5F1B	sig
ATP synthase subunit delta, mitochondrial OS=Homo sapiens OX=9606 GN=ATP5F1D PE=1 SV=2	ATPD	P30049	1	-0.07			1	-0.6	ATP5F1D
Isoform 3 of ATP synthase mitochondrial F1 complex assembly factor 1 OS=Homo sapiens OX=9606 GN=ATPAF1	ATPF1	Q5TC12	0.56	0.71	1	-1.01	0.044	1.26	ATPAF1
ATP synthase mitochondrial F1 complex assembly factor 2 OS=Homo sapiens OX=9606 GN=ATPAF2 PE=1 SV=1	ATPF2	Q8N5M1	0.072	2.08	0.4	0.69	0.12	2.9	ATPAF2
ATP synthase subunit gamma, mitochondrial OS=Homo sapiens OX=9606 GN=ATP5F1C PE=1 SV=1	ATPG	P36542	0.05	0.62	0.98	0.04	< 0.0001	1.03	ATP5F1C
Isoform 3 of ATP synthase subunit f, mitochondrial OS=Homo sapiens OX=9606 GN=ATP5MF	ATPK	P56134	0.008	0.37	0.33	0.14	0.1	0.51	ATP5MF
ATP synthase subunit O, mitochondrial OS=Homo sapiens OX=9606 GN=ATP5PO PE=1 SV=1	ATPO	P48047	0.0001	1.73	0.001	1.52	0.001	1.87	ATP5PO	sig
Isoform 3 of Serine/threonine-protein kinase ATR OS=Homo sapiens OX=9606 GN=ATR	ATR	Q13535	0.17	-0.67	0.031	-1.17	0.36	-0.53	ATR
Isoform 2 of ATR-interacting protein OS=Homo sapiens OX=9606 GN=ATRIP	ATRIP	Q8WXE1	0.88	-0.51			0.71	-0.89	ATRIP
Isoform 1 of Transcriptional regulator ATRX OS=Homo sapiens OX=9606 GN=ATRX	ATRX	P46100	0.14	-2.79			0.13	-2.78	ATRX
Ataxin-10 OS=Homo sapiens OX=9606 GN=ATXN10 PE=1 SV=1	ATX10	Q9UBB4	0.47	-1.52	0.4	-2.6	0.7	-0.52	ATXN10
Isoform 2 of Ataxin-2 OS=Homo sapiens OX=9606 GN=ATXN2	ATX2	Q99700	0.028	1.05	0.1	1.3			ATXN2
Ataxin-2-like protein OS=Homo sapiens OX=9606 GN=ATXN2L PE=1 SV=2	ATX2L	Q8WWM7	0.74	0.28	0.59	-0.8	0.49	0.76	ATXN2L
Isoform 2 of Ancient ubiquitous protein 1 OS=Homo sapiens OX=9606 GN=AUP1	AUP1	Q9Y679	0.028	1.97	1	8.36	0.1	0.19	AUP1
Isoform 4 of Aurora kinase B OS=Homo sapiens OX=9606 GN=AURKB	AURKB	Q96GD4	0.029	-1.81	0.065	-2.48	0.54	-1.3	AURKB
Isoform Bcl-X(S) of Bcl-2-like protein 1 OS=Homo sapiens OX=9606 GN=BCL2L1	B2CL1	Q07817	0.28	2.14	0.4	3.5	0.33	0.44	BCL2L1
Bcl-2-like protein 13 OS=Homo sapiens OX=9606 GN=BCL2L13 PE=1 SV=1	B2L13	Q9BXK5	0.31	0.66	1	0.04	0.26	1.06	BCL2L13
Isoform B1 of Anion exchange protein 2 OS=Homo sapiens OX=9606 GN=SLC4A2	B3A2	P04920	0.59	0.8	1	-1.87	0.14	1.46	SLC4A2
Isoform Short of Beta-1,4-galactosyltransferase 1 OS=Homo sapiens OX=9606 GN=B4GALT1	B4GT1	P15291	0.56	0.39			1	-0.34	B4GALT1
Bcl2-associated agonist of cell death OS=Homo sapiens OX=9606 GN=BAD PE=1 SV=3	BAD	Q92934	0.7	1.18	1	-3.99	0.33	3.49	BAD
Barrier-to-autointegration factor OS=Homo sapiens OX=9606 GN=BANF1 PE=1 SV=1	BAF	O75531	0.001	1.23	0.4	2.23	0.028	0.58	BANF1	sig
BAG family molecular chaperone regulator 2 OS=Homo sapiens OX=9606 GN=BAG2 PE=1 SV=1	BAG2	O95816	0.017	1.38	0.028	1.31	0.19	1.43	BAG2
BAG family molecular chaperone regulator 3 OS=Homo sapiens OX=9606 GN=BAG3 PE=1 SV=3	BAG3	O95817	0.77	0.61	0.33	-2.29	0.028	2.06	BAG3
Isoform 2 of BAG family molecular chaperone regulator 5 OS=Homo sapiens OX=9606 GN=BAG5	BAG5	Q9UL15	0.33	6.24			0.33	6.27	BAG5
Isoform 2 of Large proline-rich protein BAG6 OS=Homo sapiens OX=9606 GN=BAG6	BAG6	P46379	0.44	-0.48	0.4	-1.8	0.028	0.39	BAG6
Isoform 2 of Brain-specific angiogenesis inhibitor 1-associated protein 2 OS=Homo sapiens OX=9606 GN=BAIAP2	BAIP2	Q9UQB8	0.57	1	0.33	-3.05	0.29	1.98	BAIAP2
Isoform 2 of Bcl-2 homologous antagonist/killer OS=Homo sapiens OX=9606 GN=BAK1	BAK	Q16611	0.33	-5.51			0.33	-5.55	BAK1
Isoform 3 of Chromatin complexes subunit BAP18 OS=Homo sapiens OX=9606 GN=BAP18	BAP18	Q8IXM2	1	-0.77			1	-0.77	C17orf49
Isoform 2 of B-cell receptor-associated protein 31 OS=Homo sapiens OX=9606 GN=BCAP31	BAP31	P51572	0.51	0.62	1	0.1	1	1.24	BCAP31
Cluster of Isoform 2 of Basigin OS=Homo sapiens OX=9606 GN=BSG (sp|P35613-2|BASI_HUMAN)	BASI	P35613	0.14	2.11	1	0.55	0.001	1.91	BSG
Isoform Beta of Apoptosis regulator BAX OS=Homo sapiens OX=9606 GN=BAX	BAX	Q07812	0.4	2.25	1	0	0.4	2.21	BAX
Bromodomain adjacent to zinc finger domain protein 1A OS=Homo sapiens OX=9606 GN=BAZ1A PE=1 SV=2	BAZ1A	Q9NRL2	0.079	-1.17	0.53	-0.64	0.11	-1.3	BAZ1A
Isoform 2 of Tyrosine-protein kinase BAZ1B OS=Homo sapiens OX=9606 GN=BAZ1B	BAZ1B	Q9UIG0	0.61	-0.17	0.62	-0.21	0.74	-0.15	BAZ1B
Isoform 1 of Bromodomain adjacent to zinc finger domain protein 2A OS=Homo sapiens OX=9606 GN=BAZ2A	BAZ2A	Q9UIF9	0.00036	-2.43	0.16	-1.15	< 0.0001	-3.19	BAZ2A	sig
Basal cell adhesion molecule OS=Homo sapiens OX=9606 GN=BCAM PE=1 SV=2	BCAM	P50895	0.71	-0.32	0.7	-1.21	0.95	-0.06	BCAM
Branched-chain-amino-acid aminotransferase, mitochondrial OS=Homo sapiens OX=9606 GN=BCAT2 PE=1 SV=2	BCAT2	O15382	0.25	0.77	0.96	0.07	0.16	1.09	BCAT2
Isoform 2 of BRCA2 and CDKN1A-interacting protein OS=Homo sapiens OX=9606 GN=BCCIP	BCCIP	Q9P287	0.19	-1.17	0.4	-2.17	1	-0.33	BCCIP
Isoform 2 of [3-methyl-2-oxobutanoate dehydrogenase [lipoamide]] kinase, mitochondrial OS=Homo sapiens OX=9606 GN=BCKDK	BCKD	O14874	1	-0.39			1	-0.37	BCKDK
Isoform 2 of Bcl-2-associated transcription factor 1 OS=Homo sapiens OX=9606 GN=BCLAF1	BCLF1	Q9NYF8	0.84	-0.22	0.41	2.15	0.12	-1.07	BCLAF1
Mitochondrial chaperone BCS1 OS=Homo sapiens OX=9606 GN=BCS1L PE=1 SV=1	BCS1	Q9Y276	0.33	-5.84			0.33	-5.87	BCS1L
Biorientation of chromosomes in cell division protein 1-like 1 OS=Homo sapiens OX=9606 GN=BOD1L1 PE=1 SV=2	BD1L1	Q8NFC6	0.0001	-2.56	0.028	-2.09	0.051	-2.85	BOD1L1	sig
D-beta-hydroxybutyrate dehydrogenase, mitochondrial OS=Homo sapiens OX=9606 GN=BDH1 PE=1 SV=3	BDH	Q02338	0.98	0.16	0.41	-1.17	0.55	0.79	BDH1
BET1-like protein OS=Homo sapiens OX=9606 GN=BET1L PE=1 SV=1	BET1L	Q9NYM9	0.33	3.27	1	0	0.33	3.24	BET1L
Isoform 3 of Beta-galactosidase OS=Homo sapiens OX=9606 GN=GLB1	BGAL	P16278	0.51	-0.33	0.75	0.38	0.18	-0.82	GLB1
Isoform 2 of Beta-glucuronidase OS=Homo sapiens OX=9606 GN=GUSB	BGLR	P08236	0.71	0.25	0.54	-0.43	0.12	0.61	GUSB
Isoform 2 of Bax inhibitor 1 OS=Homo sapiens OX=9606 GN=TMBIM6	BI1	P55061	0.33	-5.66			0.33	-5.7	TMBIM6
Brain-specific angiogenesis inhibitor 1-associated protein 2-like protein 1 OS=Homo sapiens OX=9606 GN=BAIAP2L1 PE=1 SV=2	BI2L1	Q9UHR4	0.61	-0.33	0.14	-2.11	0.76	0.3	BAIAP2L1
Isoform 2 of BH3-interacting domain death agonist OS=Homo sapiens OX=9606 GN=BID	BID	P55957	0.88	0.31	1	0.27	0.7	0.41	BID
Biliverdin reductase A OS=Homo sapiens OX=9606 GN=BLVRA PE=1 SV=2	BIEA	P53004	1	-1.12			1	-1.09	BLVRA
Isoform BIN1-13 of Myc box-dependent-interacting protein 1 OS=Homo sapiens OX=9606 GN=BIN1	BIN1	O00499	0.008	-4.57	0.33	-4.03	0.1	-4.96	BIN1
Endoplasmic reticulum chaperone BiP OS=Homo sapiens OX=9606 GN=HSPA5 PE=1 SV=2	BIP	P11021	0.0001	0.74	0.073	0.54	< 0.0001	0.87	HSPA5	sig
Isoform 2 of Baculoviral IAP repeat-containing protein 5 OS=Homo sapiens OX=9606 GN=BIRC5	BIRC5	O15392	0.4	-2.59			0.4	-2.67	BIRC5
Baculoviral IAP repeat-containing protein 6 OS=Homo sapiens OX=9606 GN=BIRC6 PE=1 SV=2	BIRC6	Q9NR09	1	0.42			1	0.42	BIRC6
Isoform 2 of Biogenesis of lysosome-related organelles complex 1 subunit 1 OS=Homo sapiens OX=9606 GN=BLOC1S1	BL1S1	P78537	1	6.15			1	6.17	BLOC1S1
Flavin reductase (NADPH) OS=Homo sapiens OX=9606 GN=BLVRB PE=1 SV=3	BLVRB	P30043	1	-6.28			1	-6.31	BLVRB
Polycomb complex protein BMI-1 OS=Homo sapiens OX=9606 GN=BMI1 PE=1 SV=2	BMI1	P35226	0.13	-1.23	0.22	-1.42	0.31	-1.05	BMI1
Isoform 2 of BMP-2-inducible protein kinase OS=Homo sapiens OX=9606 GN=BMP2K	BMP2K	Q9NSY1	1	5.43			1	5.45	BMP2K
Ribosome biogenesis protein BMS1 homolog OS=Homo sapiens OX=9606 GN=BMS1 PE=1 SV=1	BMS1	Q14692	0.0001	-3.69	0.083	-2.24	< 0.0001	-4.28	BMS1	sig
Ribosome biogenesis protein BOP1 OS=Homo sapiens OX=9606 GN=BOP1 PE=1 SV=2	BOP 1.00	Q14137	0.005	-1.74	0.26	-1.5	0.00054	-1.88	BOP 1.00	sig
Borealin OS=Homo sapiens OX=9606 GN=CDCA8 PE=1 SV=2	BOREA	Q53HL2	0.99	0.06	0.5	1.51	0.69	-0.57	CDCA8
Isoform 2 of Nucleosome-remodeling factor subunit BPTF OS=Homo sapiens OX=9606 GN=BPTF	BPTF	Q12830	0.00016	-3.25	0.1	-1.74	0.028	-4.45	BPTF	sig
Isoform 2 of Bromodomain-containing protein 1 OS=Homo sapiens OX=9606 GN=BRD1	BRD1	O95696	1	-0.72			1	-0.72	BRD1
Isoform 2 of Bromodomain-containing protein 2 OS=Homo sapiens OX=9606 GN=BRD2	BRD2	P25440	0.97	-0.2	1	-1.28	0.81	0.16	BRD2
Bromodomain-containing protein 4 OS=Homo sapiens OX=9606 GN=BRD4 PE=1 SV=2	BRD4	O60885	0.21	-1.2	0.42	-0.6	0.33	-1.94	BRD4
Isoform 2 of Bromodomain-containing protein 8 OS=Homo sapiens OX=9606 GN=BRD8	BRD8	Q9H0E9	0.008	-4.65			0.008	-4.68	BRD8
E3 ubiquitin-protein ligase BRE1A OS=Homo sapiens OX=9606 GN=RNF20 PE=1 SV=2	BRE1A	Q5VTR2	0.0001	-2.92	0.1	-2.65	0.001	-3.02	RNF20	sig
E3 ubiquitin-protein ligase BRE1B OS=Homo sapiens OX=9606 GN=RNF40 PE=1 SV=5	BRE1B	O75150	0.00019	-1.54	0.007	-1.79	0.016	-1.36	RNF40	sig
BRI3-binding protein OS=Homo sapiens OX=9606 GN=BRI3BP PE=1 SV=1	BRI3B	Q8WY22	0.1	1.25			0.33	0.7	BRI3BP
Isoform 2 of Peregrin OS=Homo sapiens OX=9606 GN=BRPF1	BRPF1	P55201	1	6.06			1	6.08	BRPF1
Ribosome biogenesis protein BRX1 homolog OS=Homo sapiens OX=9606 GN=BRIX1 PE=1 SV=2	BRX1	Q8TDN6	0.089	-1.2	0.034	-1.44	0.35	-1.09	BRIX1
Isoform 2 of Transcription factor BTF3 homolog 4 OS=Homo sapiens OX=9606 GN=BTF3L4	BT3L4	Q96K17	0.7	0.86			0.33	2.89	BTF3L4
TATA-binding protein-associated factor 172 OS=Homo sapiens OX=9606 GN=BTAF1 PE=1 SV=2	BTAF1	O14981	0.029	-2.05			0.023	-2.24	BTAF1
Isoform 2 of Transcription factor BTF3 OS=Homo sapiens OX=9606 GN=BTF3	BTF3	P20290	0.46	-0.48	1	-0.99	0.58	-0.39	BTF3
Isoform 2 of Mitotic checkpoint protein BUB3 OS=Homo sapiens OX=9606 GN=BUB3	BUB3	O43684	0.46	-0.78	0.016	-2.94	0.87	1.24	BUB3
Probable 18S rRNA (guanine-N(7))-methyltransferase OS=Homo sapiens OX=9606 GN=BUD23 PE=1 SV=2	BUD23	O43709	0.33	3.27			1	0.31	BUD23
Isoform 2 of Protein BUD31 homolog OS=Homo sapiens OX=9606 GN=BUD31	BUD31	P41223	0.001	-2.07	0.055	-2.41	0.001	-1.77	BUD31	sig
Bystin OS=Homo sapiens OX=9606 GN=BYSL PE=1 SV=3	BYST	Q13895	0.081	-1.12	1	0.14	0.005	-1.77	BYSL
Isoform 3 of Basic leucine zipper and W2 domain-containing protein 1 OS=Homo sapiens OX=9606 GN=BZW1	BZW1	Q7L1Q6	0.00027	-1.75	0.001	-2.65	0.091	-1.18	BZW1	sig
Basic leucine zipper and W2 domain-containing protein 2 OS=Homo sapiens OX=9606 GN=BZW2 PE=1 SV=1	BZW2	Q9Y6E2	0.2	-0.65	0.65	-0.29	0.12	-0.96	BZW2
Complement component 1 Q subcomponent-binding protein, mitochondrial OS=Homo sapiens OX=9606 GN=C1QBP PE=1 SV=1	C1QBP	Q07021	0.00051	1.35	0.008	1.02	0.022	1.46	C1QBP	sig
C-1-tetrahydrofolate synthase, cytoplasmic OS=Homo sapiens OX=9606 GN=MTHFD1 PE=1 SV=3	C1TC	P11586	0.12	-0.72	0.00063	-2.08	0.86	0.17	MTHFD1
Monofunctional C1-tetrahydrofolate synthase, mitochondrial OS=Homo sapiens OX=9606 GN=MTHFD1L PE=1 SV=1	C1TM	Q6UB35	0.029	0.97	0.69	0.26	0.018	1.39	MTHFD1L
Isoform 2 of Phospholipid transfer protein C2CD2L OS=Homo sapiens OX=9606 GN=C2CD2L	C2C2L	O14523	1	-1.28			1	-1.3	C2CD2L
Isoform 2 of Coiled-coil and C2 domain-containing protein 1A OS=Homo sapiens OX=9606 GN=CC2D1A	C2D1A	Q6P1N0	0.1	-4.86			0.1	-4.89	CC2D1A
Isoform 3 of Succinate dehydrogenase cytochrome b560 subunit, mitochondrial OS=Homo sapiens OX=9606 GN=SDHC	C560	Q99643	1	-0.57	0.33	1.58	1	-2.67	SDHC
Uncharacterized protein C1orf122 OS=Homo sapiens OX=9606 GN=C1orf122 PE=4 SV=2	CA122	Q6ZSJ8	0.1	2.77			0.33	3.62	C1orf122
Calcium-binding protein 39 OS=Homo sapiens OX=9606 GN=CAB39 PE=1 SV=1	CAB39	Q9Y376	0.89	0.36	0.1	-1.82	0.18	1.43	CAB39
Isoform 6 of 45 kDa calcium-binding protein OS=Homo sapiens OX=9606 GN=SDF4	CAB45	Q9BRK5	0.12	-1.93	0.4	-2.28	0.14	-1.71
Isoform 4 of Calcium-binding and coiled-coil domain-containing protein 2 OS=Homo sapiens OX=9606 GN=CALCOCO2	CACO2	Q13137	1	0.57	1	1.52	1	-0.56	CALCOCO2
Isoform 2 of Carnitine O-acetyltransferase OS=Homo sapiens OX=9606 GN=CRAT	CACP	P43155	0.92	0.02	1	0.02	0.97	0.02	CRAT
Cadherin-1 OS=Homo sapiens OX=9606 GN=CDH1 PE=1 SV=3	CADH1	P12830	0.31	-0.56	0.057	-2.22	0.89	0.27	CDH1
Cadherin-3 OS=Homo sapiens OX=9606 GN=CDH3 PE=1 SV=2	CADH3	P22223	1	-3.85			1	-3.88	CDH3
Putative transferase CAF17, mitochondrial OS=Homo sapiens OX=9606 GN=IBA57 PE=1 SV=1	CAF17	Q5T440	0.16	0.85	1	0.13	0.013	1.14	IBA57
Isoform 3 of Chromatin assembly factor 1 subunit A OS=Homo sapiens OX=9606 GN=CHAF1A	CAF1A	Q13111	0.002	-2.81	0.4	-2.09	0.001	-3.09	CHAF1A	sig
Chromatin assembly factor 1 subunit B OS=Homo sapiens OX=9606 GN=CHAF1B PE=1 SV=1	CAF1B	Q13112	0.61	-0.13	0.4	-0.37	0.33	0.18	CHAF1B
Isoform 2 of Caldesmon OS=Homo sapiens OX=9606 GN=CALD1	CALD1	Q05682	0.033	-1.99	0.1	-3.38	0.2	-1.6	CALD1
Calmodulin-1 OS=Homo sapiens OX=9606 GN=CALM1 PE=1 SV=1	CALM1	P0DP23	0.57	0.56	0.42	-1.21	0.049	1.29	CALM1
Calreticulin OS=Homo sapiens OX=9606 GN=CALR PE=1 SV=1	CALR	P27797	0.051	0.88	0.9	-0.12	< 0.0001	1.72	CALR
Isoform 3 of Calumenin OS=Homo sapiens OX=9606 GN=CALU	CALU	O43852	0.59	0.49	0.92	0.35	0.43	0.56	CALU
Isoform 2 of Calnexin OS=Homo sapiens OX=9606 GN=CANX	CALX	P27824	0.75	0.16	0.68	-0.26	0.18	0.52	CANX
Calpain-1 catalytic subunit OS=Homo sapiens OX=9606 GN=CAPN1 PE=1 SV=1	CAN1	P07384	0.026	-1.41	0.001	-3.8	0.63	-0.33	CAPN1
Isoform 2 of Calpain-2 catalytic subunit OS=Homo sapiens OX=9606 GN=CAPN2	CAN2	P17655	0.62	0.62	1	-3.54	0.29	1.27	CAPN2
Cullin-associated NEDD8-dissociated protein 1 OS=Homo sapiens OX=9606 GN=CAND1 PE=1 SV=2	CAND1	Q86VP6	0.23	-0.67	0.002	-2.21	0.79	-0.17	CAND1
Adenylyl cyclase-associated protein 1 OS=Homo sapiens OX=9606 GN=CAP1 PE=1 SV=5	CAP1	Q01518	0.3	-0.71	0.38	-1.1	1	-0.34	CAP1
Isoform 2 of Caprin-1 OS=Homo sapiens OX=9606 GN=CAPRIN1	CAPR1	Q14444	0.003	1.93	1	1.07	0.01	2.02	CAPRIN1	sig
Isoform 2 of F-actin-capping protein subunit beta OS=Homo sapiens OX=9606 GN=CAPZB	CAPZB	P47756	0.54	-0.36	0.2	-1.75	0.3	0.48	CAPZB
Isoform 2 of Caspase recruitment domain-containing protein 19 OS=Homo sapiens OX=9606 GN=CARD19	CAR19	Q96LW7	1	-1.21			1	-1.19	CARD19
CDKN2A-interacting protein OS=Homo sapiens OX=9606 GN=CDKN2AIP PE=1 SV=3	CARF	Q9NXV6	0.0001	-2.98	0.001	-3.41	0.023	-2.73	CDKN2AIP	sig
Isoform 2 of F-actin-uncapping protein LRRC16A OS=Homo sapiens OX=9606 GN=CARMIL1	CARL1	Q5VZK9	0.7	0.24			0.7	0.25	CARMIL1
Isoform 2 of Protein CASC4 OS=Homo sapiens OX=9606 GN=CASC4	CASC4	Q6P4E1	1	-0.75	1	-0.76			GOLM2
Isoform Beta of Caspase-7 OS=Homo sapiens OX=9606 GN=CASP7	CASP7	P55210	0.33	1.53	0.33	1.53			CASP7
Catalase OS=Homo sapiens OX=9606 GN=CAT PE=1 SV=3	CATA	P04040	0.26	0.79	0.82	-0.19	0.064	1.72	CAT
Cathepsin B OS=Homo sapiens OX=9606 GN=CTSB PE=1 SV=3	CATB	P07858	0.33	0.76	0.41	0.92	0.66	0.58	CTSB
Dipeptidyl peptidase 1 OS=Homo sapiens OX=9606 GN=CTSC PE=1 SV=2	CATC	P53634	1	7.7			1	7.73	CTSC
Cathepsin D OS=Homo sapiens OX=9606 GN=CTSD PE=1 SV=1	CATD	P07339	0.38	0.43	0.25	1	0.96	-0.01	CTSD
Isoform 2 of Cactin OS=Homo sapiens OX=9606 GN=CACTIN	CATIN	Q8WUQ7	0.61	-1.01			0.59	-1	CACTIN
Cathepsin L1 OS=Homo sapiens OX=9606 GN=CTSL PE=1 SV=2	CATL1	P07711	1	0.17	1	0	1	0.17	CTSL
Caveolin-1 OS=Homo sapiens OX=9606 GN=CAV1 PE=1 SV=4	CAV1	Q03135	0.028	0.84	0.33	1.19	0.33	0.53	CAV1
Caveolae-associated protein 1 OS=Homo sapiens OX=9606 GN=CAVIN1 PE=1 SV=1	CAVN1	Q6NZI2	0.25	-1.14	0.009	-2.76	0.99	0.37	CAVIN1
F-actin-capping protein subunit alpha-1 OS=Homo sapiens OX=9606 GN=CAPZA1 PE=1 SV=3	CAZA1	P52907	0.56	-0.34	0.07	-1.85	0.28	0.86	CAPZA1
F-actin-capping protein subunit alpha-2 OS=Homo sapiens OX=9606 GN=CAPZA2 PE=1 SV=3	CAZA2	P47755	1	-0.14			0.1	0.68	CAPZA2
Isoform 2 of CREB-binding protein OS=Homo sapiens OX=9606 GN=CREBBP	CBP	Q92793	0.13	-2.45	1	0.97	0.051	-3.9	CREBBP
Isoform 2 of Carboxypeptidase A4 OS=Homo sapiens OX=9606 GN=CPA4	CBPA4	Q9UI42	0.39	-1.73	1	-1.17	0.7	-2.08	CPA4
Isoform 2 of Cytosolic carboxypeptidase 1 OS=Homo sapiens OX=9606 GN=AGTPBP1	CBPC1	Q9UPW5	0.4	-0.98	0.4	-0.73	1	-1.24	AGTPBP1
Isoform 2 of Carboxypeptidase D OS=Homo sapiens OX=9606 GN=CPD	CBPD	O75976	0.33	-2.67			0.33	-2.7	CPD
Carbonyl reductase [NADPH] 1 OS=Homo sapiens OX=9606 GN=CBR1 PE=1 SV=3	CBR1	P16152	0.82	0.44			0.7	2.03	CBR1
Chromobox protein homolog 1 OS=Homo sapiens OX=9606 GN=CBX1 PE=1 SV=1	CBX1	P83916	0.33	2.25			0.32	2.21	CBX1
Chromobox protein homolog 3 OS=Homo sapiens OX=9606 GN=CBX3 PE=1 SV=4	CBX3	Q13185	0.057	1.44	0.38	0.64	0.008	2.55	CBX3
Chromobox protein homolog 5 OS=Homo sapiens OX=9606 GN=CBX5 PE=1 SV=1	CBX5	P45973	0.43	0.46	0.88	0.45	< 0.0001	0.45	CBX5
Chromobox protein homolog 8 OS=Homo sapiens OX=9606 GN=CBX8 PE=1 SV=3	CBX8	Q9HC52	0.15	-2.2	0.33	-3.02	0.7	-1.72	CBX8
Coiled-coil domain-containing protein 115 OS=Homo sapiens OX=9606 GN=CCDC115 PE=1 SV=1	CC115	Q96NT0	0.1	2.67			0.1	2.67	CCDC115
Coiled-coil domain-containing protein 124 OS=Homo sapiens OX=9606 GN=CCDC124 PE=1 SV=1	CC124	Q96CT7	1	2.76			1	2.73	CCDC124
Coiled-coil domain-containing protein 127 OS=Homo sapiens OX=9606 GN=CCDC127 PE=1 SV=1	CC127	Q96BQ5	1	-0.03			1	-0.03	CCDC127
Coiled-coil domain-containing protein 134 OS=Homo sapiens OX=9606 GN=CCDC134 PE=1 SV=1	CC134	Q9H6E4	0.52	1.5	1	1.73	0.6	1.45	CCDC134
Coiled-coil domain-containing protein 137 OS=Homo sapiens OX=9606 GN=CCDC137 PE=1 SV=1	CC137	Q6PK04	0.33	-5.4			1	-6.93	CCDC137
Isoform 2 of Cell cycle control protein 50A OS=Homo sapiens OX=9606 GN=TMEM30A	CC50A	Q9NV96	0.48	1.14	1	0.47	1	3.23	TMEM30A
Isoform 2 of Coiled-coil domain-containing protein 90B, mitochondrial OS=Homo sapiens OX=9606 GN=CCDC90B	CC90B	Q9GZT6	1	-2.06			1	-2.04	CCDC90B
Isoform 2 of Cell division cycle and apoptosis regulator protein 1 OS=Homo sapiens OX=9606 GN=CCAR1	CCAR1	Q8IX12	0.0001	-2.41	< 0.0001	-2.53	< 0.0001	-2.34	CCAR1	sig
Isoform 2 of Cell cycle and apoptosis regulator protein 2 OS=Homo sapiens OX=9606 GN=CCAR2	CCAR2	Q8N163	0.0001	-3.15	< 0.0001	-3.69	< 0.0001	-2.71	CCAR2	sig
Coiled-coil domain-containing protein 12 OS=Homo sapiens OX=9606 GN=CCDC12 PE=1 SV=1	CCD12	Q8WUD4	0.028	-3.44	0.33	-3.56	0.33	-3.31	CCDC12
Coiled-coil domain-containing protein 22 OS=Homo sapiens OX=9606 GN=CCDC22 PE=1 SV=1	CCD22	O60826	0.68	0.41	0.045	-2.24	0.001	2.03	CCDC22
Isoform 2 of Coiled-coil domain-containing protein 47 OS=Homo sapiens OX=9606 GN=CCDC47	CCD47	Q96A33	0.022	1.46	0.68	0.42	0.024	2.04	CCDC47
Coiled-coil domain-containing protein 51 OS=Homo sapiens OX=9606 GN=CCDC51 PE=1 SV=2	CCD51	Q96ER9	0.31	0.93	0.13	2.36	1	-0.2	CCDC51
Coiled-coil domain-containing protein 58 OS=Homo sapiens OX=9606 GN=CCDC58 PE=1 SV=1	CCD58	Q4VC31	0.081	2.22	0.001	4.31	1	0.26	MIX23
Isoform 2 of Coiled-coil domain-containing protein 77 OS=Homo sapiens OX=9606 GN=CCDC77	CCD77	Q9BR77	0.33	4.43	0.33	4.48			CCDC77
Coiled-coil domain-containing protein 86 OS=Homo sapiens OX=9606 GN=CCDC86 PE=1 SV=1	CCD86	Q9H6F5	0.56	-0.26	0.34	-0.76	0.009	0.4	CCDC86
Coiled-coil domain-containing protein 93 OS=Homo sapiens OX=9606 GN=CCDC93 PE=1 SV=2	CCD93	Q567U6	0.028	1.8			0.028	1.8	CCDC93
Cytochrome c-type heme lyase OS=Homo sapiens OX=9606 GN=HCCS PE=1 SV=1	CCHL	P53701	0.098	1.16	0.58	0.34	0.14	1.8	HCCS
Isoform 2 of G2/mitotic-specific cyclin-B1 OS=Homo sapiens OX=9606 GN=CCNB1	CCNB1	P14635	0.1	-5.75	1	-4.65	0.33	-6.31	CCNB1
Isoform 4 of Cyclin-K OS=Homo sapiens OX=9606 GN=CCNK	CCNK	O75909	0.089	-2.35	0.1	-4.3	0.48	-1.57	CCNK
Isoform 2 of Cyclin-L1 OS=Homo sapiens OX=9606 GN=CCNL1	CCNL1	Q9UK58	1	-0.08			1	-0.09	CCNL1
Cyclin-T1 OS=Homo sapiens OX=9606 GN=CCNT1 PE=1 SV=1	CCNT1	O60563	0.028	2.7			0.1	2.92	CCNT1
Vacuolar fusion protein CCZ1 homolog B OS=Homo sapiens OX=9606 GN=CCZ1B PE=1 SV=1	CCZ1B	P86790	1	0.6	1	0			CCZ1B
Isoform SV1 of Cyclin-dependent kinase 11B OS=Homo sapiens OX=9606 GN=CDK11B	CD11B	P21127	0.0001	-2.54			0.00041	-2.77	CDK11B	sig
CD151 antigen OS=Homo sapiens OX=9606 GN=CD151 PE=1 SV=3	CD151	P48509	0.15	1.41	1	0.71	0.33	2.06	CD151
Isoform 2 of CD166 antigen OS=Homo sapiens OX=9606 GN=ALCAM	CD166	Q13740	0.0057	1.09	0.028	1.07	0.11	1.09	ALCAM	sig
Isoform 3 of CD276 antigen OS=Homo sapiens OX=9606 GN=CD276	CD276	Q5ZPR3	0.54	-0.64	1	-0.62	1	-0.63	CD276
CD2-associated protein OS=Homo sapiens OX=9606 GN=CD2AP PE=1 SV=1	CD2AP	Q9Y5K6	0.096	-0.84	0.48	-0.5	0.16	-1.11	CD2AP
CD2 antigen cytoplasmic tail-binding protein 2 OS=Homo sapiens OX=9606 GN=CD2BP2 PE=1 SV=1	CD2B2	O95400	0.7	2.22	1	-0.91	0.33	3.65	CD2BP2
Isoform 2 of CD320 antigen OS=Homo sapiens OX=9606 GN=CD320	CD320	Q9NPF0	1	5.89			1	5.92	CD320
Isoform 10 of CD44 antigen OS=Homo sapiens OX=9606 GN=CD44	CD44	P16070	0.7	0.49	0.52	1.2	0.82	-0.2	CD44
Leukocyte surface antigen CD47 OS=Homo sapiens OX=9606 GN=CD47 PE=1 SV=1	CD47	Q08722	0.008	1.08	0.1	1.51	0.33	0.53	CD47
Isoform 2 of CD59 glycoprotein OS=Homo sapiens OX=9606 GN=CD59	CD59	P13987	0.85	-0.14	0.5	-0.64	0.1	0.48	CD59
Isoform 2 of CD63 antigen OS=Homo sapiens OX=9606 GN=CD63	CD63	P08962	0.7	0.12			0.33	0.4	CD63
CD81 antigen OS=Homo sapiens OX=9606 GN=CD81 PE=1 SV=1	CD81	P60033	0.066	0.76	0.7	0.53	0.1	0.95	CD81
CD9 antigen OS=Homo sapiens OX=9606 GN=CD9 PE=1 SV=4	CD9	P21926	0.41	-0.64	0.24	-1.51	0.7	0.58	CD9
Isoform 2 of CD97 antigen OS=Homo sapiens OX=9606 GN=CD97	CD97	P48960	0.46	-0.48	0.53	-0.51	0.56	-0.48	ADGRE5
Isoform 2 of Cell division cycle protein 16 homolog OS=Homo sapiens OX=9606 GN=CDC16	CDC16	Q13042	0.00084	-4.82	0.33	-2.27	0.008	-5.84	CDC16	sig
Cell division cycle protein 23 homolog OS=Homo sapiens OX=9606 GN=CDC23 PE=1 SV=3	CDC23	Q9UJX2	0.008	-2.72			0.028	-3.02	CDC23
Isoform 2 of Cell division cycle protein 27 homolog OS=Homo sapiens OX=9606 GN=CDC27	CDC27	P30260	0.098	-2.22	0.33	1.77	0.049	-3.3	CDC27
Hsp90 co-chaperone Cdc37 OS=Homo sapiens OX=9606 GN=CDC37 PE=1 SV=1	CDC37	Q16543	0.65	1.54	0.33	-4.18	0.1	5.04	CDC37
Cell division control protein 42 homolog OS=Homo sapiens OX=9606 GN=CDC42 PE=1 SV=2	CDC42	P60953	0.47	-0.35	1	-0.05	0.44	-0.51	CDC42
Cell division cycle 5-like protein OS=Homo sapiens OX=9606 GN=CDC5L PE=1 SV=2	CDC5L	Q99459	0.0001	-2.5	< 0.0001	-3.28	0.002	-2.06	CDC5L	sig
Parafibromin OS=Homo sapiens OX=9606 GN=CDC73 PE=1 SV=1	CDC73	Q6P1J9	0.001	-3.02	0.028	-2.8	0.028	-3.24	CDC73	sig
Cell division cycle-associated protein 2 OS=Homo sapiens OX=9606 GN=CDCA2 PE=1 SV=2	CDCA2	Q69YH5	0.0001	1.58	0.009	3.13	0.00076	1.11	CDCA2	sig
Sororin OS=Homo sapiens OX=9606 GN=CDCA5 PE=1 SV=1	CDCA5	Q96FF9	1	-2.78			1	-2.79	CDCA5
CUB domain-containing protein 1 OS=Homo sapiens OX=9606 GN=CDCP1 PE=1 SV=3	CDCP1	Q9H5V8	0.37	-0.64	0.086	-1.59	0.89	0.28	CDCP1
Isoform 3 of CDP-diacylglycerol--inositol 3-phosphatidyltransferase OS=Homo sapiens OX=9606 GN=CDIPT	CDIPT	O14735	0.33	1.29	0.33	1.29	1	0	CDIPT
Cyclin-dependent kinase 1 OS=Homo sapiens OX=9606 GN=CDK1 PE=1 SV=3	CDK1	P06493	0.8	0.13	0.078	-1.49	0.38	0.86	CDK1
Cluster of Isoform 2 of Cyclin-dependent kinase 12 OS=Homo sapiens OX=9606 GN=CDK12 (sp|Q9NYV4-2|CDK12_HUMAN)	CDK12	Q9NYV4	0.026	-2.38	0.1	-1.7	0.057	-2.63	CDK12
Isoform 2 of Cyclin-dependent kinase 13 OS=Homo sapiens OX=9606 GN=CDK13	CDK13	Q14004	1	5.23					CDK13
Isoform 2 of Cyclin-dependent kinase 2 OS=Homo sapiens OX=9606 GN=CDK2	CDK2	P24941	0.077	-1.69			0.45	-0.79	CDK2
Cyclin-dependent kinase 7 OS=Homo sapiens OX=9606 GN=CDK7 PE=1 SV=1	CDK7	P50613	0.1	-4.91			0.33	-5.33	CDK7
Isoform 2 of Cyclin-dependent kinase 9 OS=Homo sapiens OX=9606 GN=CDK9	CDK9	P50750	1	-0.09	1	-3.7	0.77	0.64	CDK9
Isoform 2 of Cyclin-dependent kinase 2-associated protein 1 OS=Homo sapiens OX=9606 GN=CDK2AP1	CDKA1	O14519	1	-0.07			1	-0.68	CDK2AP1
Phosphatidate cytidylyltransferase 1 OS=Homo sapiens OX=9606 GN=CDS1 PE=2 SV=2	CDS1	Q92903	1	-0.74			1	-1.74	CDS1
Phosphatidate cytidylyltransferase 2 OS=Homo sapiens OX=9606 GN=CDS2 PE=1 SV=1	CDS2	O95674	0.7	0.51	1	0.55			CDS2
Isoform 2 of Protein CDV3 homolog OS=Homo sapiens OX=9606 GN=CDV3	CDV3	Q9UKY7	0.63	0.97	1	-1.49	0.33	3.36	CDV3
Homeobox protein CDX-2 OS=Homo sapiens OX=9606 GN=CDX2 PE=1 SV=3	CDX2	Q99626	1	-1.25	1	-3.66			CDX2
sp|Q5TB80-2|CE162_HUMAN	CE162	Q5TB80	1	-1.01			1	-0.98	CEP162
CCAAT/enhancer-binding protein zeta OS=Homo sapiens OX=9606 GN=CEBPZ PE=1 SV=3	CEBPZ	Q03701	0.0001	-1.7	< 0.0001	-1.89	0.00017	-1.59	CEBPZ	sig
Isoform 2 of Cell surface hyaluronidase OS=Homo sapiens OX=9606 GN=CEMIP2	CEIP2	Q9UHN6	0.72	0.14	1	-0.92	0.58	0.25	CEMIP2
Isoform 2 of CUGBP Elav-like family member 1 OS=Homo sapiens OX=9606 GN=CELF1	CELF1	Q92879	0.089	-2.73	1	0.03	0.008	-4.79	CELF1
Major centromere autoantigen B OS=Homo sapiens OX=9606 GN=CENPB PE=1 SV=2	CENPB	P07199	1	0.82			1	-6.68	CENPB
Centromere protein F OS=Homo sapiens OX=9606 GN=CENPF PE=1 SV=3	CENPF	P49454	0.13	-2.54	1	0.32	0.1	-4.53	CENPF
Isoform 4 of Centromere protein N OS=Homo sapiens OX=9606 GN=CENPN	CENPN	Q96H22	0.4	2.23			0.4	2.22	CENPN
Centromere protein P OS=Homo sapiens OX=9606 GN=CENPP PE=1 SV=1	CENPP	Q6IPU0	1	-4.27			1	-4.3	CENPP
Isoform 3 of Centromere protein V OS=Homo sapiens OX=9606 GN=CENPV	CENPV	Q7Z7K6	0.7	-0.6	1	-0.9			CENPV
Centrosomal protein of 55 kDa OS=Homo sapiens OX=9606 GN=CEP55 PE=1 SV=3	CEP55	Q53EZ4	0.33	-2.04			0.33	-2	CEP55
Choline/ethanolaminephosphotransferase 1 OS=Homo sapiens OX=9606 GN=CEPT1 PE=1 SV=1	CEPT1	Q9Y6K0	0.1	1.44			0.33	1.51	CEPT1
Ceramide synthase 2 OS=Homo sapiens OX=9606 GN=CERS2 PE=1 SV=1	CERS2	Q96G23	0.001	1.66	0.1	2.93	0.028	0.83	CERS2	sig
Isoform 2 of Ceramide synthase 6 OS=Homo sapiens OX=9606 GN=CERS6	CERS6	Q6ZMG9	1	-2.81			1	-2.81	CERS6
Centrin-2 OS=Homo sapiens OX=9606 GN=CETN2 PE=1 SV=1	CETN2	P41208	0.33	-3.68			0.33	-3.7	CETN2
Uncharacterized protein C6orf132 OS=Homo sapiens OX=9606 GN=C6orf132 PE=1 SV=4	CF132	Q5T0Z8	0.6	0.77	0.53	-0.36	0.33	3.13	C6orf132
Cilia- and flagella-associated protein 20 OS=Homo sapiens OX=9606 GN=CFAP20 PE=1 SV=1	CFA20	Q9Y6A4	0.028	-3.4	0.33	-3.47	0.33	-3.39	CFAP20
Uncharacterized protein C7orf50 OS=Homo sapiens OX=9606 GN=C7orf50 PE=1 SV=1	CG050	Q9BRJ6	0.4	-2.22			1	-2.23	C7orf50
Isoform 2 of Cyclic GMP-AMP synthase OS=Homo sapiens OX=9606 GN=CGAS	CGAS	Q8N884	0.63	0.93			0.59	0.93	CGAS
CGG triplet repeat-binding protein 1 OS=Homo sapiens OX=9606 GN=CGGBP1 PE=1 SV=2	CGBP1	Q9UFW8	0.7	-1.25			0.7	-1.24	CGGBP1
Isoform 2 of UPF0488 protein C8orf33 OS=Homo sapiens OX=9606 GN=C8orf33	CH033	Q9H7E9	0.045	-3.18	0.4	-2.19	0.33	-4.51	C8orf33
UPF0598 protein C8orf82 OS=Homo sapiens OX=9606 GN=C8orf82 PE=1 SV=2	CH082	Q6P1X6	0.49	-0.34	1	-0.84	1	-0.1	C8orf82
10 kDa heat shock protein, mitochondrial OS=Homo sapiens OX=9606 GN=HSPE1 PE=1 SV=2	CH10	P61604	0.006	0.64	0.018	0.9	0.086	0.43	HSPE1	sig
60 kDa heat shock protein, mitochondrial OS=Homo sapiens OX=9606 GN=HSPD1 PE=1 SV=2	CH60	P10809	0.0001	0.76	< 0.0001	1.24	0.076	0.41	HSPD1	sig
Chromosome alignment-maintaining phosphoprotein 1 OS=Homo sapiens OX=9606 GN=CHAMP1 PE=1 SV=2	CHAP1	Q96JM3	0.002	-1.43	0.009	-1.87	0.099	-1.15	CHAMP1	sig
Coiled-coil-helix-coiled-coil-helix domain-containing protein 1 OS=Homo sapiens OX=9606 GN=CHCHD1 PE=1 SV=1	CHCH1	Q96BP2	0.007	2.06	1	1.6	0.028	2.15	CHCHD1
Coiled-coil-helix-coiled-coil-helix domain-containing protein 2 OS=Homo sapiens OX=9606 GN=CHCHD2 PE=1 SV=1	CHCH2	Q9Y6H1	0.059	-1.85	0.13	-1.93	0.55	-1.81	CHCHD2
Coiled-coil-helix-coiled-coil-helix domain-containing protein 5 OS=Homo sapiens OX=9606 GN=CHCHD5 PE=1 SV=1	CHCH5	Q9BSY4	0.74	0.65	0.33	-5.48	0.1	5	CHCHD5
Isoform 2 of Chromodomain-helicase-DNA-binding protein 1 OS=Homo sapiens OX=9606 GN=CHD1	CHD1	O14646	0.069	-1.58	0.52	-0.81	0.075	-1.78	CHD1
Chromodomain-helicase-DNA-binding protein 1-like OS=Homo sapiens OX=9606 GN=CHD1L PE=1 SV=3	CHD1L	Q86WJ1	0.2	-1.06	0.84	-0.22	0.079	-1.6	CHD1L
Isoform 2 of Chromodomain-helicase-DNA-binding protein 2 OS=Homo sapiens OX=9606 GN=CHD2	CHD2	O14647	0.65	-0.4			0.78	-0.23	CHD2
Cluster of Isoform 2 of Chromodomain-helicase-DNA-binding protein 4 OS=Homo sapiens OX=9606 GN=CHD4 (sp|Q14839-2|CHD4_HUMAN)	CHD4	Q14839	0.0001	-1.47	< 0.0001	-1.58	0.02	-1.19	CHD4	sig
Chromodomain-helicase-DNA-binding protein 5 OS=Homo sapiens OX=9606 GN=CHD5 PE=1 SV=1	CHD5	Q8TDI0	0.33	3.71					CHD5
Chromodomain-helicase-DNA-binding protein 8 OS=Homo sapiens OX=9606 GN=CHD8 PE=1 SV=5	CHD8	Q9HCK8	0.24	-1.02	0.33	-2.66	0.45	-0.75	CHD8
Choline dehydrogenase, mitochondrial OS=Homo sapiens OX=9606 GN=CHDH PE=1 SV=2	CHDH	Q8NE62	0.23	3.97	1	7.35	0.49	3.25	CHDH
Calcium homeostasis endoplasmic reticulum protein OS=Homo sapiens OX=9606 GN=CHERP PE=1 SV=3	CHERP	Q8IWX8	0.00038	-2.04	0.005	-2.46	0.014	-1.72	CHERP	sig
Isoform 2 of Chitinase domain-containing protein 1 OS=Homo sapiens OX=9606 GN=CHID1	CHID1	Q9BWS9	0.61	-0.83	0.33	-2.78	1	-0.33	CHID1
E3 ubiquitin-protein ligase CHIP OS=Homo sapiens OX=9606 GN=STUB1 PE=1 SV=2	CHIP	Q9UNE7	1	-0.86	1	8.18	0.43	-3.04	STUB1
Isoform 2 of Serine/threonine-protein kinase Chk1 OS=Homo sapiens OX=9606 GN=CHEK1	CHK1	O14757	1	-2.85			1	-2.87	CHEK1
Charged multivesicular body protein 6 OS=Homo sapiens OX=9606 GN=CHMP6 PE=1 SV=3	CHMP6	Q96FZ7	0.4	-4.1			0.4	-4.1	CHMP6
Calcineurin B homologous protein 1 OS=Homo sapiens OX=9606 GN=CHP1 PE=1 SV=3	CHP1	Q99653	0.18	0.98	0.7	0.3	0.0047	1.52	CHP1
Isoform 3 of Chondroitin sulfate synthase 2 OS=Homo sapiens OX=9606 GN=CHPF	CHSS2	Q8IZ52	1	-1.75			1	-1.76	CHPF
Isoform 2 of Chromatin target of PRMT1 protein OS=Homo sapiens OX=9606 GN=CHTOP	CHTOP	Q9Y3Y2	0.001	1.8	0.1	2.2	0.1	1.43	CHTOP	sig
Putative methyltransferase C9orf114 OS=Homo sapiens OX=9606 GN=SPOUT1 PE=1 SV=3	CI114	Q5T280	0.002	-3.07	0.1	-4.02	0.065	-2.67	SPOUT1	sig
Isoform 2 of Cytosolic iron-sulfur assembly component 2A OS=Homo sapiens OX=9606 GN=CIAO2A	CIA2A	Q9H5X1	1	2.28			1	2.27	CIAO2A
Cytosolic iron-sulfur assembly component 2B OS=Homo sapiens OX=9606 GN=CIAO2B PE=1 SV=1	CIA2B	Q9Y3D0	1	-0.11			1	-0.14	CIAO2B
Complex I intermediate-associated protein 30, mitochondrial OS=Homo sapiens OX=9606 GN=NDUFAF1 PE=1 SV=2	CIA30	Q9Y375	0.001	1.39	0.33	1.28	0.028	1.45	NDUFAF1	sig
Cingulin OS=Homo sapiens OX=9606 GN=CGN PE=1 SV=2	CING	Q9P2M7	0.48	-0.64	1	-2.38	0.61	-0.5	CGN
Isoform 2 of Cold-inducible RNA-binding protein OS=Homo sapiens OX=9606 GN=CIRBP	CIRBP	Q14011	0.028	-3.28	0.33	-3.43	0.33	-3.14	CIRBP
CDGSH iron-sulfur domain-containing protein 1 OS=Homo sapiens OX=9606 GN=CISD1 PE=1 SV=1	CISD1	Q9NZ45	0.87	-0.51	0.33	1.48	0.4	-1.49	CISD1
CDGSH iron-sulfur domain-containing protein 2 OS=Homo sapiens OX=9606 GN=CISD2 PE=1 SV=1	CISD2	Q8N5K1	0.99	-0.15	0.11	0.75	1	-1.07	CISD2
Citrate synthase, mitochondrial OS=Homo sapiens OX=9606 GN=CS PE=1 SV=2	CISY	O75390	0.31	0.38	0.067	0.9	0.77	-0.02	CS
Isoform 5 of Cip1-interacting zinc finger protein OS=Homo sapiens OX=9606 GN=CIZ1	CIZ1	Q9ULV3	0.009	-2.87	0.1	-3.19	0.4	-2.55	CIZ1
Isoform 2 of CDK5 regulatory subunit-associated protein 1 OS=Homo sapiens OX=9606 GN=CDK5RAP1	CK5P1	Q96SZ6	0.72	-0.95			1	-0.79	CDK5RAP1
CDK5 regulatory subunit-associated protein 3 OS=Homo sapiens OX=9606 GN=CDK5RAP3 PE=1 SV=2	CK5P3	Q96JB5	0.28	-1.14	0.19	-1.78	0.65	-0.82	CDK5RAP3
Isoform 3 of Cytoskeleton-associated protein 2 OS=Homo sapiens OX=9606 GN=CKAP2	CKAP2	Q8WWK9	0.0001	6.82	0.008	6.6	< 0.0001	6.95	CKAP2	sig
Cytoskeleton-associated protein 4 OS=Homo sapiens OX=9606 GN=CKAP4 PE=1 SV=2	CKAP4	Q07065	0.12	0.54	0.07	1.02	0.85	0.11	CKAP4
Isoform 2 of Cytoskeleton-associated protein 5 OS=Homo sapiens OX=9606 GN=CKAP5	CKAP5	Q14008	0.68	-0.1	0.72	-0.13	0.78	-0.08	CKAP5
Isoform 2 of CLIP-associating protein 1 OS=Homo sapiens OX=9606 GN=CLASP1	CLAP1	Q7Z460	0.89	-0.1			0.87	-0.11	CLASP1
Isoform 3 of CLIP-associating protein 2 OS=Homo sapiens OX=9606 GN=CLASP2	CLAP2	O75122	0.61	0.52			0.63	0.51	CLASP2
Isoform Non-brain of Clathrin light chain A OS=Homo sapiens OX=9606 GN=CLTA	CLCA	P09496	0.75	-0.89	0.7	0.43	0.4	-2.03	CLTA
Isoform Non-brain of Clathrin light chain B OS=Homo sapiens OX=9606 GN=CLTB	CLCB	P09497	0.4	3.8	1	1.51			CLTB
Isoform 2 of H(+)/Cl(-) exchange transporter 7 OS=Homo sapiens OX=9606 GN=CLCN7	CLCN7	P51798	1	1.34	1	1.34			CLCN7
Isoform 2 of Clathrin heavy chain 1 OS=Homo sapiens OX=9606 GN=CLTC	CLH1	Q00610	0.031	0.36	0.015	0.58	0.36	0.23	CLTC
Chloride intracellular channel protein 1 OS=Homo sapiens OX=9606 GN=CLIC1 PE=1 SV=4	CLIC1	O00299	0.56	-0.65	0.026	-2.37	0.42	0.98	CLIC1
Chloride intracellular channel protein 4 OS=Homo sapiens OX=9606 GN=CLIC4 PE=1 SV=4	CLIC4	Q9Y696	0.33	1.16			0.33	1.15	CLIC4
Isoform 2 of CAP-Gly domain-containing linker protein 1 OS=Homo sapiens OX=9606 GN=CLIP1	CLIP1	P30622	1	0	1	0			CLIP1
Isoform 3 of Dual specificity protein kinase CLK1 OS=Homo sapiens OX=9606 GN=CLK1	CLK1	P49759	0.33	0.56					CLK1
Isoform 1 of Dual specificity protein kinase CLK3 OS=Homo sapiens OX=9606 GN=CLK3	CLK3	P49761	0.047	2.3	1	1.39	0.11	2.44	CLK3
Cluster of Dual specificity protein kinase CLK4 OS=Homo sapiens OX=9606 GN=CLK4 PE=1 SV=1 (sp|Q9HAZ1|CLK4_HUMAN)	CLK4	Q9HAZ1	0.1	0.71			0.1	0.71	CLK4
Ceroid-lipofuscinosis neuronal protein 6 OS=Homo sapiens OX=9606 GN=CLN6 PE=1 SV=1	CLN6	Q9NWW5	0.4	-1.85			1	-0.59	CLN6
Polyribonucleotide 5'-hydroxyl-kinase Clp1 OS=Homo sapiens OX=9606 GN=CLP1 PE=1 SV=1	CLP 1	Q92989	0.4	-1.9	0.4	-1.9			CLP 1
Isoform 2 of Cleft lip and palate transmembrane protein 1-like protein OS=Homo sapiens OX=9606 GN=CLPTM1L	CLP1L	Q96KA5	0.54	0.9	0.1	1.18	0.58	0.76	CLPTM1L
Isoform 2 of Caseinolytic peptidase B protein homolog OS=Homo sapiens OX=9606 GN=CLPB	CLPB	Q9H078	0.024	2.46	1	-0.16	0.001	3.22	CLPB
ATP-dependent Clp protease proteolytic subunit, mitochondrial OS=Homo sapiens OX=9606 GN=CLPP PE=1 SV=1	CLPP	Q16740	0.013	1.16	0.008	1.85	0.41	0.74	CLPP
Cleft lip and palate transmembrane protein 1 OS=Homo sapiens OX=9606 GN=CLPTM1 PE=1 SV=1	CLPT1	O96005	0.15	1.27	0.65	0.48	0.24	1.77	CLPTM1
ATP-dependent Clp protease ATP-binding subunit clpX-like, mitochondrial OS=Homo sapiens OX=9606 GN=CLPX PE=1 SV=2	CLPX	O76031	0.32	0.39	0.3	0.81	0.76	0.1	CLPX
Clustered mitochondria protein homolog OS=Homo sapiens OX=9606 GN=CLUH PE=1 SV=2	CLU	O75153	0.028	-4.59			0.028	-4.62	CLUH
Isoform 2 of Clusterin OS=Homo sapiens OX=9606 GN=CLU	CLUS	P10909	0.02	-3.15	0.33	-3.85	0.044	-2.91	CLU
Calcium-binding mitochondrial carrier protein Aralar1 OS=Homo sapiens OX=9606 GN=SLC25A12 PE=1 SV=2	CMC1	O75746	0.14	1.09	0.77	0.6	0.096	1.28	SLC25A12
Isoform 2 of Calcium-binding mitochondrial carrier protein Aralar2 OS=Homo sapiens OX=9606 GN=SLC25A13	CMC2	Q9UJS0	0.073	0.63	0.57	0.35	0.035	0.81	SLC25A13
Isoform 2 of Protein CMSS1 OS=Homo sapiens OX=9606 GN=CMSS1	CMS1	Q9BQ75	0.17	-1.08	0.44	-1.51	0.41	-0.91	CMSS1
Catechol O-methyltransferase domain-containing protein 1 OS=Homo sapiens OX=9606 GN=COMTD1 PE=1 SV=1	CMTD1	Q86VU5	0.82	-0.39	1	1.82	0.62	-0.75	COMTD1
Cap-specific mRNA (nucleoside-2'-O-)-methyltransferase 1 OS=Homo sapiens OX=9606 GN=CMTR1 PE=1 SV=1	CMTR1	Q8N1G2	0.7	1.19			0.33	2.94	CMTR1
Isoform CNPI of 2',3'-cyclic-nucleotide 3'-phosphodiesterase OS=Homo sapiens OX=9606 GN=CNP	CN37	P09543	0.016	1.48	0.01	1.13	0.13	1.77	CNP
Isoform 2 of Cellular nucleic acid-binding protein OS=Homo sapiens OX=9606 GN=CNBP	CNBP	P62633	0.32	-2.45	1	-1.67	0.33	-3.37	CNBP
Condensin complex subunit 1 OS=Homo sapiens OX=9606 GN=NCAPD2 PE=1 SV=3	CND1	Q15021	0.001	-1.99	1	0	0.001	-2	NCAPD2	sig
Condensin complex subunit 2 OS=Homo sapiens OX=9606 GN=NCAPH PE=1 SV=3	CND2	Q15003	0.7	1.29			0.33	4.28	NCAPH
Condensin complex subunit 3 OS=Homo sapiens OX=9606 GN=NCAPG PE=1 SV=1	CND3	Q9BPX3	0.21	-1.18	1	-1.67	0.33	-1.07	NCAPG
Condensin-2 complex subunit D3 OS=Homo sapiens OX=9606 GN=NCAPD3 PE=1 SV=2	CNDD3	P42695	0.034	1.5	0.97	-0.06	0.025	1.82	NCAPD3
Condensin-2 complex subunit G2 OS=Homo sapiens OX=9606 GN=NCAPG2 PE=1 SV=1	CNDG2	Q86XI2	0.77	0.19	0.7	-0.86	0.57	0.4	NCAPG2
Isoform 2 of Condensin-2 complex subunit H2 OS=Homo sapiens OX=9606 GN=NCAPH2	CNDH2	Q6IBW4	0.67	0.59			0.68	0.6	NCAPH2
Isoform 2 of Cytosolic non-specific dipeptidase OS=Homo sapiens OX=9606 GN=CNDP2	CNDP2	Q96KP4	0.97	0.27	0.1	-3.19	0.29	1.88	CNDP2
Calponin-2 OS=Homo sapiens OX=9606 GN=CNN2 PE=1 SV=4	CNN2	Q99439	0.23	-1.24	1	-0.21	0.25	-1.66	CNN2
Isoform 3 of Calponin-3 OS=Homo sapiens OX=9606 GN=CNN3	CNN3	Q15417	0.076	-2.11	0.33	-3.4	0.43	-1.7	CNN3
CCR4-NOT transcription complex subunit 6-like OS=Homo sapiens OX=9606 GN=CNOT6L PE=1 SV=2	CNO6L	Q96LI5	1	0.28			1	0.27	CNOT6L
Isoform 2 of CCR4-NOT transcription complex subunit 1 OS=Homo sapiens OX=9606 GN=CNOT1	CNOT1	A5YKK6	0.33	-0.74	0.051	-1.53	0.62	-0.53	CNOT1
Isoform 2 of CCR4-NOT transcription complex subunit 7 OS=Homo sapiens OX=9606 GN=CNOT7	CNOT7	Q9UIV1	1	1.1			1	1.16	CNOT7
Isoform 3 of CCR4-NOT transcription complex subunit 9 OS=Homo sapiens OX=9606 GN=CNOT9	CNOT9	Q92600	0.33	6.69			0.33	6.75	CNOT9
Protein canopy homolog 2 OS=Homo sapiens OX=9606 GN=CNPY2 PE=1 SV=1	CNPY2	Q9Y2B0	0.0008	1.64	0.33	1.22	0.001	1.74	CNPY2	sig
Isoform 2 of Cytochrome c oxidase assembly factor 6 homolog OS=Homo sapiens OX=9606 GN=COA6	COA6	Q5JTJ3	0.1	1.21	0.33	1.67	1	0.41	COA6
Cytochrome c oxidase assembly factor 7 OS=Homo sapiens OX=9606 GN=COA7 PE=1 SV=2	COA7	Q96BR5	0.42	1.31			0.31	1.85	COA7
Cluster of Cofilin-1 OS=Homo sapiens OX=9606 GN=CFL1 PE=1 SV=3 (sp|P23528|COF1_HUMAN)	COF1	P23528	0.25	0.63	0.84	-0.06	0.2	0.94	CFL1
Cofilin-2 OS=Homo sapiens OX=9606 GN=CFL2 PE=1 SV=1	COF2	Q9Y281	0.1	2.7					CFL2
Coilin OS=Homo sapiens OX=9606 GN=COIL PE=1 SV=1	COIL	P38432	0.28	2.13	1	-0.79	0.1	4	COIL
Isoform 2 of COMM domain-containing protein 1 OS=Homo sapiens OX=9606 GN=COMMD1	COMD1	Q8N668	0.33	0.73			0.33	0.73	COMMD1
Isoform 2 of COMM domain-containing protein 2 OS=Homo sapiens OX=9606 GN=COMMD2	COMD2	Q86X83	1	5.54			1	5.56	COMMD2
COMM domain-containing protein 3 OS=Homo sapiens OX=9606 GN=COMMD3 PE=1 SV=1	COMD3	Q9UBI1	0.33	1.39			0.11	2.15	COMMD3
Isoform 2 of COMM domain-containing protein 4 OS=Homo sapiens OX=9606 GN=COMMD4	COMD4	Q9H0A8	0.32	2.23			0.1	3.81	COMMD4
COMM domain-containing protein 5 OS=Homo sapiens OX=9606 GN=COMMD5 PE=1 SV=1	COMD5	Q9GZQ3	1	0.09	1	-2.8	0.1	0.96	COMMD5
COMM domain-containing protein 8 OS=Homo sapiens OX=9606 GN=COMMD8 PE=1 SV=1	COMD8	Q9NX08	0.1	2.42			0.1	2.37	COMMD8
Isoform 2 of COMM domain-containing protein 9 OS=Homo sapiens OX=9606 GN=COMMD9	COMD9	Q9P000	0.82	0.45			0.55	1.02	COMMD9
COMM domain-containing protein 10 OS=Homo sapiens OX=9606 GN=COMMD10 PE=1 SV=1	COMDA	Q9Y6G5	0.33	3.66			0.33	3.67	COMMD10
Isoform Soluble of Catechol O-methyltransferase OS=Homo sapiens OX=9606 GN=COMT	COMT	P21964	0.001	1.68	0.1	1.16	0.001	1.91	COMT	sig
Isoform 2 of Coatomer subunit alpha OS=Homo sapiens OX=9606 GN=COPA	COPA	P53621	0.64	-0.09	0.3	-0.5	0.89	0.13	COPA
Coatomer subunit beta OS=Homo sapiens OX=9606 GN=COPB1 PE=1 SV=3	COPB	P53618	0.92	0.01	0.44	-0.77	0.34	0.38	COPB1
Isoform 2 of Coatomer subunit beta' OS=Homo sapiens OX=9606 GN=COPB2	COPB2	P35606	0.46	0.33	0.43	0.45	0.68	0.25	COPB2
Coatomer subunit delta OS=Homo sapiens OX=9606 GN=ARCN1 PE=1 SV=1	COPD	P48444	0.005	1.02	0.38	0.89	< 0.0001	1.06	ARCN1	sig
Coatomer subunit epsilon OS=Homo sapiens OX=9606 GN=COPE PE=1 SV=3	COPE	O14579	0.57	0.62	1	-0.15	0.55	0.93	COPE
Coatomer subunit gamma-1 OS=Homo sapiens OX=9606 GN=COPG1 PE=1 SV=1	COPG1	Q9Y678	0.33	0.52	0.34	1.27	0.71	0.19	COPG1
Coatomer subunit gamma-2 OS=Homo sapiens OX=9606 GN=COPG2 PE=1 SV=1	COPG2	Q9UBF2	0.49	0.54	0.65	-0.55	0.26	0.95	COPG2
Coatomer subunit zeta-1 OS=Homo sapiens OX=9606 GN=COPZ1 PE=1 SV=1	COPZ1	P61923	0.72	0.44	0.89	0.67	0.57	0.28	COPZ1
Ubiquinone biosynthesis O-methyltransferase, mitochondrial OS=Homo sapiens OX=9606 GN=COQ3 PE=1 SV=3	COQ3	Q9NZJ6	0.1	2.49			0.1	2.46	COQ3
Isoform 2 of Ubiquinone biosynthesis protein COQ4 homolog, mitochondrial OS=Homo sapiens OX=9606 GN=COQ4	COQ4	Q9Y3A0	1	-2.1			1	-2.13	COQ4
2-methoxy-6-polyprenyl-1,4-benzoquinol methylase, mitochondrial OS=Homo sapiens OX=9606 GN=COQ5 PE=1 SV=2	COQ5	Q5HYK3	0.9	1.35			0.7	3.1	COQ5
Isoform 3 of Ubiquinone biosynthesis monooxygenase COQ6, mitochondrial OS=Homo sapiens OX=9606 GN=COQ6	COQ6	Q9Y2Z9	0.75	0.74	1	0.54	0.59	0.85	COQ6
Isoform 2 of 5-demethoxyubiquinone hydroxylase, mitochondrial OS=Homo sapiens OX=9606 GN=COQ7	COQ7	Q99807	1	-0.78			1	-1.92	COQ7
Atypical kinase COQ8A, mitochondrial OS=Homo sapiens OX=9606 GN=COQ8A PE=1 SV=1	COQ8A	Q8NI60	1	0.3			1	0.3	COQ8A
Ubiquinone biosynthesis protein COQ9, mitochondrial OS=Homo sapiens OX=9606 GN=COQ9 PE=1 SV=1	COQ9	O75208	0.63	0.59	0.1	1.97	1	-0.74	COQ9
Coronin-1A OS=Homo sapiens OX=9606 GN=CORO1A PE=1 SV=4	COR1A	P31146	0.78	-0.31	0.57	-0.96	0.98	0.03	CORO1A
Coronin-1B OS=Homo sapiens OX=9606 GN=CORO1B PE=1 SV=1	COR1B	Q9BR76	0.41	-0.44	0.13	-1.4	0.66	0.46	CORO1B
Isoform 2 of Coronin-1C OS=Homo sapiens OX=9606 GN=CORO1C	COR1C	Q9ULV4	0.006	1.72	0.17	1.78	0.001	1.67	CORO1C	sig
Isoform 3 of Coronin-7 OS=Homo sapiens OX=9606 GN=CORO7	CORO7	P57737	1	-0.17			1	-0.54	CORO7
COUP transcription factor 2 OS=Homo sapiens OX=9606 GN=NR2F2 PE=1 SV=1	COT2	P24468	0.62	-0.74	0.72	1.09	0.19	-2.23	NR2F2
Coactosin-like protein OS=Homo sapiens OX=9606 GN=COTL1 PE=1 SV=3	COTL1	Q14019	0.71	-1.22	0.33	-4.22	0.7	0.5	COTL1
Cytochrome c oxidase subunit 1 OS=Homo sapiens OX=9606 GN=MT-CO1 PE=1 SV=1	COX1	P00395	1	-0.78			1	0.93	MT-CO1
Cytochrome c oxidase assembly protein COX11, mitochondrial OS=Homo sapiens OX=9606 GN=COX11 PE=1 SV=3	COX11	Q9Y6N1	1	-0.51			1	-0.5	COX11
Isoform 2 of Cytochrome c oxidase assembly protein COX15 homolog OS=Homo sapiens OX=9606 GN=COX15	COX15	Q7KZN9	1	-0.31	1	1.62	1	-0.79	COX15
Cytochrome c oxidase assembly protein COX16 homolog, mitochondrial OS=Homo sapiens OX=9606 GN=COX16 PE=1 SV=1	COX16	Q9P0S2	1	0			1	0	COX16
Cytochrome c oxidase subunit 2 OS=Homo sapiens OX=9606 GN=MT-CO2 PE=1 SV=1	COX2	P00403	0.78	-0.05	0.3	-0.52	0.13	0.34	MT-CO2
Isoform 2 of Cytochrome c oxidase assembly protein COX20, mitochondrial OS=Homo sapiens OX=9606 GN=COX20	COX20	Q5RI15	0.2	0.79	0.31	1.31	0.58	0.35	COX20
Cytochrome c oxidase subunit 4 isoform 1, mitochondrial OS=Homo sapiens OX=9606 GN=COX4I1 PE=1 SV=1	COX41	P13073	0.86	0.19	0.9	-1.81	0.81	1.2	COX4I1
Cytochrome c oxidase subunit 5A, mitochondrial OS=Homo sapiens OX=9606 GN=COX5A PE=1 SV=2	COX5A	P20674	0.51	0.4	0.82	0.18	0.008	0.53	COX5A
Cytochrome c oxidase subunit 5B, mitochondrial OS=Homo sapiens OX=9606 GN=COX5B PE=1 SV=2	COX5B	P10606	0.00057	1.73	0.33	1.21	0.00024	1.91	COX5B	sig
Cytochrome c oxidase subunit 6C OS=Homo sapiens OX=9606 GN=COX6C PE=1 SV=2	COX6C	P09669	0.028	0.78	0.33	1.27	0.33	0.3	COX6C
Cytochrome c oxidase subunit 7A-related protein, mitochondrial OS=Homo sapiens OX=9606 GN=COX7A2L PE=1 SV=2	COX7R	O14548	0.1	2.13	0.028	2.9	0.59	1.4	COX7A2L
UPF0505 protein C16orf62 OS=Homo sapiens OX=9606 GN=C16orf62 PE=1 SV=2	CP062	Q7Z3J2	0.028	-2.59			0.1	-2.86	VPS35L
Isoform 2 of Cytochrome P450 2S1 OS=Homo sapiens OX=9606 GN=CYP2S1	CP2S1	Q96SQ9	0.66	0.77	0.4	-2.36	0.1	3.9	CYP2S1
Lanosterol 14-alpha demethylase OS=Homo sapiens OX=9606 GN=CYP51A1 PE=1 SV=3	CP51A	Q16850	0.51	-1.26	1	-0.95	0.58	-1.41	CYP51A1
Copine-3 OS=Homo sapiens OX=9606 GN=CPNE3 PE=1 SV=1	CPNE3	O75131	0.28	0.95	0.96	-0.01	0.23	1.4	CPNE3
Calpain small subunit 1 OS=Homo sapiens OX=9606 GN=CAPNS1 PE=1 SV=1	CPNS1	P04632	0.56	0.38	0.74	-0.17	0.28	1.02	CAPNS1
Cleavage and polyadenylation specificity factor subunit 1 OS=Homo sapiens OX=9606 GN=CPSF1 PE=1 SV=2	CPSF1	Q10570	0.0001	-2.69	< 0.0001	-1.83	0.0001	-3.31	CPSF1	sig
Cleavage and polyadenylation specificity factor subunit 2 OS=Homo sapiens OX=9606 GN=CPSF2 PE=1 SV=2	CPSF2	Q9P2I0	0.00017	-3.56	0.1	-3.03	0.001	-3.75	CPSF2	sig
Cleavage and polyadenylation specificity factor subunit 3 OS=Homo sapiens OX=9606 GN=CPSF3 PE=1 SV=1	CPSF3	Q9UKF6	0.00046	-2.84	0.33	-3.07	0.009	-2.8	CPSF3	sig
Cleavage and polyadenylation specificity factor subunit 5 OS=Homo sapiens OX=9606 GN=NUDT21 PE=1 SV=1	CPSF5	O43809	0.34	-0.75	0.91	0.23	0.11	-1.33	NUDT21
Isoform 2 of Cleavage and polyadenylation specificity factor subunit 6 OS=Homo sapiens OX=9606 GN=CPSF6	CPSF6	Q16630	0.64	-0.41	0.73	0.4	0.053	-1.3	CPSF6
Isoform 2 of Cleavage and polyadenylation specificity factor subunit 7 OS=Homo sapiens OX=9606 GN=CPSF7	CPSF7	Q8N684	0.19	-0.97	0.043	-2.97	0.82	0.32	CPSF7
Isoform 2 of Carnitine O-palmitoyltransferase 1, liver isoform OS=Homo sapiens OX=9606 GN=CPT1A	CPT1A	P50416	0.19	1.81			0.028	2.32	CPT1A
sp|Q92523-4|CPT1B_HUMAN	CPT1B	Q92523	1	-4.08			1	-4.09	CPT1B
Carnitine O-palmitoyltransferase 2, mitochondrial OS=Homo sapiens OX=9606 GN=CPT2 PE=1 SV=2	CPT2	P23786	0.89	0.19	0.91	0.24	0.94	0.18	CPT2
Probable serine carboxypeptidase CPVL OS=Homo sapiens OX=9606 GN=CPVL PE=1 SV=2	CPVL	Q9H3G5	0.96	-0.05	1	-0.96	0.75	0.31	CPVL
Isoform 2 of Coenzyme Q-binding protein COQ10 homolog B, mitochondrial OS=Homo sapiens OX=9606 GN=COQ10B	CQ10B	Q9H8M1	1	-1.81			1	-1.8	COQ10B
Beta/gamma crystallin domain-containing protein 1 OS=Homo sapiens OX=9606 GN=CRYBG1 PE=1 SV=3	CRBG1	Q9Y4K1	0.19	-0.5	0.039	-1.34	0.71	-0.15
Beta/gamma crystallin domain-containing protein 2 OS=Homo sapiens OX=9606 GN=CRYBG2 PE=2 SV=2	CRBG2	Q8N1P7	0.54	0.32	0.07	-1.47	0.14	0.77	CRYBG2
Isoform CREB-B of Cyclic AMP-responsive element-binding protein 1 OS=Homo sapiens OX=9606 GN=CREB1	CREB1	P16220	0.49	1.4	0.33	1.49	1	1.32	CREB1
Isoform Crk-I of Adapter molecule crk OS=Homo sapiens OX=9606 GN=CRK	CRK	P46108	1	-3.34			1	-3.37	CRK
Isoform 2 of Crooked neck-like protein 1 OS=Homo sapiens OX=9606 GN=CRNKL1	CRNL1	Q9BZJ0	0.0001	-3.06	0.008	-3.24	0.001	-2.98	CRNKL1	sig
Cartilage-associated protein OS=Homo sapiens OX=9606 GN=CRTAP PE=1 SV=1	CRTAP	O75718	0.52	0.6	0.7	0.53	0.1	0.68	CRTAP
Isoform 2 of Cold shock domain-containing protein E1 OS=Homo sapiens OX=9606 GN=CSDE1	CSDE1	O75534	0.007	-1.99	0.4	-2.48	0.028	-1.63	CSDE1
Casein kinase II subunit alpha OS=Homo sapiens OX=9606 GN=CSNK2A1 PE=1 SV=1	CSK 21.00	P68400	0.21	-0.75	0.42	-0.62	0.37	-0.84	CSNK2A1
Casein kinase II subunit alpha' OS=Homo sapiens OX=9606 GN=CSNK2A2 PE=1 SV=1	CSK 22.00	P19784	0.32	-0.61	0.16	-1.7	0.75	-0.25	CSNK2A2
Casein kinase II subunit beta OS=Homo sapiens OX=9606 GN=CSNK2B PE=1 SV=1	CSK2B	P67870	0.66	0.35	0.49	1.3	0.96	-0.33	CSNK2B
Isoform 2 of Peripheral plasma membrane protein CASK OS=Homo sapiens OX=9606 GN=CASK	CSKP	O14936	0.13	1.4	0.7	1.62	0.2	1.33	CASK
Protein CCSMST1 OS=Homo sapiens OX=9606 GN=CCSMST1 PE=2 SV=1	CSMT1	Q4G0I0	0.1	2.45	1	1.42	0.33	2.91	C16orf91
Isoform 4 of COP9 signalosome complex subunit 1 OS=Homo sapiens OX=9606 GN=GPS1	CSN1	Q13098	1	-1.47			1	0	GPS1
COP9 signalosome complex subunit 2 OS=Homo sapiens OX=9606 GN=COPS2 PE=1 SV=1	CSN2	P61201	1	-1.47			1	-1.47	COPS2
Isoform 2 of COP9 signalosome complex subunit 4 OS=Homo sapiens OX=9606 GN=COPS4	CSN4	Q9BT78	1	-2.82			1	-2.83	COPS4
COP9 signalosome complex subunit 6 OS=Homo sapiens OX=9606 GN=COPS6 PE=1 SV=1	CSN6	Q7L5N1	0.4	-2.76			0.4	-2.74	COPS6
Isoform 2 of COP9 signalosome complex subunit 8 OS=Homo sapiens OX=9606 GN=COPS8	CSN8	Q99627	0.46	-1.52			1	-1.08	COPS8
Cysteine and glycine-rich protein 1 OS=Homo sapiens OX=9606 GN=CSRP1 PE=1 SV=3	CSRP1	P21291	0.59	0.57	1	-1.1	0.028	1.72	CSRP1
Cysteine and glycine-rich protein 2 OS=Homo sapiens OX=9606 GN=CSRP2 PE=1 SV=3	CSRP2	Q16527	0.33	0.57			1	0.08	CSRP2
Cleavage stimulation factor subunit 1 OS=Homo sapiens OX=9606 GN=CSTF1 PE=1 SV=1	CSTF1	Q05048	0.001	-5.27	0.33	-3.01	0.001	-5.98	CSTF1	sig
Cluster of Isoform 2 of Cleavage stimulation factor subunit 2 OS=Homo sapiens OX=9606 GN=CSTF2 (sp|P33240-2|CSTF2_HUMAN)	CSTF2	P33240	0.001	-2.02	0.001	-3.05	0.1	-1.54	CSTF2	sig
Cleavage stimulation factor subunit 3 OS=Homo sapiens OX=9606 GN=CSTF3 PE=1 SV=1	CSTF3	Q12996	0.0001	-2.33	< 0.0001	-2.77	0.004	-2.08	CSTF3	sig
Cleavage stimulation factor subunit 2 tau variant OS=Homo sapiens OX=9606 GN=CSTF2T PE=1 SV=1	CSTFT	Q9H0L4	1	-0.1					CSTF2T
Protein CUSTOS OS=Homo sapiens OX=9606 GN=CUSTOS PE=1 SV=2	CSTOS	Q96C57	0.19	-1.87	0.1	-3.52	0.65	-0.98	C12orf43
Beta-catenin-like protein 1 OS=Homo sapiens OX=9606 GN=CTNNBL1 PE=1 SV=1	CTBL1	Q8WYA6	0.0044	-1.71	0.12	-1.43	0.0014	-1.86	CTNNBL1	sig
Isoform 2 of C-terminal-binding protein 2 OS=Homo sapiens OX=9606 GN=CTBP2	CTBP2	P56545	0.002	-3.8	0.051	-3.81	0.011	-3.78	CTBP2	sig
Transcriptional repressor CTCF OS=Homo sapiens OX=9606 GN=CTCF PE=1 SV=1	CTCF	P49711	0.065	-1.16	1	-0.21	0.05	-1.6	CTCF
Isoform 2 of CTD small phosphatase-like protein OS=Homo sapiens OX=9606 GN=CTDSPL	CTDSL	O15194	0.33	3.54			0.33	3.56	CTDSPL
Isoform 2 of Chromosome transmission fidelity protein 18 homolog OS=Homo sapiens OX=9606 GN=CHTF18	CTF18	Q8WVB6	0.028	-3.98			0.1	-4.56	CHTF18
Isoform 2 of Choline transporter-like protein 1 OS=Homo sapiens OX=9606 GN=SLC44A1	CTL1	Q8WWI5	0.23	1.46	0.7	1.59	0.028	1.36	SLC44A1
Cluster of Catenin alpha-1 OS=Homo sapiens OX=9606 GN=CTNNA1 PE=1 SV=1 (sp|P35221|CTNA1_HUMAN)	CTNA1	P35221	0.11	0.43	0.096	0.54	0.33	0.34	CTNNA1
Isoform 2 of Catenin alpha-2 OS=Homo sapiens OX=9606 GN=CTNNA2	CTNA2	P26232	0.33	1.08					CTNNA2
Catenin beta-1 OS=Homo sapiens OX=9606 GN=CTNNB1 PE=1 SV=1	CTNB1	P35222	0.71	-0.17	0.54	-0.35	0.97	-0.04	CTNNB1
Isoform 1AC of Catenin delta-1 OS=Homo sapiens OX=9606 GN=CTNND1	CTND1	O60716	0.79	0.13	0.94	0.06	0.77	0.18	CTNND1
Isoform 2 of Alpha-catulin OS=Homo sapiens OX=9606 GN=CTNNAL1	CTNL1	Q9UBT7	0.6	-0.11			0.6	-0.11	CTNNAL1
High affinity cationic amino acid transporter 1 OS=Homo sapiens OX=9606 GN=SLC7A1 PE=1 SV=1	CTR1	P30825	0.55	-1.11	0.7	0.49	0.4	-2.55	SLC7A1
RNA polymerase-associated protein CTR9 homolog OS=Homo sapiens OX=9606 GN=CTR9 PE=1 SV=1	CTR9	Q6PD62	0.08	-2.65			0.082	-2.66	CTR9
Isoform 4 of Citron Rho-interacting kinase OS=Homo sapiens OX=9606 GN=CIT	CTRO	O14578	0.79	-0.12	0.89	-0.09	0.95	-0.14	CIT
Isoform 2 of CTD small phosphatase-like protein 2 OS=Homo sapiens OX=9606 GN=CTDSPL2	CTSL2	Q05D32	0.55	0.7	1	0.88	0.6	0.66	CTDSPL2
Cullin-1 OS=Homo sapiens OX=9606 GN=CUL1 PE=1 SV=2	CUL1	Q13616	0.004	-1.57	0.32	-1	0.004	-1.75	CUL1	sig
Isoform 2 of Cullin-2 OS=Homo sapiens OX=9606 GN=CUL2	CUL2	Q13617	0.33	0.23			0.33	0.23	CUL2
Isoform 2 of Cullin-3 OS=Homo sapiens OX=9606 GN=CUL3	CUL3	Q13618	0.074	-1.47	0.051	-2.37	0.31	-1.01	CUL3
Cullin-4A OS=Homo sapiens OX=9606 GN=CUL4A PE=1 SV=3	CUL4A	Q13619	1	0.02					CUL4A
Cluster of Isoform 2 of Cullin-4B OS=Homo sapiens OX=9606 GN=CUL4B (sp|Q13620-1|CUL4B_HUMAN)	CUL4B	Q13620	0.12	-1.09	0.4	-1.59	0.14	-1.04	CUL4B
Cullin-5 OS=Homo sapiens OX=9606 GN=CUL5 PE=1 SV=4	CUL5	Q93034	1	0.07			1	0.06	CUL5
Isoform A of Protein CutA OS=Homo sapiens OX=9606 GN=CUTA	CUTA	O60888	1	-0.19			1	-0.18	CUTA
Cluster of Isoform 3 of Homeobox protein cut-like 1 OS=Homo sapiens OX=9606 GN=CUX1 (sp|P39880-3|CUX1_HUMAN)	CUX1	P39880	0.97	-0.36	0.33	3.81	0.87	-0.7	CUX1
Pre-mRNA-splicing factor CWC22 homolog OS=Homo sapiens OX=9606 GN=CWC22 PE=1 SV=3	CWC22	Q9HCG8	0.7	-0.52	1	-3.63	1	0.07	CWC22
Spliceosome-associated protein CWC27 homolog OS=Homo sapiens OX=9606 GN=CWC27 PE=1 SV=1	CWC27	Q6UX04	0.56	0.45			0.59	0.26	CWC27
Isoform 2 of UPF0428 protein CXorf56 OS=Homo sapiens OX=9606 GN=CXorf56	CX056	Q9H5V9	1	0			1	0	STEEP1
Cytochrome c oxidase subunit 6A1, mitochondrial OS=Homo sapiens OX=9606 GN=COX6A1 PE=1 SV=4	CX6A1	P12074	1	-0.96			1	-0.95	COX6A1
Cytochrome c oxidase subunit 6B1 OS=Homo sapiens OX=9606 GN=COX6B1 PE=1 SV=2	CX6B1	P14854	1	-0.05	0.33	1.18	1	-0.59	COX6B1
Isoform 2 of Coxsackievirus and adenovirus receptor OS=Homo sapiens OX=9606 GN=CXADR	CXAR	P78310	1	-2.72	1	0	1	-2.67	CXADR
Cytochrome c1, heme protein, mitochondrial OS=Homo sapiens OX=9606 GN=CYC1 PE=1 SV=3	CY1	P08574	0.0061	0.71	0.001	1.05	0.37	0.46	CYC1	sig
Cytochrome b-245 light chain OS=Homo sapiens OX=9606 GN=CYBA PE=1 SV=3	CY24A	P13498	0.028	-2.33	0.33	-2.78	0.33	-1.9	CYBA
Isoform 2 of Cytochrome b5 OS=Homo sapiens OX=9606 GN=CYB5A	CYB5	P00167	0.83	0.05	0.68	-1.13	0.53	0.95	CYB5A
Cytochrome b5 type B OS=Homo sapiens OX=9606 GN=CYB5B PE=1 SV=2	CYB5B	O43169	0.59	-0.7	0.9	0.09	0.23	-1.15	CYB5B
Isoform 3 of Calcyclin-binding protein OS=Homo sapiens OX=9606 GN=CACYBP	CYBP	Q9HB71	0.023	-1.69	0.007	-3.42	0.48	-0.63	CACYBP
Cytochrome c OS=Homo sapiens OX=9606 GN=CYCS PE=1 SV=2	CYC	P99999	0.001	1.06	0.12	0.58	0.001	1.5	CYCS	sig
Cluster of Cytoplasmic FMR1-interacting protein 1 OS=Homo sapiens OX=9606 GN=CYFIP1 PE=1 SV=1 (sp|Q7L576|CYFP1_HUMAN)	CYFP1	Q7L576	0.93	-0.1	0.88	0.34	0.77	-0.27	CYFIP1
Isoform 2 of Cytoplasmic FMR1-interacting protein 2 OS=Homo sapiens OX=9606 GN=CYFIP2	CYFP2	Q96F07	0.4	0.32					CYFIP2
Protein CYR61 OS=Homo sapiens OX=9606 GN=CYR61 PE=1 SV=1	CYR61	O00622	0.33	0.78			0.33	0.77	CCN1
Cystatin-B OS=Homo sapiens OX=9606 GN=CSTB PE=1 SV=2	CYTB	P04080	1	-1.96	0.33	0.88	1	-4.53	CSTB
Cystatin-C OS=Homo sapiens OX=9606 GN=CST3 PE=1 SV=1	CYTC	P01034	0.58	-1.02	0.13	-3.31	1	1.6	CST3
Cystatin-F OS=Homo sapiens OX=9606 GN=CST7 PE=1 SV=1	CYTF	O76096	1	0.69			1	0.69	CST7
Isoform 2 of Cytospin-A OS=Homo sapiens OX=9606 GN=SPECC1L	CYTSA	Q69YQ0	0.35	0.73			0.38	0.72	SPECC1L
Isoform 4 of Cytospin-B OS=Homo sapiens OX=9606 GN=SPECC1	CYTSB	Q5M775	1	-1.56	1	-3.33	0.33	0.57	SPECC1
Epimerase family protein SDR39U1 OS=Homo sapiens OX=9606 GN=SDR39U1 PE=1 SV=3	D39U1	Q9NRG7	0.2	1.76	0.55	1.24	0.1	2.55	SDR39U1
Dolichyl-diphosphooligosaccharide--protein glycosyltransferase subunit DAD1 OS=Homo sapiens OX=9606 GN=DAD1 PE=1 SV=3	DAD1	P61803	0.82	0.38	1	-0.59	0.1	1.26	DAD1
Isoform 1 of Complement decay-accelerating factor OS=Homo sapiens OX=9606 GN=CD55	DAF	P08174	0.3	2.17			0.7	0.28	CD55
Dystroglycan OS=Homo sapiens OX=9606 GN=DAG1 PE=1 SV=2	DAG1	Q14118	0.7	0.7	1	-0.55	0.56	1.39	DAG1
Death-associated protein kinase 3 OS=Homo sapiens OX=9606 GN=DAPK3 PE=1 SV=1	DAPK3	O43293	0.68	-1.96			1	-1.67	DAPK3
Isoform 2 of DAZ-associated protein 1 OS=Homo sapiens OX=9606 GN=DAZAP1	DAZP1	Q96EP5	0.17	-0.87	0.43	-0.73	0.33	-1.13	DAZAP1
Isoform 2 of Diablo homolog, mitochondrial OS=Homo sapiens OX=9606 GN=DIABLO	DBLOH	Q9NR28	0.63	0.73	0.85	0.51	0.54	0.86	DIABLO
Isoform 2 of Drebrin-like protein OS=Homo sapiens OX=9606 GN=DBNL	DBNL	Q9UJU6	0.1	6.26	1	6.52	0.33	6.16	DBNL
Isoform 2B of Cytoplasmic dynein 1 intermediate chain 2 OS=Homo sapiens OX=9606 GN=DYNC1I2	DC1I2	Q13409	0.41	0.81	0.33	5.86	0.45	-0.74	DYNC1I2
Cytoplasmic dynein 1 light intermediate chain 1 OS=Homo sapiens OX=9606 GN=DYNC1LI1 PE=1 SV=3	DC1L1	Q9Y6G9	0.19	-1.3	0.33	-4.43	1	-0.15	DYNC1LI1
Cytoplasmic dynein 1 light intermediate chain 2 OS=Homo sapiens OX=9606 GN=DYNC1LI2 PE=1 SV=1	DC1L2	O43237	0.1	5.56			0.1	5.64	DYNC1LI2
DDB1- and CUL4-associated factor 13 OS=Homo sapiens OX=9606 GN=DCAF13 PE=1 SV=2	DCA13	Q9NV06	0.057	-2.11	0.008	-3.51	0.45	-1.41	DCAF13
DDB1- and CUL4-associated factor 7 OS=Homo sapiens OX=9606 GN=DCAF7 PE=1 SV=1	DCAF7	P61962	0.7	0.67			0.33	2.54	DCAF7
Dephospho-CoA kinase domain-containing protein OS=Homo sapiens OX=9606 GN=DCAKD PE=1 SV=1	DCAKD	Q8WVC6	0.21	1.76	1	-1.51	0.17	2.16	DCAKD
Discoidin, CUB and LCCL domain-containing protein 1 OS=Homo sapiens OX=9606 GN=DCBLD1 PE=1 SV=2	DCBD1	Q8N8Z6	0.33	0.75			0.33	0.75	DCBLD1
Isoform Cytoplasmic+peroxisomal of Malonyl-CoA decarboxylase, mitochondrial OS=Homo sapiens OX=9606 GN=MLYCD	DCMC	O95822	0.1	-4.01	0.33	-3.51	1	-5.05	MLYCD
DCN1-like protein 1 OS=Homo sapiens OX=9606 GN=DCUN1D1 PE=1 SV=1	DCNL1	Q96GG9	1	4.64			1	4.67	DCUN1D1
DCN1-like protein 5 OS=Homo sapiens OX=9606 GN=DCUN1D5 PE=1 SV=1	DCNL5	Q9BTE7	0.14	-1.72			0.3	-1.88	DCUN1D5
Isoform p135 of Dynactin subunit 1 OS=Homo sapiens OX=9606 GN=DCTN1	DCTN1	Q14203	0.26	1.34	1	-0.82	0.001	1.98	DCTN1
Isoform 3 of Dynactin subunit 3 OS=Homo sapiens OX=9606 GN=DCTN3	DCTN3	O75935	1	4.53			1	4.56	DCTN3
Isoform 3 of Dynactin subunit 4 OS=Homo sapiens OX=9606 GN=DCTN4	DCTN4	Q9UJW0	0.008	1.57	0.1	0.91	0.33	2.31	DCTN4
Dynactin subunit 5 OS=Homo sapiens OX=9606 GN=DCTN5 PE=1 SV=1	DCTN5	Q9BTE1	1	-4.42			1	-4.45	DCTN5
dCTP pyrophosphatase 1 OS=Homo sapiens OX=9606 GN=DCTPP1 PE=1 SV=1	DCTP1	Q9H773	0.1	-2.97			0.33	-2.79	DCTPP1
L-xylulose reductase OS=Homo sapiens OX=9606 GN=DCXR PE=1 SV=2	DCXR	Q7Z4W1	0.24	1.66	1	1.43	0.27	1.71	DCXR
ATP-dependent RNA helicase DDX19A OS=Homo sapiens OX=9606 GN=DDX19A PE=1 SV=1	DD19A	Q9NUU7	0.78	-0.39	1	-3.06	0.96	0.01	DDX19A
N(G),N(G)-dimethylarginine dimethylaminohydrolase 1 OS=Homo sapiens OX=9606 GN=DDAH1 PE=1 SV=3	DDAH1	O94760	0.43	-1.62	0.33	-4.95	0.1	0.34	DDAH1
DNA damage-binding protein 1 OS=Homo sapiens OX=9606 GN=DDB1 PE=1 SV=1	DDB1	Q16531	0.006	-1.2	0.01	-1.96	0.32	-0.78	DDB1	sig
DDRGK domain-containing protein 1 OS=Homo sapiens OX=9606 GN=DDRGK1 PE=1 SV=2	DDRGK	Q96HY6	0.45	1.36	0.93	0.1	0.7	3.32	DDRGK1
D-dopachrome decarboxylase-like protein OS=Homo sapiens OX=9606 GN=DDTL PE=2 SV=1	DDTL	A6NHG4	0.44	-1.63	0.4	-2.57	1	1.11	DDTL
ATP-dependent RNA helicase DDX1 OS=Homo sapiens OX=9606 GN=DDX1 PE=1 SV=2	DDX1	Q92499	0.011	0.9	0.098	0.9	0.06	0.89	DDX1
Probable ATP-dependent RNA helicase DDX10 OS=Homo sapiens OX=9606 GN=DDX10 PE=1 SV=2	DDX10	Q13206	0.00016	-3.07	1	-1.39	< 0.0001	-3.42	DDX10	sig
Probable ATP-dependent RNA helicase DDX17 OS=Homo sapiens OX=9606 GN=DDX17 PE=1 SV=2	DDX17	Q92841	0.23	0.44	0.62	0.33	0.23	0.51	DDX17
ATP-dependent RNA helicase DDX18 OS=Homo sapiens OX=9606 GN=DDX18 PE=1 SV=2	DDX18	Q9NVP1	0.004	-0.97	0.15	-0.9	0.004	-1.03	DDX18	sig
Probable ATP-dependent RNA helicase DDX20 OS=Homo sapiens OX=9606 GN=DDX20 PE=1 SV=2	DDX20	Q9UHI6	0.008	3.39			0.009	3.39	DDX20
Nucleolar RNA helicase 2 OS=Homo sapiens OX=9606 GN=DDX21 PE=1 SV=5	DDX21	Q9NR30	0.001	-0.77	1	0.04	0.001	-1.37	DDX21	sig
Probable ATP-dependent RNA helicase DDX23 OS=Homo sapiens OX=9606 GN=DDX23 PE=1 SV=3	DDX23	Q9BUQ8	0.046	-1.14	0.68	-0.47	0.024	-1.49	DDX23
ATP-dependent RNA helicase DDX24 OS=Homo sapiens OX=9606 GN=DDX24 PE=1 SV=1	DDX24	Q9GZR7	0.0001	-2.35	0.00092	-2.29	0.001	-2.41	DDX24	sig
Probable ATP-dependent RNA helicase DDX27 OS=Homo sapiens OX=9606 GN=DDX27 PE=1 SV=2	DDX27	Q96GQ7	0.014	-1.35	0.57	-0.61	0.009	-1.71
Probable ATP-dependent RNA helicase DDX28 OS=Homo sapiens OX=9606 GN=DDX28 PE=1 SV=2	DDX28	Q9NUL7	0.33	6.17			0.33	6.19	DDX28
Probable ATP-dependent RNA helicase DDX31 OS=Homo sapiens OX=9606 GN=DDX31 PE=1 SV=2	DDX31	Q9H8H2	0.001	-2.12			0.001	-2.13	DDX31	sig
Cluster of ATP-dependent RNA helicase DDX3X OS=Homo sapiens OX=9606 GN=DDX3X PE=1 SV=3 (sp|O00571|DDX3X_HUMAN)	DDX3X	O00571	0.56	0.25	0.75	0.39	0.45	0.12	DDX3X
Isoform 2 of ATP-dependent RNA helicase DDX3Y OS=Homo sapiens OX=9606 GN=DDX3Y	DDX3Y	O15523	1	-0.58					DDX3Y
Probable ATP-dependent RNA helicase DDX41 OS=Homo sapiens OX=9606 GN=DDX41 PE=1 SV=2	DDX41	Q9UJV9	0.21	-1.91	1	-3.11	0.26	-1.78	DDX41
ATP-dependent RNA helicase DDX42 OS=Homo sapiens OX=9606 GN=DDX42 PE=1 SV=1	DDX42	Q86XP3	0.37	-0.4	0.21	0.88	0.016	-1.18	DDX42
Probable ATP-dependent RNA helicase DDX46 OS=Homo sapiens OX=9606 GN=DDX46 PE=1 SV=2	DDX46	Q7L014	0.004	-1.16	0.001	-1.84	0.29	-0.72	DDX46	sig
Probable ATP-dependent RNA helicase DDX47 OS=Homo sapiens OX=9606 GN=DDX47 PE=1 SV=1	DDX47	Q9H0S4	0.05	-0.69	0.47	-0.33	0.057	-1.01	DDX47
Probable ATP-dependent RNA helicase DDX49 OS=Homo sapiens OX=9606 GN=DDX49 PE=1 SV=1	DDX49	Q9Y6V7	0.001	-3.89	0.1	-3.81	0.1	-3.98	DDX49	sig
Probable ATP-dependent RNA helicase DDX5 OS=Homo sapiens OX=9606 GN=DDX5 PE=1 SV=1	DDX5	P17844	0.0001	1.21	< 0.0001	1.49	< 0.0001	0.99	DDX5	sig
ATP-dependent RNA helicase DDX50 OS=Homo sapiens OX=9606 GN=DDX50 PE=1 SV=1	DDX50	Q9BQ39	0.00072	-2.35	0.009	-2.33	0.035	-2.38	DDX50	sig
ATP-dependent RNA helicase DDX51 OS=Homo sapiens OX=9606 GN=DDX51 PE=1 SV=3	DDX51	Q8N8A6	0.0085	-2.56	1	-0.68	0.016	-3.16	DDX51
Probable ATP-dependent RNA helicase DDX52 OS=Homo sapiens OX=9606 GN=DDX52 PE=1 SV=3	DDX52	Q9Y2R4	0.0001	-3.79	0.001	-2.93	< 0.0001	-4.52	DDX52	sig
Isoform 2 of ATP-dependent RNA helicase DDX54 OS=Homo sapiens OX=9606 GN=DDX54	DDX54	Q8TDD1	0.0001	-2.13	0.45	-0.91	< 0.0001	-2.82	DDX54	sig
ATP-dependent RNA helicase DDX55 OS=Homo sapiens OX=9606 GN=DDX55 PE=1 SV=3	DDX55	Q8NHQ9	0.33	-3.8			0.33	-3.81	DDX55
Isoform 2 of Probable ATP-dependent RNA helicase DDX56 OS=Homo sapiens OX=9606 GN=DDX56	DDX56	Q9NY93	0.001	-1.97	0.001	-2.49	0.055	-1.74	DDX56	sig
Probable ATP-dependent RNA helicase DDX6 OS=Homo sapiens OX=9606 GN=DDX6 PE=1 SV=2	DDX6	P26196	0.6	0.28	0.042	0.7	0.94	0.03	DDX6
Isoform 2 of 2,4-dienoyl-CoA reductase, mitochondrial OS=Homo sapiens OX=9606 GN=DECR1	DECR	Q16698	0.41	0.84	0.97	-0.77	0.22	1.83	DECR1
Peptide deformylase, mitochondrial OS=Homo sapiens OX=9606 GN=PDF PE=1 SV=1	DEFM	Q9HBH1	0.1	2.1	0.83	-0.07	0.044	3.4	PDF
Protein DEK OS=Homo sapiens OX=9606 GN=DEK PE=1 SV=1	DEK	P35659	0.8	-0.14	0.48	0.6	0.4	-0.78	DEK
Density-regulated protein OS=Homo sapiens OX=9606 GN=DENR PE=1 SV=2	DENR	O43583	1	-4.88	1	-4.88			DENR
Isoform 2 of Derlin-1 OS=Homo sapiens OX=9606 GN=DERL1	DERL1	Q9BUN8	0.56	0.59	0.89	-0.39	0.1	1.73	DERL1
Derlin-2 OS=Homo sapiens OX=9606 GN=DERL2 PE=1 SV=1	DERL2	Q9GZP9	0.33	-4.22	1	-1.85			DERL2
Desmoplakin OS=Homo sapiens OX=9606 GN=DSP PE=1 SV=3	DESP	P15924	0.34	-0.13	0.16	-0.32	0.81	-0.01	DSP
Destrin OS=Homo sapiens OX=9606 GN=DSTN PE=1 SV=3	DEST	P60981	1	-0.6	1	-4.15	0.1	0.41	DSTN
Estradiol 17-beta-dehydrogenase 11 OS=Homo sapiens OX=9606 GN=HSD17B11 PE=1 SV=3	DHB11	Q8NBQ5	0.097	2.01	0.55	1.09	0.001	2.79	HSD17B11
Very-long-chain 3-oxoacyl-CoA reductase OS=Homo sapiens OX=9606 GN=HSD17B12 PE=1 SV=2	DHB12	Q53GQ0	0.69	-0.36	0.032	1.06	0.26	-1.35	HSD17B12
Peroxisomal multifunctional enzyme type 2 OS=Homo sapiens OX=9606 GN=HSD17B4 PE=1 SV=3	DHB4	P51659	0.023	0.93	0.48	0.57	0.028	1.13	HSD17B4
Isoform 2 of 3-keto-steroid reductase OS=Homo sapiens OX=9606 GN=HSD17B7	DHB7	P56937	0.28	2.61	1	1.21	0.31	2.95	HSD17B7
Estradiol 17-beta-dehydrogenase 8 OS=Homo sapiens OX=9606 GN=HSD17B8 PE=1 SV=2	DHB8	Q92506	0.33	1.49			0.33	1.5	HSD17B8
Isoform 2 of Delta(24)-sterol reductase OS=Homo sapiens OX=9606 GN=DHCR24	DHC24	Q15392	0.46	0.52	0.55	1.25	0.8	0.17	DHCR24
7-dehydrocholesterol reductase OS=Homo sapiens OX=9606 GN=DHCR7 PE=1 SV=1	DHCR7	Q9UBM7	0.001	2.15	0.008	1.48	0.1	3.13	DHCR7	sig
Glutamate dehydrogenase 1, mitochondrial OS=Homo sapiens OX=9606 GN=GLUD1 PE=1 SV=2	DHE3	P00367	0.0001	1.05	< 0.0001	1.53	0.00039	0.67	GLUD1	sig
Isoform 2 of Dihydropteridine reductase OS=Homo sapiens OX=9606 GN=QDPR	DHPR	P09417	1	0.89			1	0.88	QDPR
Dehydrogenase/reductase SDR family member 1 OS=Homo sapiens OX=9606 GN=DHRS1 PE=1 SV=1	DHRS1	Q96LJ7	1	5.86			1	5.89	DHRS1
Isoform 2 of Dehydrogenase/reductase SDR family member 7 OS=Homo sapiens OX=9606 GN=DHRS7	DHRS7	Q9Y394	1	-3.05	1	-6.32	1	0.15	DHRS7
Pre-mRNA-splicing factor ATP-dependent RNA helicase DHX15 OS=Homo sapiens OX=9606 GN=DHX15 PE=1 SV=2	DHX15	O43143	0.0001	-1.77	0.002	-1.79	0.008	-1.66	DHX15	sig
Pre-mRNA-splicing factor ATP-dependent RNA helicase DHX16 OS=Homo sapiens OX=9606 GN=DHX16 PE=1 SV=2	DHX16	O60231	0.0051	-1.6			0.021	-1.92	DHX16	sig
ATP-dependent RNA helicase DHX29 OS=Homo sapiens OX=9606 GN=DHX29 PE=1 SV=2	DHX29	Q7Z478	0.53	-0.57	1	0.44	0.44	-0.72	DHX29
Isoform 2 of ATP-dependent RNA helicase DHX30 OS=Homo sapiens OX=9606 GN=DHX30	DHX30	Q7L2E3	0.041	0.72	0.68	0.31	0.027	0.91	DHX30
ATP-dependent RNA helicase DHX33 OS=Homo sapiens OX=9606 GN=DHX33 PE=1 SV=2	DHX33	Q9H6R0	0.001	-2.92			0.001	-2.93	DHX33	sig
Probable ATP-dependent RNA helicase DHX34 OS=Homo sapiens OX=9606 GN=DHX34 PE=1 SV=2	DHX34	Q14147	1	0.6			1	0.6	DHX34
Isoform 2 of ATP-dependent DNA/RNA helicase DHX36 OS=Homo sapiens OX=9606 GN=DHX36	DHX36	Q9H2U1	0.033	-1.44	0.33	-2.06	0.16	-1.22	DHX36
Probable ATP-dependent RNA helicase DHX37 OS=Homo sapiens OX=9606 GN=DHX37 PE=1 SV=1	DHX37	Q8IY37	0.028	-4.42			0.028	-4.45	DHX37
Putative ATP-dependent RNA helicase DHX57 OS=Homo sapiens OX=9606 GN=DHX57 PE=1 SV=2	DHX57	Q6P158	0.12	2.3			0.11	2.31	DHX57
ATP-dependent RNA helicase DHX8 OS=Homo sapiens OX=9606 GN=DHX8 PE=1 SV=1	DHX8	Q14562	0.28	-1.5			0.27	-1.51	DHX8
ATP-dependent RNA helicase A OS=Homo sapiens OX=9606 GN=DHX9 PE=1 SV=4	DHX9	Q08211	0.00012	-0.89	0.51	-0.29	< 0.0001	-1.3	DHX9	sig
Isoform 2 of Protein diaphanous homolog 1 OS=Homo sapiens OX=9606 GN=DIAPH1	DIAP1	O60610	0.64	-0.39	1	-4.26	0.81	-0.2	DIAPH1
Protein diaphanous homolog 3 OS=Homo sapiens OX=9606 GN=DIAPH3 PE=1 SV=4	DIAP3	Q9NSV4	0.001	-2.58	0.4	-0.67	< 0.0001	-3.01	DIAPH3	sig
Isoform 2 of Mitochondrial dicarboxylate carrier OS=Homo sapiens OX=9606 GN=SLC25A10	DIC	Q9UBX3	0.085	1.04	0.38	1.22	0.00045	0.86	SLC25A10
Isoform 2 of Endoribonuclease Dicer OS=Homo sapiens OX=9606 GN=DICER1	DICER	Q9UPY3	1	-1.29			1	-1.26	DICER1
Death-inducer obliterator 1 OS=Homo sapiens OX=9606 GN=DIDO1 PE=1 SV=5	DIDO1	Q9BTC0	0.0001	-3.17	< 0.0001	-2.31	< 0.0001	-3.7	DIDO1	sig
Digestive organ expansion factor homolog OS=Homo sapiens OX=9606 GN=DIEXF PE=1 SV=2	DIEXF	Q68CQ4	0.071	-2.63			0.057	-2.76	UTP25
Probable dimethyladenosine transferase OS=Homo sapiens OX=9606 GN=DIMT1 PE=1 SV=1	DIM1	Q9UNQ2	0.24	-1.35	0.28	-0.97	0.62	-1.64	DIMT1
Disco-interacting protein 2 homolog B OS=Homo sapiens OX=9606 GN=DIP2B PE=1 SV=3	DIP2B	Q9P265	0.98	0.06	0.97	-0.08	1	0.16	DIP2B
DnaJ homolog subfamily B member 11 OS=Homo sapiens OX=9606 GN=DNAJB11 PE=1 SV=1	DJB11	Q9UBS4	0.64	-0.21	0.61	-0.65	0.87	0.09	DNAJB11
DnaJ homolog subfamily B member 12 OS=Homo sapiens OX=9606 GN=DNAJB12 PE=1 SV=5	DJB12	Q9NXW2	0.63	0.82	0.59	0.93	0.59	0.73	DNAJB12
DnaJ homolog subfamily C member 10 OS=Homo sapiens OX=9606 GN=DNAJC10 PE=1 SV=2	DJC10	Q8IXB1	0.6	-0.43	0.021	-2.33	0.42	0.96	DNAJC10
Isoform 3 of DnaJ homolog subfamily C member 11 OS=Homo sapiens OX=9606 GN=DNAJC11	DJC11	Q9NVH1	0.27	0.9	0.27	1.95	0.72	0.31	DNAJC11
DnaJ homolog subfamily C member 13 OS=Homo sapiens OX=9606 GN=DNAJC13 PE=1 SV=5	DJC13	O75165	0.36	0.7			0.097	0.95	DNAJC13
DnaJ homolog subfamily C member 16 OS=Homo sapiens OX=9606 GN=DNAJC16 PE=2 SV=3	DJC16	Q9Y2G8	0.7	0.61			0.7	0.61	DNAJC16
H/ACA ribonucleoprotein complex subunit DKC1 OS=Homo sapiens OX=9606 GN=DKC1 PE=1 SV=3	DKC1	O60832	0.9	-0.07	0.065	1.07	0.022	-1.24	DKC1
Isoform 3 of Dihydrolipoyl dehydrogenase, mitochondrial OS=Homo sapiens OX=9606 GN=DLD	DLDH	P09622	0.001	1.02	0.044	1.11	0.017	0.91	DLD	sig
Isoform 2 of Disks large homolog 1 OS=Homo sapiens OX=9606 GN=DLG1	DLG1	Q12959	0.38	0.78	0.86	0.61	0.42	0.85	DLG1
Isoform 2 of Disks large homolog 3 OS=Homo sapiens OX=9606 GN=DLG3	DLG3	Q92796	0.6	0.72	1	0.38	0.57	0.86	DLG3
Isoform 2 of Disks large-associated protein 5 OS=Homo sapiens OX=9606 GN=DLGAP5	DLGP5	Q15398	0.1	2.95	0.33	3.9	1	1.06	DLGAP5
Decaprenyl-diphosphate synthase subunit 2 OS=Homo sapiens OX=9606 GN=PDSS2 PE=1 SV=2	DLP1	Q86YH6	1	-5.75			1	-5.78	PDSS2
Dynein light chain roadblock-type 1 OS=Homo sapiens OX=9606 GN=DYNLRB1 PE=1 SV=3	DLRB1	Q9NP97	0.7	0.32			0.33	2.89	DYNLRB1
Isoform 4 of Distal membrane-arm assembly complex protein 2 OS=Homo sapiens OX=9606 GN=DMAC2	DMAC2	Q9NW81	0.33	0.34			0.33	0.33	DMAC2
DNA methyltransferase 1-associated protein 1 OS=Homo sapiens OX=9606 GN=DMAP1 PE=1 SV=1	DMAP1	Q9NPF5	0.48	-0.84	1	-0.22	1	-1.21	DMAP1
Isoform 3 of Dystrophin OS=Homo sapiens OX=9606 GN=DMD	DMD	P11532	1	-4.21					DMD
DnaJ homolog subfamily A member 1 OS=Homo sapiens OX=9606 GN=DNAJA1 PE=1 SV=2	DNJA1	P31689	0.13	-1.1	0.13	-2.3	0.95	-0.45	DNAJA1
DnaJ homolog subfamily A member 2 OS=Homo sapiens OX=9606 GN=DNAJA2 PE=1 SV=1	DNJA2	O60884	0.2	-1.45	0.14	-2.81	0.61	-0.79	DNAJA2
Isoform 2 of DnaJ homolog subfamily A member 3, mitochondrial OS=Homo sapiens OX=9606 GN=DNAJA3	DNJA3	Q96EY1	0.29	1.05	0.001	2.02	0.84	0.57	DNAJA3
DnaJ homolog subfamily B member 1 OS=Homo sapiens OX=9606 GN=DNAJB1 PE=1 SV=4	DNJB1	P25685	0.12	-2	1	-0.52	0.19	-2.6	DNAJB1
Isoform C of DnaJ homolog subfamily B member 6 OS=Homo sapiens OX=9606 GN=DNAJB6	DNJB6	O75190	1	0			1	0	DNAJB6
DnaJ homolog subfamily C member 1 OS=Homo sapiens OX=9606 GN=DNAJC1 PE=1 SV=1	DNJC1	Q96KC8	0.044	-2.63	0.33	-3.19	0.4	-2.34	DNAJC1
DnaJ homolog subfamily C member 2 OS=Homo sapiens OX=9606 GN=DNAJC2 PE=1 SV=4	DNJC2	Q99543	0.6	0.29	1	0.01	0.6	0.39	DNAJC2
DnaJ homolog subfamily C member 3 OS=Homo sapiens OX=9606 GN=DNAJC3 PE=1 SV=1	DNJC3	Q13217	0.2	-1.27	0.82	0.61	0.071	-2.42	DNAJC3
Isoform 2 of DnaJ homolog subfamily C member 5 OS=Homo sapiens OX=9606 GN=DNAJC5	DNJC5	Q9H3Z4	0.1	0.82			0.33	0.71	DNAJC5
DnaJ homolog subfamily C member 7 OS=Homo sapiens OX=9606 GN=DNAJC7 PE=1 SV=2	DNJC7	Q99615	0.17	-1.73			0.37	-1.44	DNAJC7
DnaJ homolog subfamily C member 8 OS=Homo sapiens OX=9606 GN=DNAJC8 PE=1 SV=2	DNJC8	O75937	0.076	-1.97	0.1	-4.31	0.7	-0.08	DNAJC8
DnaJ homolog subfamily C member 9 OS=Homo sapiens OX=9606 GN=DNAJC9 PE=1 SV=1	DNJC9	Q8WXX5	0.026	-2.22	0.14	0.83	0.001	-3.36	DNAJC9
Isoform 3 of DNA ligase 1 OS=Homo sapiens OX=9606 GN=LIG1	DNLI1	P18858	0.32	-1.31	1	-0.59	0.3	-1.68	LIG1
Isoform 3 of DNA ligase 3 OS=Homo sapiens OX=9606 GN=LIG3	DNLI3	P49916	0.0001	-2.07	0.006	-2.44	0.002	-1.87	LIG3	sig
DNA ligase 4 OS=Homo sapiens OX=9606 GN=LIG4 PE=1 SV=2	DNLI4	P49917	1	-3.91			1	-3.94	LIG4
DNL-type zinc finger protein OS=Homo sapiens OX=9606 GN=DNLZ PE=1 SV=1	DNLZ	Q5SXM8	1	-7.59			1	-7.62	DNLZ
Isoform 4 of Dynamin-1-like protein OS=Homo sapiens OX=9606 GN=DNM1L	DNM1L	O00429	0.9	-0.13			0.99	0.02	DNM1L
Isoform 2 of Dynamin-binding protein OS=Homo sapiens OX=9606 GN=DNMBP	DNMBP	Q6XZF7	1	-1.04			1	-1	DNMBP
Isoform 2 of DNA (cytosine-5)-methyltransferase 1 OS=Homo sapiens OX=9606 GN=DNMT1	DNMT1	P26358	0.005	-1.2	0.008	-1.78	0.078	-0.94	DNMT1	sig
Aspartyl aminopeptidase OS=Homo sapiens OX=9606 GN=DNPEP PE=1 SV=1	DNPEP	Q9ULA0	0.15	-1.65	0.4	-2.45	1	-0.56	DNPEP
Isoform 2 of Deoxyribonuclease-2-alpha OS=Homo sapiens OX=9606 GN=DNASE2	DNS2A	O00115	0.61	1.41	0.33	1.33	1	1.58	DNASE2
Dedicator of cytokinesis protein 1 OS=Homo sapiens OX=9606 GN=DOCK1 PE=1 SV=2	DOCK1	Q14185	1	-0.02			1	-0.01	DOCK1
Dedicator of cytokinesis protein 5 OS=Homo sapiens OX=9606 GN=DOCK5 PE=1 SV=3	DOCK5	Q9H7D0	0.1	1.85	1	-1.34	0.1	2.15	DOCK5
Isoform 2 of Dedicator of cytokinesis protein 7 OS=Homo sapiens OX=9606 GN=DOCK7	DOCK7	Q96N67	0.66	0.56			0.64	0.56	DOCK7
Isoform 2 of Dedicator of cytokinesis protein 8 OS=Homo sapiens OX=9606 GN=DOCK8	DOCK8	Q8NF50	0.7	1.91			0.7	1.93	DOCK8
Isoform 3 of Dedicator of cytokinesis protein 9 OS=Homo sapiens OX=9606 GN=DOCK9	DOCK9	Q9BZ29	0.001	2.21			0.001	2.2	DOCK9	sig
Dolichyldiphosphatase 1 OS=Homo sapiens OX=9606 GN=DOLPP1 PE=2 SV=1	DOPP1	Q86YN1	0.33	1.69			0.33	1.69	DOLPP1
Dolichol-phosphate mannosyltransferase subunit 1 OS=Homo sapiens OX=9606 GN=DPM1 PE=1 SV=1	DPM1	O60762	0.37	0.68	0.3	1.63	1	-0.13	DPM1
DNA polymerase epsilon catalytic subunit A OS=Homo sapiens OX=9606 GN=POLE PE=1 SV=5	DPOE1	Q07864	0.66	-1.88			0.68	-1.89	POLE
DNA polymerase epsilon subunit 3 OS=Homo sapiens OX=9606 GN=POLE3 PE=1 SV=1	DPOE3	Q9NRF9	0.31	2.44	1	1.28	0.7	2.89	POLE3
DNA polymerase subunit gamma-2, mitochondrial OS=Homo sapiens OX=9606 GN=POLG2 PE=1 SV=1	DPOG2	Q9UHN1	0.33	4.84			1	4.58	POLG2
DNA polymerase beta OS=Homo sapiens OX=9606 GN=POLB PE=1 SV=3	DPOLB	P06746	0.14	-2.31	0.33	-3.19	0.7	-1.84	POLB
Dipeptidyl peptidase 2 OS=Homo sapiens OX=9606 GN=DPP7 PE=1 SV=3	DPP2	Q9UHL4	0.81	-0.33	0.4	-2.12	0.028	0.91	DPP7
Isoform 4 of Dipeptidyl peptidase 3 OS=Homo sapiens OX=9606 GN=DPP3	DPP3	Q9NY33	1	-0.53			0.33	1.08	DPP3
Protein dpy-30 homolog OS=Homo sapiens OX=9606 GN=DPY30 PE=1 SV=1	DPY30	Q9C005	0.074	-1.57	0.14	-2.34	0.33	-0.35	DPY30
Isoform 2 of Dihydropyrimidinase-related protein 2 OS=Homo sapiens OX=9606 GN=DPYSL2	DPYL2	Q16555	0.12	-1.56	0.008	-4.27	0.84	-0.19	DPYSL2
HLA class II histocompatibility antigen, DR alpha chain OS=Homo sapiens OX=9606 GN=HLA-DRA PE=1 SV=1	DRA	P01903	0.1	6.5			0.1	6.53	HLA-DRA
Developmentally-regulated GTP-binding protein 1 OS=Homo sapiens OX=9606 GN=DRG1 PE=1 SV=1	DRG1	Q9Y295	0.16	0.78	0.59	-0.33	0.00023	1.41	DRG1
Dehydrogenase/reductase SDR family member 7B OS=Homo sapiens OX=9606 GN=DHRS7B PE=1 SV=2	DRS7B	Q6IAN0	0.82	0.59	0.33	-3.59	0.045	2.03	DHRS7B
Desmoglein-2 OS=Homo sapiens OX=9606 GN=DSG2 PE=1 SV=2	DSG2	Q14126	0.92	0.06	0.93	-0.08	0.76	0.15	DSG2
Isoform 4 of Kinetochore-associated protein DSN1 homolog OS=Homo sapiens OX=9606 GN=DSN1	DSN1	Q9H410	0.33	0.35			0.33	0.34	DSN1
Isoform 4 of Double-stranded RNA-specific adenosine deaminase OS=Homo sapiens OX=9606 GN=ADAR	DSRAD	P55265	0.0001	-1.79	< 0.0001	-2.1	0.00072	-1.58	ADAR	sig
E3 ubiquitin-protein ligase DTX3L OS=Homo sapiens OX=9606 GN=DTX3L PE=1 SV=1	DTX3L	Q8TDB6	0.31	1.15	1	5.25	0.6	0.47	DTX3L
Dual specificity protein phosphatase 12 OS=Homo sapiens OX=9606 GN=DUSP12 PE=1 SV=1	DUS12	Q9UNI6	0.4	0.09			0.4	0.09	DUSP12
Dual specificity protein phosphatase 14 OS=Homo sapiens OX=9606 GN=DUSP14 PE=1 SV=1	DUS14	O95147	0.33	0.61			0.33	0.61	DUSP14
Deoxyuridine 5'-triphosphate nucleotidohydrolase, mitochondrial OS=Homo sapiens OX=9606 GN=DUT PE=1 SV=4	DUT	P33316	0.13	-1.65	0.33	-3.68	1	-0.05	DUT
ATP-dependent RNA helicase DDX39A OS=Homo sapiens OX=9606 GN=DDX39A PE=1 SV=2	DX39A	O00148	0.061	-2.71					DDX39A
Cluster of Isoform 2 of Spliceosome RNA helicase DDX39B OS=Homo sapiens OX=9606 GN=DDX39B (sp|Q13838-2|DX39B_HUMAN)	DX39B	Q13838	0.01	-1.25	0.001	-2.58	0.78	-0.21	DDX39B
Cytoplasmic dynein 1 heavy chain 1 OS=Homo sapiens OX=9606 GN=DYNC1H1 PE=1 SV=5	DYHC1	Q14204	0.0001	-0.79	< 0.0001	-1.59	0.089	-0.36	DYNC1H1	sig
Cluster of Dynein light chain 1, cytoplasmic OS=Homo sapiens OX=9606 GN=DYNLL1 PE=1 SV=1 (sp|P63167|DYL1_HUMAN)	DYL1	P63167	0.72	0.9	0.7	1.61	0.33	-0.09	DYNLL1
Dynein light chain 2, cytoplasmic OS=Homo sapiens OX=9606 GN=DYNLL2 PE=1 SV=1	DYL2	Q96FJ2	1	1.32					DYNLL2
Dynein light chain Tctex-type 1 OS=Homo sapiens OX=9606 GN=DYNLT1 PE=1 SV=1	DYLT1	P63172	0.4	-2.89	1	-0.4			DYNLT1
Isoform 5 of Dynamin-2 OS=Homo sapiens OX=9606 GN=DNM2	DYN2	P50570	0.19	-0.52	0.077	-1.09	0.67	-0.21	DNM2
Isoform 2 of Dihydrofolate reductase OS=Homo sapiens OX=9606 GN=DHFR	DYR	P00374	1	0.46			1	0.46	DHFR
Isoform 9 of Dystonin OS=Homo sapiens OX=9606 GN=DST	DYST	Q03001	0.33	-2.79			0.33	-2.78	DST
Interferon-induced, double-stranded RNA-activated protein kinase OS=Homo sapiens OX=9606 GN=EIF2AK2 PE=1 SV=2	E2AK2	P19525	0.15	-0.95	0.024	-1.35	0.53	-0.7	EIF2AK2
Isoform 2 of eIF-2-alpha kinase GCN2 OS=Homo sapiens OX=9606 GN=EIF2AK4	E2AK4	Q9P2K8	0.7	1.11			0.7	1.11	EIF2AK4
Isoform 2 of Band 4.1-like protein 1 OS=Homo sapiens OX=9606 GN=EPB41L1	E41L1	Q9H4G0	0.028	1.36			0.028	1.39	EPB41L1
Cluster of Band 4.1-like protein 2 OS=Homo sapiens OX=9606 GN=EPB41L2 PE=1 SV=1 (sp|O43491|E41L2_HUMAN)	E41L2	O43491	0.4	-2.26	1	-0.28	0.62	-0.43	EPB41L2
Isoform 2 of Band 4.1-like protein 5 OS=Homo sapiens OX=9606 GN=EPB41L5	E41L5	Q9HCM4	0.85	0.05			0.85	0.07	EPB41L5
3-beta-hydroxysteroid-Delta(8),Delta(7)-isomerase OS=Homo sapiens OX=9606 GN=EBP PE=1 SV=3	EBP	Q15125	0.92	0.39	1	0.08	0.33	0.76	EBP
Probable rRNA-processing protein EBP2 OS=Homo sapiens OX=9606 GN=EBNA1BP2 PE=1 SV=2	EBP2	Q99848	0.001	-1.9	0.021	-2.31	0.12	-1.5	EBNA1BP2	sig
Isoform A of Endothelin-converting enzyme 1 OS=Homo sapiens OX=9606 GN=ECE1	ECE1	P42892	0.22	-1.11			0.43	-0.9	ECE1
Delta(3,5)-Delta(2,4)-dienoyl-CoA isomerase, mitochondrial OS=Homo sapiens OX=9606 GN=ECH1 PE=1 SV=2	ECH1	Q13011	0.16	1.68	0.23	1.89	0.41	1.52	ECH1
Trifunctional enzyme subunit alpha, mitochondrial OS=Homo sapiens OX=9606 GN=HADHA PE=1 SV=2	ECHA	P40939	0.001	0.95	0.0056	1.26	0.03	0.76	HADHA	sig
Isoform 2 of Trifunctional enzyme subunit beta, mitochondrial OS=Homo sapiens OX=9606 GN=HADHB	ECHB	P55084	0.043	0.66	0.24	0.62	0.12	0.69	HADHB
Isoform 2 of Ethylmalonyl-CoA decarboxylase OS=Homo sapiens OX=9606 GN=ECHDC1	ECHD1	Q9NTX5	0.18	1.07	0.55	0.83	0.00073	1.29	ECHDC1
Enoyl-CoA hydratase, mitochondrial OS=Homo sapiens OX=9606 GN=ECHS1 PE=1 SV=4	ECHM	P30084	0.0001	1.04	< 0.0001	1.04	< 0.0001	1.03	ECHS1	sig
Peroxisomal bifunctional enzyme OS=Homo sapiens OX=9606 GN=EHHADH PE=1 SV=3	ECHP	Q08426	0.31	1.21	0.045	-1.98	0.031	3.21	EHHADH
Enoyl-CoA delta isomerase 1, mitochondrial OS=Homo sapiens OX=9606 GN=ECI1 PE=1 SV=1	ECI1	P42126	0.003	1.5	0.008	2.36	0.25	0.81	ECI1	sig
Proteasome adapter and scaffold protein ECM29 OS=Homo sapiens OX=9606 GN=ECPAS PE=1 SV=2	ECM29	Q5VYK3	0.064	-1	0.028	-2.04	0.17	-0.82	ECPAS
Isoform 2 of Evolutionarily conserved signaling intermediate in Toll pathway, mitochondrial OS=Homo sapiens OX=9606 GN=ECSIT	ECSIT	Q9BQ95	0.14	-2.46	0.1	-3.49	1	0.47	ECSIT
Isoform 2 of Protein ECT2 OS=Homo sapiens OX=9606 GN=ECT2	ECT2	Q9H8V3	0.16	-1.26			0.24	-1.19	ECT2
Enhancer of mRNA-decapping protein 3 OS=Homo sapiens OX=9606 GN=EDC3 PE=1 SV=1	EDC3	Q96F86	1	-4.26			1	-4.29	EDC3
Enhancer of mRNA-decapping protein 4 OS=Homo sapiens OX=9606 GN=EDC4 PE=1 SV=1	EDC4	Q6P2E9	0.23	1.03	0.4	-1.37	0.12	1.49	EDC4
Isoform 2 of Endothelial differentiation-related factor 1 OS=Homo sapiens OX=9606 GN=EDF1	EDF1	O60869	0.041	2.34	1	0.61	0.1	3.39	EDF1
Early endosome antigen 1 OS=Homo sapiens OX=9606 GN=EEA1 PE=1 SV=2	EEA1	Q15075	0.98	0.03	0.53	-0.3	0.49	0.32	EEA1
Isoform 3 of Polycomb protein EED OS=Homo sapiens OX=9606 GN=EED	EED	O75530	0.18	-1.2	1	-1	0.19	-1.23	EED
Cluster of Elongation factor 1-alpha 1 OS=Homo sapiens OX=9606 GN=EEF1A1 PE=1 SV=1 (sp|P68104|EF1A1_HUMAN)	EF1A1	P68104	0.35	-0.18	0.017	-1.14	0.12	0.46	EEF1A1
Elongation factor 1-alpha 2 OS=Homo sapiens OX=9606 GN=EEF1A2 PE=1 SV=1	EF1A2	Q05639	0.43	-0.85					EEF1A2
Elongation factor 1-beta OS=Homo sapiens OX=9606 GN=EEF1B2 PE=1 SV=3	EF1B	P24534	0.99	-0.21	0.1	0.6	0.89	-0.66	EEF1B2
Elongation factor 1-delta OS=Homo sapiens OX=9606 GN=EEF1D PE=1 SV=5	EF1D	P29692	0.075	-1.06	0.12	-1.63	0.49	-0.65	EEF1D
Elongation factor 1-gamma OS=Homo sapiens OX=9606 GN=EEF1G PE=1 SV=3	EF1G	P26641	0.036	-0.96	0.12	-0.82	0.18	-1.13	EEF1G
Elongation factor 2 OS=Homo sapiens OX=9606 GN=EEF2 PE=1 SV=4	EF2	P13639	0.067	0.33	0.89	0.08	0.037	0.5	EEF2
Elongation factor G, mitochondrial OS=Homo sapiens OX=9606 GN=GFM1 PE=1 SV=2	EFGM	Q96RP9	0.36	0.52	0.62	0.48	0.48	0.53	GFM1
EF-hand domain-containing protein D2 OS=Homo sapiens OX=9606 GN=EFHD2 PE=1 SV=1	EFHD2	Q96C19	0.092	-1.86	0.013	-2.57	1	2.02	EFHD2
Isoform 2 of Elongation factor-like GTPase 1 OS=Homo sapiens OX=9606 GN=EFL1	EFL1	Q7Z2Z2	1	-0.34			1	-0.35	EFL1
Isoform 4 of eEF1A lysine and N-terminal methyltransferase OS=Homo sapiens OX=9606 GN=EEF1AKNMT	EFNMT	Q8N6R0	1	-1.32			1	-1.33	METTL13
Isoform 2 of Protein EFR3 homolog A OS=Homo sapiens OX=9606 GN=EFR3A	EFR3A	Q14156	1	1.69			1	1.69	EFR3A
Elongation factor Ts, mitochondrial OS=Homo sapiens OX=9606 GN=TSFM PE=1 SV=2	EFTS	P43897	0.31	1.21	0.51	-0.89	0.00036	2.15	TSFM
Elongation factor Tu, mitochondrial OS=Homo sapiens OX=9606 GN=TUFM PE=1 SV=2	EFTU	P49411	0.0058	0.74	0.006	1.16	0.3	0.42	TUFM	sig
Epidermal growth factor receptor OS=Homo sapiens OX=9606 GN=EGFR PE=1 SV=2	EGFR	P00533	0.3	-1.24	1	-2.04	0.32	-1.25	EGFR
Isoform 2 of EH domain-binding protein 1 OS=Homo sapiens OX=9606 GN=EHBP1	EHBP1	Q8NDI1	1	0.4			1	0.4	EHBP1
EH domain-containing protein 1 OS=Homo sapiens OX=9606 GN=EHD1 PE=1 SV=2	EHD1	Q9H4M9	0.41	-0.39	0.017	-2.01	0.63	0.42	EHD1
EH domain-containing protein 4 OS=Homo sapiens OX=9606 GN=EHD4 PE=1 SV=1	EHD4	Q9H223	0.84	-0.13	0.93	0.03	0.75	-0.25	EHD4
Histone-lysine N-methyltransferase EHMT1 OS=Homo sapiens OX=9606 GN=EHMT1 PE=1 SV=4	EHMT1	Q9H9B1	0.1	-4.24			0.33	-5.18	EHMT1
Isoform 2 of Histone-lysine N-methyltransferase EHMT2 OS=Homo sapiens OX=9606 GN=EHMT2	EHMT2	Q96KQ7	0.028	-2.83			0.1	-2.12	EHMT2
Translation initiation factor eIF-2B subunit alpha OS=Homo sapiens OX=9606 GN=EIF2B1 PE=1 SV=1	EI2BA	Q14232	0.05	2.27			0.12	2.47	EIF2B1
Translation initiation factor eIF-2B subunit beta OS=Homo sapiens OX=9606 GN=EIF2B2 PE=1 SV=3	EI2BB	P49770	0.021	-3.09	1	-3.33	0.055	-3.06	EIF2B2
Cluster of Isoform 2 of Translation initiation factor eIF-2B subunit delta OS=Homo sapiens OX=9606 GN=EIF2B4 (sp|Q9UI10-2|EI2BD_HUMAN)	EI2BD	Q9UI10	1	-2	0.33	-3	0.33	6.11	EIF2B4
Translation initiation factor eIF-2B subunit epsilon OS=Homo sapiens OX=9606 GN=EIF2B5 PE=1 SV=3	EI2BE	Q13144	0.18	-2.08			0.12	-2.74	EIF2B5
Translation initiation factor eIF-2B subunit gamma OS=Homo sapiens OX=9606 GN=EIF2B3 PE=1 SV=1	EI2BG	Q9NR50	0.59	1.12			0.58	1.09	EIF2B3
Eukaryotic translation initiation factor 1 OS=Homo sapiens OX=9606 GN=EIF1 PE=1 SV=1	EIF1	P41567	0.57	0.33	0.33	0.86	0.72	0.18	EIF1
Isoform 3 of Eukaryotic translation initiation factor 2A OS=Homo sapiens OX=9606 GN=EIF2A	EIF2A	Q9BY44	0.35	-0.59	0.16	-1.28	0.96	-0.11	EIF2A
Eukaryotic translation initiation factor 2D OS=Homo sapiens OX=9606 GN=EIF2D PE=1 SV=3	EIF2D	P41214	1	0.25			1	0.24	EIF2D
Eukaryotic translation initiation factor 3 subunit A OS=Homo sapiens OX=9606 GN=EIF3A PE=1 SV=1	EIF3A	Q14152	0.65	-0.1	0.11	-0.77	0.4	0.28	EIF3A
Isoform 2 of Eukaryotic translation initiation factor 3 subunit B OS=Homo sapiens OX=9606 GN=EIF3B	EIF3B	P55884	0.31	0.45	0.57	0.56	0.42	0.39	EIF3B
Eukaryotic translation initiation factor 3 subunit C OS=Homo sapiens OX=9606 GN=EIF3C PE=1 SV=1	EIF3C	Q99613	0.22	0.54	0.7	-0.3			EIF3C
Isoform 2 of Eukaryotic translation initiation factor 3 subunit D OS=Homo sapiens OX=9606 GN=EIF3D	EIF3D	O15371	0.47	0.65	0.87	-0.75	0.26	1.13	EIF3D
Eukaryotic translation initiation factor 3 subunit E OS=Homo sapiens OX=9606 GN=EIF3E PE=1 SV=1	EIF3E	P60228	0.27	0.63	0.94	0.09	0.14	1.01	EIF3E
Eukaryotic translation initiation factor 3 subunit F OS=Homo sapiens OX=9606 GN=EIF3F PE=1 SV=1	EIF3F	O00303	0.63	-0.26	0.67	-0.44	1	-0.12	EIF3F
Eukaryotic translation initiation factor 3 subunit G OS=Homo sapiens OX=9606 GN=EIF3G PE=1 SV=2	EIF3G	O75821	0.083	-2.49	0.14	-2.8	0.32	-2.33	EIF3G
Eukaryotic translation initiation factor 3 subunit H OS=Homo sapiens OX=9606 GN=EIF3H PE=1 SV=1	EIF3H	O15372	0.67	0.65	1	0.64	0.53	0.69	EIF3H
Eukaryotic translation initiation factor 3 subunit I OS=Homo sapiens OX=9606 GN=EIF3I PE=1 SV=1	EIF3I	Q13347	0.76	-0.35	0.89	-0.64	0.94	-0.18	EIF3I
Isoform 3 of Eukaryotic translation initiation factor 3 subunit J OS=Homo sapiens OX=9606 GN=EIF3J	EIF3J	O75822	0.12	3.36	0.7	1.49	0.1	4.98	EIF3J
Eukaryotic translation initiation factor 3 subunit K OS=Homo sapiens OX=9606 GN=EIF3K PE=1 SV=1	EIF3K	Q9UBQ5	0.13	-0.81	0.19	-1.17	1	-0.29	EIF3K
Isoform 2 of Eukaryotic translation initiation factor 3 subunit L OS=Homo sapiens OX=9606 GN=EIF3L	EIF3L	Q9Y262	0.086	-0.91	0.16	-1.23	0.24	-0.79	EIF3L
Eukaryotic translation initiation factor 3 subunit M OS=Homo sapiens OX=9606 GN=EIF3M PE=1 SV=1	EIF3M	Q7L2H7	0.21	1.01	0.84	0.24	0.19	1.22	EIF3M
Cluster of ELAV-like protein 1 OS=Homo sapiens OX=9606 GN=ELAVL1 PE=1 SV=2 (sp|Q15717|ELAV1_HUMAN)	ELAV1	Q15717	0.0002	-2.44	0.026	-1.55	0.001	-2.86	ELAVL1	sig
Isoform 2 of ELAV-like protein 4 OS=Homo sapiens OX=9606 GN=ELAVL4	ELAV4	P26378	1	0					ELAVL4
ELMO domain-containing protein 2 OS=Homo sapiens OX=9606 GN=ELMOD2 PE=1 SV=1	ELMD2	Q8IZ81	0.052	2.71	1	-0.25	0.001	3.54	ELMOD2
Isoform 2 of Engulfment and cell motility protein 2 OS=Homo sapiens OX=9606 GN=ELMO2	ELMO2	Q96JJ3	0.33	-5.21			0.33	-5.24	ELMO2
Elongin-A OS=Homo sapiens OX=9606 GN=ELOA PE=1 SV=2	ELOA1	Q14241	0.067	-2.68			0.045	-3.15	ELOA
Elongin-B OS=Homo sapiens OX=9606 GN=ELOB PE=1 SV=1	ELOB	Q15370	0.094	1.19	0.68	0.27	0.18	1.86	ELOB
Elongin-C OS=Homo sapiens OX=9606 GN=ELOC PE=1 SV=1	ELOC	Q15369	0.45	-1.12	1	-1.13	0.89	-1.09	ELOC
Elongation of very long chain fatty acids protein 1 OS=Homo sapiens OX=9606 GN=ELOVL1 PE=1 SV=1	ELOV1	Q9BW60	0.32	1.86	1	0.13	0.33	3.6	ELOVL1
Elongation of very long chain fatty acids protein 7 OS=Homo sapiens OX=9606 GN=ELOVL7 PE=1 SV=1	ELOV7	A1L3X0	1	0.22			1	0.22	ELOVL7
Isoform 2 of Protein ELYS OS=Homo sapiens OX=9606 GN=AHCTF1	ELYS	Q8WYP5	0.089	-0.52	0.15	-0.71	0.35	-0.42	AHCTF1
Echinoderm microtubule-associated protein-like 4 OS=Homo sapiens OX=9606 GN=EML4 PE=1 SV=3	EMAL4	Q9HC35	1	-1.29	1	-1.29			EML4
Isoform 2 of ER membrane protein complex subunit 1 OS=Homo sapiens OX=9606 GN=EMC1	EMC1	Q8N766	0.19	0.62	0.1	0.81	0.51	0.5	EMC1
Isoform 2 of ER membrane protein complex subunit 10 OS=Homo sapiens OX=9606 GN=EMC10	EMC10	Q5UCC4	1	0			1	0	EMC10
ER membrane protein complex subunit 2 OS=Homo sapiens OX=9606 GN=EMC2 PE=1 SV=1	EMC2	Q15006	0.19	1.96	0.26	1.1	0.27	2.65	EMC2
ER membrane protein complex subunit 3 OS=Homo sapiens OX=9606 GN=EMC3 PE=1 SV=3	EMC3	Q9P0I2	0.2	-1.43	0.43	-1.27	0.7	-1.64	EMC3
ER membrane protein complex subunit 4 OS=Homo sapiens OX=9606 GN=EMC4 PE=1 SV=2	EMC4	Q5J8M3	0.74	-0.99			1	-0.44	EMC4
ER membrane protein complex subunit 7 OS=Homo sapiens OX=9606 GN=EMC7 PE=1 SV=1	EMC7	Q9NPA0	0.43	-2.24	1	-5.96	1	-1.34	EMC7
ER membrane protein complex subunit 8 OS=Homo sapiens OX=9606 GN=EMC8 PE=1 SV=1	EMC8	O43402	0.028	2.99			0.028	3.03	EMC8
Emerin OS=Homo sapiens OX=9606 GN=EMD PE=1 SV=1	EMD	P50402	0.8	-0.01	0.99	0.33	0.93	-0.22	EMD
ELM2 and SANT domain-containing protein 1 OS=Homo sapiens OX=9606 GN=ELMSAN1 PE=1 SV=2	EMSA1	Q6PJG2	0.12	-0.91	0.1	-1.68	0.85	-0.52	MIDEAS
Isoform 2 of BRCA2-interacting transcriptional repressor EMSY OS=Homo sapiens OX=9606 GN=EMSY	EMSY	Q7Z589	0.001	-3.74	0.33	-2.03	0.028	-4.65	EMSY	sig
Isoform 2 of Protein enabled homolog OS=Homo sapiens OX=9606 GN=ENAH	ENAH	Q8N8S7	0.048	-1.42			0.1	-1.23	ENAH
Endonuclease domain-containing 1 protein OS=Homo sapiens OX=9606 GN=ENDOD1 PE=1 SV=2	ENDD1	O94919	0.5	-0.38	0.58	-0.26	0.6	-0.49	ENDOD1
Cluster of Alpha-enolase OS=Homo sapiens OX=9606 GN=ENO1 PE=1 SV=2 (sp|P06733|ENOA_HUMAN)	ENOA	P06733	0.76	-0.06	0.16	-0.73	0.16	0.29	ENO1
Isoform 2 of Gamma-enolase OS=Homo sapiens OX=9606 GN=ENO2	ENOG	P09104	1	0.42					ENO2
Endoplasmin OS=Homo sapiens OX=9606 GN=HSP90B1 PE=1 SV=1	ENPL	P14625	0.0001	0.85	0.19	0.4	< 0.0001	1.18	HSP90B1	sig
Bis(5'-adenosyl)-triphosphatase ENPP4 OS=Homo sapiens OX=9606 GN=ENPP4 PE=1 SV=3	ENPP4	Q9Y6X5	0.34	1.8	1	-3.26	0.1	3.39	ENPP4
Isoform 2 of Ectonucleoside triphosphate diphosphohydrolase 3 OS=Homo sapiens OX=9606 GN=ENTPD3	ENTP3	O75355	1	0			1	0	ENTPD3
Isoform 2 of Transcription and mRNA export factor ENY2 OS=Homo sapiens OX=9606 GN=ENY2	ENY2	Q9NPA8	1	-4.84	1	-4.84			ENY2
Isoform 2 of Epidermal growth factor receptor substrate 15-like 1 OS=Homo sapiens OX=9606 GN=EPS15L1	EP15R	Q9UBC2	0.33	5.86			0.33	5.89	EPS15L1
Isoform 2 of E1A-binding protein p400 OS=Homo sapiens OX=9606 GN=EP400	EP400	Q96L91	0.0001	-2.26	0.001	-1.64	0.003	-2.91	EP400	sig
Epithelial cell adhesion molecule OS=Homo sapiens OX=9606 GN=EPCAM PE=1 SV=2	EPCAM	P16422	0.001	1.13	0.31	0.47	0.001	1.48	EPCAM	sig
Endothelial protein C receptor OS=Homo sapiens OX=9606 GN=PROCR PE=1 SV=1	EPCR	Q9UNN8	1	-0.36	1	0.18	1	-0.66	PROCR
Mammalian ependymin-related protein 1 OS=Homo sapiens OX=9606 GN=EPDR1 PE=1 SV=2	EPDR1	Q9UM22	0.45	0.67	0.33	-1.74	0.008	1.54	EPDR1
Ephrin type-A receptor 2 OS=Homo sapiens OX=9606 GN=EPHA2 PE=1 SV=2	EPHA2	P29317	0.072	1.21	0.1	2.83	0.4	0.53	EPHA2
Epiplakin OS=Homo sapiens OX=9606 GN=EPPK1 PE=1 SV=3	EPIPL	P58107	0.84	0.03	1	0.12	0.78	0.04	EPPK1
Cluster of Isoform 2 of Epsin-1 OS=Homo sapiens OX=9606 GN=EPN1 (sp|Q9Y6I3-1|EPN1_HUMAN)	EPN1	Q9Y6I3	0.66	0.25			0.31	0.81	EPN1
Isoform 2 of Epsin-3 OS=Homo sapiens OX=9606 GN=EPN3	EPN3	Q9H201	1	0.37					EPN3
Epidermal growth factor receptor kinase substrate 8 OS=Homo sapiens OX=9606 GN=EPS8 PE=1 SV=1	EPS8	Q12929	0.069	-1.42	0.7	-1.07	0.035	-1.51	EPS8
Ethanolaminephosphotransferase 1 OS=Homo sapiens OX=9606 GN=SELENOI PE=1 SV=3	EPT1	Q9C0D9	0.58	1.09	1	1.51	0.71	0.97	SELENOI
GTPase Era, mitochondrial OS=Homo sapiens OX=9606 GN=ERAL1 PE=1 SV=2	ERAL1	O75616	0.1	7.52	1	7.8	0.33	7.42	ERAL1
Isoform 2 of Endoplasmic reticulum aminopeptidase 1 OS=Homo sapiens OX=9606 GN=ERAP1	ERAP1	Q9NZ08	0.051	-2.6	0.33	-2.42	0.4	-2.74	ERAP1
Isoform 3 of Endoplasmic reticulum aminopeptidase 2 OS=Homo sapiens OX=9606 GN=ERAP2	ERAP2	Q6P179	0.12	-0.91	0.098	-1.57	0.66	-0.36	ERAP2
Isoform 2 of Receptor tyrosine-protein kinase erbB-2 OS=Homo sapiens OX=9606 GN=ERBB2	ERBB2	P04626	0.33	-3.58			0.33	-3.57	ERBB2
Isoform 2 of Erbin OS=Homo sapiens OX=9606 GN=ERBIN	ERBIN	Q96RT1	0.56	-0.36	0.93	-0.14	0.61	-0.41	ERBIN
General transcription and DNA repair factor IIH helicase subunit XPD OS=Homo sapiens OX=9606 GN=ERCC2 PE=1 SV=1	ERCC2	P18074	0.028	-3.72			0.1	-4.04	ERCC2
General transcription and DNA repair factor IIH helicase subunit XPB OS=Homo sapiens OX=9606 GN=ERCC3 PE=1 SV=1	ERCC3	P19447	0.044	-3.21	0.33	-2.73	0.4	-3.56	ERCC3
Eukaryotic peptide chain release factor subunit 1 OS=Homo sapiens OX=9606 GN=ETF1 PE=1 SV=3	ERF1	P62495	0.62	-0.32	0.52	-0.6	0.98	-0.15	ETF1
Isoform 2 of Eukaryotic peptide chain release factor GTP-binding subunit ERF3A OS=Homo sapiens OX=9606 GN=GSPT1	ERF3A	P15170	1	-0.19	1	0.68	0.99	-0.34	GSPT1
Isoform 3 of Lanosterol synthase OS=Homo sapiens OX=9606 GN=LSS	ERG7	P48449	0.95	0.06	0.32	-1.41	0.034	0.87	LSS
Isoform 2 of Endoplasmic reticulum-Golgi intermediate compartment protein 1 OS=Homo sapiens OX=9606 GN=ERGIC1	ERGI1	Q969X5	0.4	-3.01			0.4	-2.96	ERGIC1
Endoplasmic reticulum-Golgi intermediate compartment protein 2 OS=Homo sapiens OX=9606 GN=ERGIC2 PE=1 SV=2	ERGI2	Q96RQ1	0.84	0.66			0.72	1.37	ERGIC2
Enhancer of rudimentary homolog OS=Homo sapiens OX=9606 GN=ERH PE=1 SV=1	ERH	P84090	0.17	-1.22	0.33	-1.32	1	-1.18	ERH
3'-5' exoribonuclease 1 OS=Homo sapiens OX=9606 GN=ERI1 PE=1 SV=3	ERI1	Q8IV48	1	-3.03			1	-3.08	ERI1
Isoform 3 of Endoplasmic reticulum lectin 1 OS=Homo sapiens OX=9606 GN=ERLEC1	ERLEC	Q96DZ1	0.1	2.37	1	0	0.1	2.34	ERLEC1
Erlin-1 OS=Homo sapiens OX=9606 GN=ERLIN1 PE=1 SV=1	ERLN1	O75477	0.34	0.9	0.23	-0.8	0.057	1.9	ERLIN1
Erlin-2 OS=Homo sapiens OX=9606 GN=ERLIN2 PE=1 SV=1	ERLN2	O94905	0.33	-0.53	0.85	-0.1	0.32	-0.79	ERLIN2
ERO1-like protein alpha OS=Homo sapiens OX=9606 GN=ERO1A PE=1 SV=2	ERO1A	Q96HE7	0.15	0.55	0.93	0.07	0.00038	0.98	ERO1A
Endoplasmic reticulum resident protein 29 OS=Homo sapiens OX=9606 GN=ERP29 PE=1 SV=4	ERP29	P30040	0.21	0.74	0.57	-0.48	< 0.0001	1.62	ERP29
Endoplasmic reticulum resident protein 44 OS=Homo sapiens OX=9606 GN=ERP44 PE=1 SV=1	ERP44	Q9BS26	0.094	0.99	0.6	-0.33	0.001	1.92	ERP44
Isoform 2 of Steroid hormone receptor ERR1 OS=Homo sapiens OX=9606 GN=ESRRA	ERR1	P11474	1	-4.11			1	-4.14	ESRRA
Epidermal growth factor receptor kinase substrate 8-like protein 2 OS=Homo sapiens OX=9606 GN=EPS8L2 PE=1 SV=2	ES8L2	Q9H6S3	0.00088	-0.98	0.001	-1.76	0.27	-0.43	EPS8L2	sig
Isoform 2 of Epidermal growth factor receptor kinase substrate 8-like protein 3 OS=Homo sapiens OX=9606 GN=EPS8L3	ES8L3	Q8TE67	0.4	-2.75			0.4	-2.73	EPS8L3
ESF1 homolog OS=Homo sapiens OX=9606 GN=ESF1 PE=1 SV=1	ESF1	Q9H501	0.002	-3.66	1	1.7	< 0.0001	-4.5	ESF1	sig
Isoform 2 of Extended synaptotagmin-1 OS=Homo sapiens OX=9606 GN=ESYT1	ESYT1	Q9BSJ8	0.74	-0.06	0.26	-0.59	0.44	0.28	ESYT1
Isoform 2 of Extended synaptotagmin-2 OS=Homo sapiens OX=9606 GN=ESYT2	ESYT2	A0FGR8	0.87	0.08	0.1	-2.64	0.87	0.07	ESYT2
Electron transfer flavoprotein subunit alpha, mitochondrial OS=Homo sapiens OX=9606 GN=ETFA PE=1 SV=1	ETFA	P13804	0.0001	1.74	0.001	1.7	0.00062	1.75	ETFA	sig
Isoform 2 of Electron transfer flavoprotein subunit beta OS=Homo sapiens OX=9606 GN=ETFB	ETFB	P38117	0.7	0.26	0.88	0.01	0.47	0.46	ETFB
Electron transfer flavoprotein-ubiquinone oxidoreductase, mitochondrial OS=Homo sapiens OX=9606 GN=ETFDH PE=1 SV=2	ETFD	Q16134	1	0.1	1	-0.41	0.4	0.4	ETFDH
Electron transfer flavoprotein regulatory factor 1 OS=Homo sapiens OX=9606 GN=ETFRF1 PE=1 SV=2	ETFR1	Q6IPR1	0.33	2.84			0.33	2.84	ETFRF1
Persulfide dioxygenase ETHE1, mitochondrial OS=Homo sapiens OX=9606 GN=ETHE1 PE=1 SV=2	ETHE1	O95571	0.0001	1.19	0.028	1.53	< 0.0001	1.05	ETHE1	sig
Envoplakin OS=Homo sapiens OX=9606 GN=EVPL PE=1 SV=3	EVPL	Q92817	0.009	-2.66	1	1.83	0.004	-3.26	EVPL
Isoform 3 of RNA-binding protein EWS OS=Homo sapiens OX=9606 GN=EWSR1	EWS	Q01844	0.8	0.2	0.45	-0.64	0.001	0.8	EWSR1
Isoform 2 of Exocyst complex component 6B OS=Homo sapiens OX=9606 GN=EXOC6B	EXC6B	Q9Y2D4	0.7	-1.47			0.7	-1.48	EXOC6B
Isoform 2 of Exonuclease 3'-5' domain-containing protein 2 OS=Homo sapiens OX=9606 GN=EXD2	EXD2	Q9NVH0	0.33	-1.01	0.33	-2.68	1	0.58	EXD2
Isoform 2 of Exocyst complex component 1 OS=Homo sapiens OX=9606 GN=EXOC1	EXOC1	Q9NV70	0.56	0.5			1	-0.23	EXOC1
Exocyst complex component 2 OS=Homo sapiens OX=9606 GN=EXOC2 PE=1 SV=1	EXOC2	Q96KP1	0.27	0.95	1	-0.1	0.008	1.35	EXOC2
Isoform 2 of Exocyst complex component 3 OS=Homo sapiens OX=9606 GN=EXOC3	EXOC3	O60645	0.49	-0.28	0.33	-3.18	0.33	0.26	EXOC3
Exocyst complex component 4 OS=Homo sapiens OX=9606 GN=EXOC4 PE=1 SV=1	EXOC4	Q96A65	0.75	-0.31	0.33	-2.19	0.98	0.11	EXOC4
Exocyst complex component 5 OS=Homo sapiens OX=9606 GN=EXOC5 PE=1 SV=1	EXOC5	O00471	0.12	1.35	1	5.57	0.25	0.88	EXOC5
Exocyst complex component 6 OS=Homo sapiens OX=9606 GN=EXOC6 PE=1 SV=3	EXOC6	Q8TAG9	0.028	1.55			0.028	1.55	EXOC6
Isoform 1 of Exocyst complex component 7 OS=Homo sapiens OX=9606 GN=EXOC7	EXOC7	Q9UPT5	0.47	-0.84			0.66	-0.62	EXOC7
Exocyst complex component 8 OS=Homo sapiens OX=9606 GN=EXOC8 PE=1 SV=2	EXOC8	Q8IYI6	0.001	2.34	1	6.86	0.001	1.65	EXOC8	sig
Nuclease EXOG, mitochondrial OS=Homo sapiens OX=9606 GN=EXOG PE=1 SV=2	EXOG	Q9Y2C4	0.7	0.36			0.7	0.34	EXOG
Exosome complex component CSL4 OS=Homo sapiens OX=9606 GN=EXOSC1 PE=1 SV=1	EXOS1	Q9Y3B2	0.001	-3.7	0.33	-4.81	0.028	-3.19	EXOSC1	sig
Exosome complex component RRP4 OS=Homo sapiens OX=9606 GN=EXOSC2 PE=1 SV=2	EXOS2	Q13868	0.00059	-3.51	0.1	-4.04	0.001	-3.26	EXOSC2	sig
Exosome complex component RRP40 OS=Homo sapiens OX=9606 GN=EXOSC3 PE=1 SV=3	EXOS3	Q9NQT5	0.006	-6.07	1	-1.48	0.008	-7.65	EXOSC3	sig
Exosome complex component RRP41 OS=Homo sapiens OX=9606 GN=EXOSC4 PE=1 SV=3	EXOS4	Q9NPD3	0.035	-1.84	0.7	-2.29	0.045	-1.56	EXOSC4
Exosome complex component RRP46 OS=Homo sapiens OX=9606 GN=EXOSC5 PE=1 SV=1	EXOS5	Q9NQT4	0.028	-3.03			0.1	-2.88	EXOSC5
Exosome complex component MTR3 OS=Homo sapiens OX=9606 GN=EXOSC6 PE=1 SV=1	EXOS6	Q5RKV6	0.008	-4.63	0.33	-3.66	0.1	-5.18	EXOSC6
Exosome complex component RRP42 OS=Homo sapiens OX=9606 GN=EXOSC7 PE=1 SV=3	EXOS7	Q15024	0.001	-5.37	0.1	-3.82	0.008	-6.24	EXOSC7	sig
Exosome complex component RRP43 OS=Homo sapiens OX=9606 GN=EXOSC8 PE=1 SV=1	EXOS8	Q96B26	0.33	-5.24	1	-2.6			EXOSC8
Isoform 2 of Exosome complex component RRP45 OS=Homo sapiens OX=9606 GN=EXOSC9	EXOS9	Q06265	0.1	-2.01	1	-3.81	0.33	-1.26	EXOSC9
Isoform 2 of Exosome component 10 OS=Homo sapiens OX=9606 GN=EXOSC10	EXOSX	Q01780	0.0001	-4.61	0.008	-3.12	< 0.0001	-5.01	EXOSC10	sig
Isoform 2 of Exostosin-2 OS=Homo sapiens OX=9606 GN=EXT2	EXT2	Q93063	0.33	-0.2			0.33	-0.2	EXT2
Isoform 2 of Histone-lysine N-methyltransferase EZH2 OS=Homo sapiens OX=9606 GN=EZH2	EZH2	Q15910	0.008	-3.13			0.028	-2.99	EZH2
Ezrin OS=Homo sapiens OX=9606 GN=EZR PE=1 SV=4	EZRI	P15311	0.08	0.63	0.02	1.31	0.71	0.25	EZR
Hsc70-interacting protein OS=Homo sapiens OX=9606 GN=ST13 PE=1 SV=2	F10A1	P50502	0.028	-2.3	0.1	-2.96	0.17	-1.95	ST13
Protein FAM111A OS=Homo sapiens OX=9606 GN=FAM111A PE=1 SV=2	F111A	Q96PZ2	0.001	1.64	0.33	3.81	0.028	0.6	FAM111A	sig
Isoform 2 of Protein FAM111B OS=Homo sapiens OX=9606 GN=FAM111B	F111B	Q6SJ93	0.001	-4.99			0.001	-5.03	FAM111B	sig
Isoform D of Constitutive coactivator of PPAR-gamma-like protein 1 OS=Homo sapiens OX=9606 GN=FAM120A	F120A	Q9NZB2	0.085	1.44	0.4	-1.2	0.076	2.13	FAM120A
Protein FAM136A OS=Homo sapiens OX=9606 GN=FAM136A PE=1 SV=1	F136A	Q96C01	0.00021	1.75	0.028	1.55	0.00035	1.87	FAM136A	sig
Protein FAM162A OS=Homo sapiens OX=9606 GN=FAM162A PE=1 SV=2	F162A	Q96A26	0.14	0.46	1	0.4	< 0.0001	0.52	FAM162A
Isoform 2 of Protein FAM177A1 OS=Homo sapiens OX=9606 GN=FAM177A1	F177A	Q8N128	1	-1.54			1	-1.51	FAM177A1
Isoform B of Protein FAM207A OS=Homo sapiens OX=9606 GN=FAM207A	F207A	Q9NSI2	0.15	-3.83			0.15	-3.89	SLX9
Protein FAM208B OS=Homo sapiens OX=9606 GN=FAM208B PE=1 SV=1	F208B	Q5VWN6	0.33	-3.04			1	-4.26	TASOR2
Protein FAM210A OS=Homo sapiens OX=9606 GN=FAM210A PE=1 SV=2	F210A	Q96ND0	0.33	0.7			0.33	0.7	FAM210A
Protein FAM234A OS=Homo sapiens OX=9606 GN=FAM234A PE=1 SV=1	F234A	Q9H0X4	1	0			1	-0.01	FAM234A
Isoform 2 of Uncharacterized protein FAM241B OS=Homo sapiens OX=9606 GN=FAM241B	F241B	Q96D05	1	0.66			1	0.66	FAM241B
Protein FAM91A1 OS=Homo sapiens OX=9606 GN=FAM91A1 PE=1 SV=3	F91A1	Q658Y4	1	1.77			1	1.79	FAM91A1
Putative protein FAM45B OS=Homo sapiens OX=9606 GN=FAM45BP PE=5 SV=1	FA45B	Q6NSW5	1	0.39			1	0.38
Protein FAM49B OS=Homo sapiens OX=9606 GN=FAM49B PE=1 SV=1	FA49B	Q9NUQ9	0.94	0.2	1	-0.43	0.13	0.58	CYRIB
Protein FAM50A OS=Homo sapiens OX=9606 GN=FAM50A PE=1 SV=2	FA50A	Q14320	1	4.09			1	4.1	FAM50A
Protein FAM83B OS=Homo sapiens OX=9606 GN=FAM83B PE=1 SV=1	FA83B	Q5T0W9	0.33	0.63			1	0.15	FAM83B
Protein FAM83H OS=Homo sapiens OX=9606 GN=FAM83H PE=1 SV=3	FA83H	Q6ZRV2	0.006	-1.69	0.039	-2.13	0.14	-1.5	FAM83H	sig
Isoform 2 of Protein FAM98A OS=Homo sapiens OX=9606 GN=FAM98A	FA98A	Q8NCA5	0.004	2.3	0.12	2.44	0.001	2.16	FAM98A	sig
Isoform 2 of Protein FAM98B OS=Homo sapiens OX=9606 GN=FAM98B	FA98B	Q52LJ0	0.005	-2.16	0.12	-2.18	0.15	-2.1	FAM98B	sig
Malonyl-CoA-acyl carrier protein transacylase, mitochondrial OS=Homo sapiens OX=9606 GN=MCAT PE=1 SV=2	FABD	Q8IVS2	0.077	1.69	0.85	0.62	0.004	2.36	MCAT
Fatty acid-binding protein 5 OS=Homo sapiens OX=9606 GN=FABP5 PE=1 SV=3	FABP5	Q01469	0.028	2.32	0.33	0.99	0.33	3.49	FABP5
Isoform 1 of Fanconi anemia group D2 protein OS=Homo sapiens OX=9606 GN=FANCD2	FACD2	Q9BXW9	0.13	-1.84	1	1.32	0.1	-3.24	FANCD2
CAAX prenyl protease 1 homolog OS=Homo sapiens OX=9606 GN=ZMPSTE24 PE=1 SV=2	FACE1	O75844	0.066	1.2	0.5	0.86	0.12	1.36	ZMPSTE24
CAAX prenyl protease 2 OS=Homo sapiens OX=9606 GN=RCE1 PE=1 SV=1	FACE2	Q9Y256	1	-0.25			0.33	0.62	RCE1
Fatty acyl-CoA reductase 1 OS=Homo sapiens OX=9606 GN=FAR1 PE=1 SV=1	FACR1	Q8WVX9	0.2	-1.79	0.15	-3.85	0.96	-0.69	FAR1
Isoform 2 of FAD synthase OS=Homo sapiens OX=9606 GN=FLAD1	FAD1	Q8NFF5	0.33	3.07			0.33	3.06	FLAD1
FAS-associated factor 2 OS=Homo sapiens OX=9606 GN=FAF2 PE=1 SV=2	FAF2	Q96CS3	0.31	0.66	0.33	-0.88	0.001	1.77	FAF2
Fumarylacetoacetate hydrolase domain-containing protein 2A OS=Homo sapiens OX=9606 GN=FAHD2A PE=1 SV=1	FAH2A	Q96GK7	0.27	1.98	0.1	3.71	0.58	1.09	FAHD2A
Isoform 2 of Acylpyruvase FAHD1, mitochondrial OS=Homo sapiens OX=9606 GN=FAHD1	FAHD1	Q6P587	0.57	-0.56	1	0.3	0.45	-1.17	FAHD1
Isoform 2 of FAST kinase domain-containing protein 1, mitochondrial OS=Homo sapiens OX=9606 GN=FASTKD1	FAKD1	Q53R41	1	-4.62			1	-4.65	FASTKD1
Isoform 2 of FAST kinase domain-containing protein 2, mitochondrial OS=Homo sapiens OX=9606 GN=FASTKD2	FAKD2	Q9NYY8	0.4	-1.67	1	-3.62	0.89	-1.24	FASTKD2
FAST kinase domain-containing protein 4 OS=Homo sapiens OX=9606 GN=TBRG4 PE=1 SV=1	FAKD4	Q969Z0	0.038	1.27	0.19	0.95	0.25	1.51	TBRG4
FAST kinase domain-containing protein 5, mitochondrial OS=Homo sapiens OX=9606 GN=FASTKD5 PE=1 SV=1	FAKD5	Q7L8L6	0.2	0.76	0.73	0.5	0.002	0.9	FASTKD5
Protein FAM3C OS=Homo sapiens OX=9606 GN=FAM3C PE=1 SV=1	FAM3C	Q92520	0.83	0.33	1	0.16	0.63	0.46	FAM3C
Fanconi anemia group I protein OS=Homo sapiens OX=9606 GN=FANCI PE=1 SV=4	FANCI	Q9NVI1	0.0001	-3.21	0.33	-2.35	0.00056	-3.37	FANCI	sig
Isoform 2 of FERM, ARHGEF and pleckstrin domain-containing protein 1 OS=Homo sapiens OX=9606 GN=FARP1	FARP1	Q9Y4F1	0.43	-1.12			0.43	-1.11	FARP1
Fatty acid synthase OS=Homo sapiens OX=9606 GN=FASN PE=1 SV=3	FAS	P49327	0.043	-0.55	< 0.0001	-2.03	0.82	0.1	FASN
Protocadherin Fat 1 OS=Homo sapiens OX=9606 GN=FAT1 PE=1 SV=2	FAT1	Q14517	0.0001	-2.12	< 0.0001	-2.91	0.0067	-1.6	FAT1	sig
rRNA/tRNA 2'-O-methyltransferase fibrillarin-like protein 1 OS=Homo sapiens OX=9606 GN=FBLL1 PE=3 SV=2	FBLL1	A6NHQ2	1	2.4					FBLL1
Isoform 2 of Formin-binding protein 1-like OS=Homo sapiens OX=9606 GN=FNBP1L	FBP1L	Q5T0N5	1	6.66			1	6.69	FNBP1L
Cluster of rRNA 2'-O-methyltransferase fibrillarin OS=Homo sapiens OX=9606 GN=FBL PE=1 SV=2 (sp|P22087|FBRL_HUMAN)	FBRL	P22087	0.39	0.33	0.056	1.36	0.34	-0.29	FBL
Isoform 5 of F-box only protein 11 OS=Homo sapiens OX=9606 GN=FBXO11	FBX11	Q86XK2	0.44	-1.49			0.66	-1.09	FBXO11
rRNA-processing protein FCF1 homolog OS=Homo sapiens OX=9606 GN=FCF1 PE=2 SV=1	FCF1	Q9Y324	1	2.65			1	2.65	FCF1
Squalene synthase OS=Homo sapiens OX=9606 GN=FDFT1 PE=1 SV=1	FDFT	P37268	0.53	0.38	0.92	0.08	0.47	0.58	FDFT1
Flap endonuclease 1 OS=Homo sapiens OX=9606 GN=FEN1 PE=1 SV=1	FEN1	P39748	0.99	0.01	0.17	-0.76	0.62	0.54	FEN1
sp|B1AJZ9-4|FHAD1_HUMAN	FHAD1	B1AJZ9	1	-1.74			1	-1.72	FHAD1
Isoform 10 of Fibronectin OS=Homo sapiens OX=9606 GN=FN1	FINC	P02751	0.33	7.42			0.33	7.47	FN1
Isoform 3 of Pre-mRNA 3'-end-processing factor FIP1 OS=Homo sapiens OX=9606 GN=FIP1L1	FIP1	Q6UN15	0.004	-2.97	0.17	-1.97	0.001	-3.76	FIP1L1	sig
Mitochondrial fission 1 protein OS=Homo sapiens OX=9606 GN=FIS1 PE=1 SV=2	FIS1	Q9Y3D6	1	-0.71			1	-1.36	FIS1
Isoform 2 of Peptidyl-prolyl cis-trans isomerase FKBP11 OS=Homo sapiens OX=9606 GN=FKBP11	FKB11	Q9NYL4	0.11	-1.17	0.4	-1.07	0.42	-1.23	FKBP11
Isoform 2 of FK506-binding protein 15 OS=Homo sapiens OX=9606 GN=FKBP15	FKB15	Q5T1M5	0.56	0.46	0.04	-0.98	0.024	1.45	FKBP15
Peptidyl-prolyl cis-trans isomerase FKBP2 OS=Homo sapiens OX=9606 GN=FKBP2 PE=1 SV=2	FKBP2	P26885	0.83	0.29	0.33	0.64	1	0.03	FKBP2
Peptidyl-prolyl cis-trans isomerase FKBP3 OS=Homo sapiens OX=9606 GN=FKBP3 PE=1 SV=1	FKBP3	Q00688	0.47	-0.44	0.61	-0.41	0.6	-0.47	FKBP3
Peptidyl-prolyl cis-trans isomerase FKBP4 OS=Homo sapiens OX=9606 GN=FKBP4 PE=1 SV=3	FKBP4	Q02790	0.46	-1.5	1	-4.65	1	-0.95	FKBP4
Isoform 2 of Peptidyl-prolyl cis-trans isomerase FKBP8 OS=Homo sapiens OX=9606 GN=FKBP8	FKBP8	Q14318	0.27	-0.98	0.028	-2.95	0.1	1.13	FKBP8
Isoform 3 of Peptidyl-prolyl cis-trans isomerase FKBP9 OS=Homo sapiens OX=9606 GN=FKBP9	FKBP9	O95302	0.1	-2.47	0.33	-3.93	1	-0.06	FKBP9
Pre-mRNA-splicing regulator WTAP OS=Homo sapiens OX=9606 GN=WTAP PE=1 SV=2	FL2D	Q15007	0.051	-1.89	0.4	-2.57	0.1	-1.22	WTAP
Isoform 2 of Protein flightless-1 homolog OS=Homo sapiens OX=9606 GN=FLII	FLII	Q13045	0.1	1.11	1	-2.35	0.054	1.33	FLII
Isoform 2 of Filamin-A OS=Homo sapiens OX=9606 GN=FLNA	FLNA	P21333	0.032	0.44	0.22	-0.26	0.0006	0.86	FLNA
Isoform 8 of Filamin-B OS=Homo sapiens OX=9606 GN=FLNB	FLNB	O75369	0.012	0.55	0.58	-0.15	0.001	0.85	FLNB
Flotillin-1 OS=Homo sapiens OX=9606 GN=FLOT1 PE=1 SV=3	FLOT1	O75955	0.84	0.14	0.77	0.36	0.94	-0.02	FLOT1
Flotillin-2 OS=Homo sapiens OX=9606 GN=FLOT2 PE=1 SV=2	FLOT2	Q14254	0.1	1.29	0.061	1.93	0.38	1	FLOT2
Isoform 2 of Protein FMC1 homolog OS=Homo sapiens OX=9606 GN=FMC1	FMC1	Q96HJ9	1	-3.35					FMC1
Isoform 1 of Synaptic functional regulator FMR1 OS=Homo sapiens OX=9606 GN=FMR1	FMR1	Q06787	0.97	0.02	1	0.26	0.88	0.23	FMR1
Methionyl-tRNA formyltransferase, mitochondrial OS=Homo sapiens OX=9606 GN=MTFMT PE=1 SV=2	FMT	Q96DP5	1	-5.97			1	-6	MTFMT
Isoform 2 of Formin-binding protein 4 OS=Homo sapiens OX=9606 GN=FNBP4	FNBP4	Q8N3X1	0.012	-2.3	0.33	-2.18	0.12	-2.35	FNBP4
Isoform 2 of Fibronectin type-III domain-containing protein 3A OS=Homo sapiens OX=9606 GN=FNDC3A	FND3A	Q9Y2H6	0.33	-2.76	0.33	-2.76			FNDC3A
Fibronectin type III domain-containing protein 3B OS=Homo sapiens OX=9606 GN=FNDC3B PE=1 SV=2	FND3B	Q53EP0	1	-0.84			1	-0.87	FNDC3B
Focadhesin OS=Homo sapiens OX=9606 GN=FOCAD PE=1 SV=1	FOCAD	Q5VW36	0.44	-0.92			0.4	-0.92	FOCAD
Isoform 2 of Farnesyl pyrophosphate synthase OS=Homo sapiens OX=9606 GN=FDPS	FPPS	P14324	0.25	1.58	1	-0.06	0.028	2.62	FDPS
Frataxin, mitochondrial OS=Homo sapiens OX=9606 GN=FXN PE=1 SV=2	FRDA	Q16595	0.64	-0.79	0.33	-5.1	0.6	1.15	FXN
Protein FRG1 OS=Homo sapiens OX=9606 GN=FRG1 PE=1 SV=1	FRG1	Q14331	0.49	-1.94			0.47	-1.98	FRG1
Ferritin heavy chain OS=Homo sapiens OX=9606 GN=FTH1 PE=1 SV=2	FRIH	P02794	0.17	-2.26	0.4	-2.89	0.35	-1.98	FTH1
Ferritin light chain OS=Homo sapiens OX=9606 GN=FTL PE=1 SV=2	FRIL	P02792	0.028	-1.13	1	-3.82	0.1	-0.35	FTL
Fascin OS=Homo sapiens OX=9606 GN=FSCN1 PE=1 SV=3	FSCN1	Q16658	0.33	3.33	1	6.55	1	0.87	FSCN1
Cluster of Far upstream element-binding protein 1 OS=Homo sapiens OX=9606 GN=FUBP1 PE=1 SV=3 (sp|Q96AE4|FUBP1_HUMAN)	FUBP1	Q96AE4	1	-6.01	< 0.0001	-3.48	1	-6.04	FUBP1
Far upstream element-binding protein 2 OS=Homo sapiens OX=9606 GN=KHSRP PE=1 SV=4	FUBP2	Q92945	0.0001	-1.67	0.001	-1.5	< 0.0001	-1.83	KHSRP	sig
Far upstream element-binding protein 3 OS=Homo sapiens OX=9606 GN=FUBP3 PE=1 SV=2	FUBP3	Q96I24	0.0074	-1.51	0.005	-2.62	0.33	-0.76	FUBP3
Tissue alpha-L-fucosidase OS=Homo sapiens OX=9606 GN=FUCA1 PE=1 SV=4	FUCO	P04066	0.36	0.58	0.001	1.56	0.8	0.09	FUCA1
Plasma alpha-L-fucosidase OS=Homo sapiens OX=9606 GN=FUCA2 PE=1 SV=2	FUCO2	Q9BTY2	0.43	0.75	0.72	0.37	0.51	1.05	FUCA2
Isoform Cytoplasmic of Fumarate hydratase, mitochondrial OS=Homo sapiens OX=9606 GN=FH	FUMH	P07954	0.14	0.6	0.23	0.43	0.29	0.67	FH
FUN14 domain-containing protein 2 OS=Homo sapiens OX=9606 GN=FUNDC2 PE=1 SV=2	FUND2	Q9BWH2	1	-1.3			1	-1.32	FUNDC2
Isoform Short of RNA-binding protein FUS OS=Homo sapiens OX=9606 GN=FUS	FUS	P35637	0.51	0.72	0.28	2.82	0.38	-0.51	FUS
Isoform 2 of Fragile X mental retardation syndrome-related protein 1 OS=Homo sapiens OX=9606 GN=FXR1	FXR1	P51114	0.001	2.66	0.48	2.32	0.001	2.81	FXR1	sig
Fragile X mental retardation syndrome-related protein 2 OS=Homo sapiens OX=9606 GN=FXR2 PE=1 SV=2	FXR2	P51116	0.001	2.18			0.001	2.23	FXR2	sig
Isoform 3 of FAD-dependent oxidoreductase domain-containing protein 1 OS=Homo sapiens OX=9606 GN=FOXRED1	FXRD1	Q96CU9	0.38	1.22	0.7	0.84	0.44	1.33	FOXRED1
Isoform 2 of FYVE and coiled-coil domain-containing protein 1 OS=Homo sapiens OX=9606 GN=FYCO1	FYCO1	Q9BQS8	1	0	1	0			FYCO1
Ras GTPase-activating protein-binding protein 1 OS=Homo sapiens OX=9606 GN=G3BP1 PE=1 SV=1	G3BP1	Q13283	0.076	1.01	0.41	0.63	0.16	1.26	G3BP1
Ras GTPase-activating protein-binding protein 2 OS=Homo sapiens OX=9606 GN=G3BP2 PE=1 SV=2	G3BP2	Q9UN86	0.062	1.02	0.57	0.68	0.0031	1.2	G3BP2
Glyceraldehyde-3-phosphate dehydrogenase OS=Homo sapiens OX=9606 GN=GAPDH PE=1 SV=3	G3P	P04406	0.7	-0.04	0.076	-0.7	0.066	0.46	GAPDH
Growth arrest and DNA damage-inducible proteins-interacting protein 1 OS=Homo sapiens OX=9606 GN=GADD45GIP1 PE=1 SV=1	G45IP	Q8TAE8	0.51	-1.53	0.33	-1.69	0.69	-1.49	GADD45GIP1
Isoform Long of Glucose-6-phosphate 1-dehydrogenase OS=Homo sapiens OX=9606 GN=G6PD	G6PD	P11413	0.2	-0.68	0.079	-1.69	0.84	-0.07	G6PD
Glucose-6-phosphate isomerase OS=Homo sapiens OX=9606 GN=GPI PE=1 SV=4	G6PI	P06744	0.58	-0.25	0.046	-1.26	0.65	0.37	GPI
4-aminobutyrate aminotransferase, mitochondrial OS=Homo sapiens OX=9606 GN=ABAT PE=1 SV=3	GABT	P80404	0.037	1.23	0.28	-0.75	< 0.0001	2.44	ABAT
Isoform 2 of Cyclin-G-associated kinase OS=Homo sapiens OX=9606 GN=GAK	GAK	O14976	1	-0.56			0.33	0.25	GAK
Isoform 2 of Glutamine amidotransferase-like class 1 domain-containing protein 3B, mitochondrial OS=Homo sapiens OX=9606 GN=GATD3B	GAL3B	A0A0B4J2D5	0.85	0.35	1	-0.08	0.1	0.7
Isoform 4 of Galactocerebrosidase OS=Homo sapiens OX=9606 GN=GALC	GALC	P54803	0.4	0.42			0.4	0.42	GALC
Glutamine amidotransferase-like class 1 domain-containing protein 1 OS=Homo sapiens OX=9606 GN=GATD1 PE=1 SV=1	GALD1	Q8NB37	0.1	0.58			0.1	0.58	GATD1
Polypeptide N-acetylgalactosaminyltransferase 1 OS=Homo sapiens OX=9606 GN=GALNT1 PE=1 SV=1	GALT1	Q10472	0.45	0.51	0.59	-0.48	0.27	0.89	GALNT1
Polypeptide N-acetylgalactosaminyltransferase 2 OS=Homo sapiens OX=9606 GN=GALNT2 PE=1 SV=1	GALT2	Q10471	0.19	-1.16	0.33	-1.46	1	-0.88	GALNT2
Polypeptide N-acetylgalactosaminyltransferase 3 OS=Homo sapiens OX=9606 GN=GALNT3 PE=1 SV=2	GALT3	Q14435	0.21	1.09	0.81	0.37	0.19	1.47	GALNT3
Polypeptide N-acetylgalactosaminyltransferase 6 OS=Homo sapiens OX=9606 GN=GALNT6 PE=2 SV=2	GALT6	Q8NCL4	0.96	-0.12			0.61	0.35	GALNT6
N-acetylgalactosaminyltransferase 7 OS=Homo sapiens OX=9606 GN=GALNT7 PE=1 SV=1	GALT7	Q86SF2	0.026	1.33	0.58	0.96	0.01	1.46	GALNT7
Isoform 2 of Neutral alpha-glucosidase AB OS=Homo sapiens OX=9606 GN=GANAB	GANAB	Q14697	0.048	0.6	0.55	-0.24	0.001	1.27	GANAB
Isoform 2 of H/ACA ribonucleoprotein complex subunit 1 OS=Homo sapiens OX=9606 GN=GAR1	GAR1	Q9NY12	0.012	0.74	0.028	1.1	0.44	0.51	GAR1
Glycine--tRNA ligase OS=Homo sapiens OX=9606 GN=GARS PE=1 SV=3	GARS	P41250	0.77	-0.12	0.077	-1.32	0.22	0.87	GARS1
Glutamyl-tRNA(Gln) amidotransferase subunit A, mitochondrial OS=Homo sapiens OX=9606 GN=QRSL1 PE=1 SV=2	GATA	Q9H0R6	0.001	3.34	1	1.67	0.001	3.53	QRSL1	sig
Glutamyl-tRNA(Gln) amidotransferase subunit B, mitochondrial OS=Homo sapiens OX=9606 GN=GATB PE=1 SV=1	GATB	O75879	0.36	-0.74	0.53	-0.5	0.52	-0.87	GATB
Glutamyl-tRNA(Gln) amidotransferase subunit C, mitochondrial OS=Homo sapiens OX=9606 GN=GATC PE=1 SV=1	GATC	O43716	0.33	0.71			0.33	0.72	GATC
Guanine nucleotide-binding protein G(I)/G(S)/G(T) subunit beta-1 OS=Homo sapiens OX=9606 GN=GNB1 PE=1 SV=3	GBB1	P62873	0.47	0.36	0.13	0.87	1	0.04	GNB1
Guanine nucleotide-binding protein G(I)/G(S)/G(T) subunit beta-2 OS=Homo sapiens OX=9606 GN=GNB2 PE=1 SV=3	GBB2	P62879	0.48	-0.55	0.73	-0.71	0.55	-0.44	GNB2
Isoform 2 of Golgi-specific brefeldin A-resistance guanine nucleotide exchange factor 1 OS=Homo sapiens OX=9606 GN=GBF1	GBF1	Q92538	0.3	3.85	1	4.28	0.33	3.35	GBF1
Guanine nucleotide-binding protein G(I)/G(S)/G(O) subunit gamma-12 OS=Homo sapiens OX=9606 GN=GNG12 PE=1 SV=3	GBG12	Q9UBI6	0.028	1.29	0.33	1.54	0.33	1.03	GNG12
Gamma-aminobutyric acid receptor-associated protein-like 2 OS=Homo sapiens OX=9606 GN=GABARAPL2 PE=1 SV=1	GBRL2	P60520	1	-2.21			1	-2.22	GABARAPL2
GRIP and coiled-coil domain-containing protein 2 OS=Homo sapiens OX=9606 GN=GCC2 PE=1 SV=4	GCC2	Q8IWJ2	0.71	-0.77	1	0.17	1	-1.59	GCC2
Glutaryl-CoA dehydrogenase, mitochondrial OS=Homo sapiens OX=9606 GN=GCDH PE=1 SV=1	GCDH	Q92947	0.033	0.67	0.1	1.15	0.31	0.48	GCDH
eIF-2-alpha kinase activator GCN1 OS=Homo sapiens OX=9606 GN=GCN1 PE=1 SV=6	GCN1	Q92616	0.0001	1.22	0.017	0.76	< 0.0001	1.44	GCN1	sig
Isoform 3 of Gamma-tubulin complex component 2 OS=Homo sapiens OX=9606 GN=TUBGCP2	GCP2	Q9BSJ2	1	-2.11			1	-2.1	TUBGCP2
Golgi resident protein GCP60 OS=Homo sapiens OX=9606 GN=ACBD3 PE=1 SV=4	GCP60	Q9H3P7	0.27	-1.7	0.33	-1.98	0.42	-1.66	ACBD3
Glycine cleavage system H protein, mitochondrial OS=Homo sapiens OX=9606 GN=GCSH PE=1 SV=2	GCSH	P23434	1	0.46			1	0.46	GCSH
Ganglioside-induced differentiation-associated protein 1 OS=Homo sapiens OX=9606 GN=GDAP1 PE=1 SV=3	GDAP1	Q8TB36	0.44	1.07	0.7	1.28	0.56	1.02	GDAP1
Graves disease carrier protein OS=Homo sapiens OX=9606 GN=SLC25A16 PE=1 SV=3	GDC	P16260	1	0.02			1	0.02	SLC25A16
Rab GDP dissociation inhibitor beta OS=Homo sapiens OX=9606 GN=GDI2 PE=1 SV=2	GDIB	P50395	0.71	-0.25	0.12	-2.27	0.65	0.68	GDI2
Rho GDP-dissociation inhibitor 1 OS=Homo sapiens OX=9606 GN=ARHGDIA PE=1 SV=3	GDIR1	P52565	0.73	-1.08	1	0.36	0.69	-1.43	ARHGDIA
Isoform 2 of Lysophospholipase D GDPD3 OS=Homo sapiens OX=9606 GN=GDPD3	GDPD3	Q7L5L3	0.52	0.66	0.028	3.02	1	-1.98	GDPD3
Isoform 4 of Rap1 GTPase-GDP dissociation stimulator 1 OS=Homo sapiens OX=9606 GN=RAP1GDS1	GDS1	P52306	0.1	-4.97			0.1	-5	RAP1GDS1
Isoform 2 of Gelsolin OS=Homo sapiens OX=9606 GN=GSN	GELS	P06396	1	-0.14			0.33	0.61	GSN
Gem-associated protein 4 OS=Homo sapiens OX=9606 GN=GEMIN4 PE=1 SV=2	GEMI4	P57678	0.001	3.48	1	6.12	0.001	3.11	GEMIN4	sig
Gem-associated protein 5 OS=Homo sapiens OX=9606 GN=GEMIN5 PE=1 SV=3	GEMI5	Q8TEQ6	0.12	1.23	1	1.94	0.12	1.17	GEMIN5
Isoform 2 of Glutamine--fructose-6-phosphate aminotransferase [isomerizing] 1 OS=Homo sapiens OX=9606 GN=GFPT1	GFPT1	Q06210	0.06	-2.3	0.028	-3.29	0.62	-1.53	GFPT1
Gamma-glutamyl hydrolase OS=Homo sapiens OX=9606 GN=GGH PE=1 SV=2	GGH	Q92820	0.16	0.99	0.17	1.96	0.94	0.02	GGH
Isoform 3 of GRB10-interacting GYF protein 2 OS=Homo sapiens OX=9606 GN=GIGYF2	GGYF2	Q6Y7W6	0.053	1.44	0.81	-0.08	0.03	2.22	GIGYF2
Mitochondrial glutamate carrier 1 OS=Homo sapiens OX=9606 GN=SLC25A22 PE=1 SV=1	GHC 1.00	Q9H936	0.17	0.86	0.00023	2.51	0.93	-0.16	SLC25A22
Growth hormone-inducible transmembrane protein OS=Homo sapiens OX=9606 GN=GHITM PE=1 SV=2	GHITM	Q9H3K2	0.68	0.34	0.1	1.21	1	-2.06	GHITM
PDZ domain-containing protein GIPC1 OS=Homo sapiens OX=9606 GN=GIPC1 PE=1 SV=2	GIPC1	O14908	1	0.04	0.67	0.73	0.96	-0.35	GIPC1
Beta-galactosidase-1-like protein 2 OS=Homo sapiens OX=9606 GN=GLB1L2 PE=2 SV=1	GLBL2	Q8IW92	0.42	-2.04			0.44	-2.04	GLB1L2
Isoform Short of Lysosomal acid glucosylceramidase OS=Homo sapiens OX=9606 GN=GBA	GLCM	P04062	0.91	-0.06	0.3	1.89	0.2	-1.18	GBA1
Isoform 2 of Nucleoporin GLE1 OS=Homo sapiens OX=9606 GN=GLE1	GLE1	Q53GS7	0.1	-2.29	1	-2.52	0.33	-2.18	GLE1
Isoform 2 of Glyoxalase domain-containing protein 4 OS=Homo sapiens OX=9606 GN=GLOD4	GLOD4	Q9HC38	0.028	2.24	1	7.91	0.1	0.68	GLOD4
Isoform 2 of Golgi phosphoprotein 3-like OS=Homo sapiens OX=9606 GN=GOLPH3L	GLP3L	Q9H4A5	1	4.87			1	4.9	GOLPH3L
Cluster of Isoform 1 of Glycerol kinase OS=Homo sapiens OX=9606 GN=GK (sp|P32189-1|GLPK_HUMAN)	GLPK	P32189	1	1.68			1	1.76	GK
Glycerol kinase 2 OS=Homo sapiens OX=9606 GN=GK2 PE=2 SV=2	GLPK2	Q14410	1	-4.23					GK2
Glutaredoxin-3 OS=Homo sapiens OX=9606 GN=GLRX3 PE=1 SV=2	GLRX3	O76003	0.19	-1.87	0.33	-2.5	1	-1.62	GLRX3
Glutaredoxin-related protein 5, mitochondrial OS=Homo sapiens OX=9606 GN=GLRX5 PE=1 SV=2	GLRX5	Q86SX6	0.001	1.67	0.33	1.36	0.028	1.81	GLRX5	sig
Cluster of Isoform 3 of Glutaminase kidney isoform, mitochondrial OS=Homo sapiens OX=9606 GN=GLS (sp|O94925-3|GLSK_HUMAN)	GLSK	O94925	0.022	2.57	0.028	4.01	0.11	1.91	GLS
Isoform 2 of Glucosidase 2 subunit beta OS=Homo sapiens OX=9606 GN=PRKCSH	GLU2B	P14314	0.28	0.57	0.28	0.9	0.83	0.29	PRKCSH
Isoform 2 of Serine hydroxymethyltransferase, cytosolic OS=Homo sapiens OX=9606 GN=SHMT1	GLYC	P34896	1	-0.62			1	0.51	SHMT1
Isoform 3 of Serine hydroxymethyltransferase, mitochondrial OS=Homo sapiens OX=9606 GN=SHMT2	GLYM	P34897	0.004	0.83	0.00086	1.47	0.69	0.21	SHMT2	sig
Isoform 2 of Putative oxidoreductase GLYR1 OS=Homo sapiens OX=9606 GN=GLYR1	GLYR1	Q49A26	0.2	-2.05	0.33	-3.68	0.44	-1.58	GLYR1
Glia maturation factor beta OS=Homo sapiens OX=9606 GN=GMFB PE=1 SV=2	GMFB	P60983	0.58	0.49	1	-1.34	0.028	1.21	GMFB
Glucosamine 6-phosphate N-acetyltransferase OS=Homo sapiens OX=9606 GN=GNPNAT1 PE=1 SV=1	GNA1	Q96EK6	0.018	-1.58	1	-0.9	0.045	-1.69	GNPNAT1
Guanine nucleotide-binding protein subunit alpha-11 OS=Homo sapiens OX=9606 GN=GNA11 PE=1 SV=2	GNA11	P29992	0.92	-0.08	0.67	-0.38	0.97	-0.11	GNA11
Isoform 2 of Guanine nucleotide-binding protein subunit alpha-13 OS=Homo sapiens OX=9606 GN=GNA13	GNA13	Q14344	0.54	0.99	0.7	1.6	0.68	0.62	GNA13
Guanine nucleotide-binding protein G(i) subunit alpha-1 OS=Homo sapiens OX=9606 GN=GNAI1 PE=1 SV=2	GNAI1	P63096	1	-0.14					GNAI1
Cluster of Guanine nucleotide-binding protein G(i) subunit alpha-2 OS=Homo sapiens OX=9606 GN=GNAI2 PE=1 SV=3 (sp|P04899|GNAI2_HUMAN)	GNAI2	P04899	0.034	1.78	0.27	1.57			GNAI2
Guanine nucleotide-binding protein G(k) subunit alpha OS=Homo sapiens OX=9606 GN=GNAI3 PE=1 SV=3	GNAI3	P08754	0.28	1.62			0.076	1.88	GNAI3
Guanine nucleotide-binding protein G(q) subunit alpha OS=Homo sapiens OX=9606 GN=GNAQ PE=1 SV=4	GNAQ	P50148	1	0.08			0.028	0.58	GNAQ
Isoform Gnas-2 of Guanine nucleotide-binding protein G(s) subunit alpha isoforms short OS=Homo sapiens OX=9606 GN=GNAS	GNAS2	P63092	0.004	2.9	0.37	1.64	0.001	3.77	GNAS	sig
Guanine nucleotide-binding protein-like 1 OS=Homo sapiens OX=9606 GN=GNL1 PE=1 SV=2	GNL1	P36915	1	-1.1			1	-1.1	GNL1
Isoform 2 of Guanine nucleotide-binding protein-like 3 OS=Homo sapiens OX=9606 GN=GNL3	GNL3	Q9BVP2	0.08	-1	0.059	-1.26	0.47	-0.82	GNL3
Dihydroxyacetone phosphate acyltransferase OS=Homo sapiens OX=9606 GN=GNPAT PE=1 SV=1	GNPAT	O15228	1	0.51			1	0.51	GNPAT
N-acetylglucosamine-6-sulfatase OS=Homo sapiens OX=9606 GN=GNS PE=1 SV=3	GNS	P15586	0.023	0.9	0.56	0.6	< 0.0001	1.03	GNS
Golgin subfamily A member 2 OS=Homo sapiens OX=9606 GN=GOLGA2 PE=1 SV=3	GOGA2	Q08379	0.73	-0.32	0.83	-0.16	0.84	-0.44	GOLGA2
Isoform 3 of Golgin subfamily A member 4 OS=Homo sapiens OX=9606 GN=GOLGA4	GOGA4	Q13439	0.028	-2.33	0.33	-2.13	0.33	-2.54	GOLGA4
Isoform 2 of Golgin subfamily A member 5 OS=Homo sapiens OX=9606 GN=GOLGA5	GOGA5	Q8TBA6	1	-0.15	1	-1.77	0.59	0.65	GOLGA5
Isoform 2 of Golgin subfamily A member 7 OS=Homo sapiens OX=9606 GN=GOLGA7	GOGA7	Q7Z5G4	0.33	0.24			0.33	0.24	GOLGA7
Isoform 2 of Golgin subfamily B member 1 OS=Homo sapiens OX=9606 GN=GOLGB1	GOGB1	Q14789	0.45	0.24	0.69	0.14	0.5	0.34	GOLGB1
Golgi integral membrane protein 4 OS=Homo sapiens OX=9606 GN=GOLIM4 PE=1 SV=1	GOLI4	O00461	0.59	1.28	0.33	0.98	1	1.59	GOLIM4
Isoform 2 of Golgi membrane protein 1 OS=Homo sapiens OX=9606 GN=GOLM1	GOLM1	Q8NBJ4	0.39	-1.2	0.4	-2.12	1	0.1	GOLM1
Golgi phosphoprotein 3 OS=Homo sapiens OX=9606 GN=GOLPH3 PE=1 SV=1	GOLP3	Q9H4A6	0.61	-0.26	0.31	-1.24	0.008	0.42	GOLPH3
Isoform 3 of Golgi reassembly-stacking protein 2 OS=Homo sapiens OX=9606 GN=GORASP2	GORS2	Q9H8Y8	0.037	-2.24	1	-0.13	0.048	-2.85	GORASP2
Golgi SNAP receptor complex member 1 OS=Homo sapiens OX=9606 GN=GOSR1 PE=1 SV=1	GOSR1	O95249	0.4	-1.8			1	-1.05	GOSR1
Isoform B of Golgi SNAP receptor complex member 2 OS=Homo sapiens OX=9606 GN=GOSR2	GOSR2	O14653	0.56	0.86	1	0	0.56	0.85	GOSR2
Vesicle transport protein GOT1B OS=Homo sapiens OX=9606 GN=GOLT1B PE=1 SV=1	GOT1B	Q9Y3E0	0.045	1.24	0.33	2.03	0.4	0.73	GOLT1B
Glycosylphosphatidylinositol anchor attachment 1 protein OS=Homo sapiens OX=9606 GN=GPAA1 PE=1 SV=3	GPAA1	O43292	1	-1.61	1	1.01	1	-4.27	GPAA1
Glycerol-3-phosphate acyltransferase 1, mitochondrial OS=Homo sapiens OX=9606 GN=GPAM PE=1 SV=3	GPAT1	Q9HCL2	1	-0.22	1	-0.25			GPAM
Glypican-1 OS=Homo sapiens OX=9606 GN=GPC1 PE=1 SV=2	GPC1	P35052	0.4	-2.37			0.4	-2.34	GPC1
Glycerol-3-phosphate dehydrogenase, mitochondrial OS=Homo sapiens OX=9606 GN=GPD2 PE=1 SV=3	GPDM	P43304	0.00023	1.67	0.14	1.22	0.002	1.84	GPD2	sig
Isoform 2 of Golgi pH regulator A OS=Homo sapiens OX=9606 GN=GPR89A	GPHRA	B7ZAQ6	0.65	1.71	1	-2.11	0.4	2.96	GPR89A
G-patch domain and KOW motifs-containing protein OS=Homo sapiens OX=9606 GN=GPKOW PE=1 SV=2	GPKOW	Q92917	0.98	0.06	0.4	-1.44	0.61	0.76	GPKOW
Isoform 3 of G patch domain-containing protein 4 OS=Homo sapiens OX=9606 GN=GPATCH4	GPTC4	Q5T3I0	0.001	-2.74	0.33	-1.44	0.028	-3.39		sig
Isoform 2 of G patch domain-containing protein 8 OS=Homo sapiens OX=9606 GN=GPATCH8	GPTC8	Q9UKJ3	0.016	-2.23	0.14	-2.25	0.33	-2.21	GPATCH8
Glutathione peroxidase 1 OS=Homo sapiens OX=9606 GN=GPX1 PE=1 SV=4	GPX1	P07203	0.58	0.67			0.56	0.67	GPX1
Probable glutathione peroxidase 8 OS=Homo sapiens OX=9606 GN=GPX8 PE=1 SV=2	GPX8	Q8TED1	0.23	-1.27	0.4	-2.71	1	-0.24	GPX8
Growth factor receptor-bound protein 2 OS=Homo sapiens OX=9606 GN=GRB2 PE=1 SV=1	GRB2	P62993	0.99	-0.08	1	-0.37	0.4	0.18	GRB2
Isoform 2 of Grainyhead-like protein 2 homolog OS=Homo sapiens OX=9606 GN=GRHL2	GRHL2	Q6ISB3	0.94	0.17	0.33	-3.77	0.27	1.1	GRHL2
Glyoxylate reductase/hydroxypyruvate reductase OS=Homo sapiens OX=9606 GN=GRHPR PE=1 SV=1	GRHPR	Q9UBQ7	0.12	1.27	0.63	0.81	0.00077	1.53	GRHPR
Isoform 3 of Progranulin OS=Homo sapiens OX=9606 GN=GRN	GRN	P28799	0.33	-4.24	0.33	-4.24			GRN
Stress-70 protein, mitochondrial OS=Homo sapiens OX=9606 GN=HSPA9 PE=1 SV=2	GRP75	P38646	0.00041	0.98	< 0.0001	1.59	0.17	0.57	HSPA9	sig
GrpE protein homolog 1, mitochondrial OS=Homo sapiens OX=9606 GN=GRPEL1 PE=1 SV=2	GRPE1	Q9HAV7	0.02	0.86	0.013	1.59	0.38	0.34	GRPEL1
G-rich sequence factor 1 OS=Homo sapiens OX=9606 GN=GRSF1 PE=1 SV=3	GRSF1	Q12849	0.4	0.55	0.5	0.95	0.72	0.26	GRSF1
Glutamate-rich WD repeat-containing protein 1 OS=Homo sapiens OX=9606 GN=GRWD1 PE=1 SV=1	GRWD1	Q9BQ67	0.15	1	0.028	1.93	0.39	0.69	GRWD1
Isoform Cytoplasmic of Glutathione reductase, mitochondrial OS=Homo sapiens OX=9606 GN=GSR	GSHR	P00390	0.14	-1.37	0.085	-1.66	0.42	-1.15	GSR
Glycogen synthase kinase-3 alpha OS=Homo sapiens OX=9606 GN=GSK3A PE=1 SV=2	GSK3A	P49840	1	0.2			1	0.2	GSK3A
Isoform 2 of Glycogen synthase kinase-3 beta OS=Homo sapiens OX=9606 GN=GSK3B	GSK3B	P49841	0.1	-2.29	1	-1.83	0.33	-2.48	GSK3B
Isoform 2 of Golgi apparatus protein 1 OS=Homo sapiens OX=9606 GN=GLG1	GSLG1	Q92896	0.19	-0.64	0.1	-3.45	0.36	0.06	GLG1
Glutathione S-transferase kappa 1 OS=Homo sapiens OX=9606 GN=GSTK1 PE=1 SV=3	GSTK1	Q9Y2Q3	0.55	0.63	0.88	-0.02	0.28	1.03	GSTK1
Glutathione S-transferase Mu 3 OS=Homo sapiens OX=9606 GN=GSTM3 PE=1 SV=3	GSTM3	P21266	0.65	-0.36	0.008	-2.94	0.36	0.88	GSTM3
Isoform 2 of Glutathione S-transferase Mu 4 OS=Homo sapiens OX=9606 GN=GSTM4	GSTM4	Q03013	1	-4.29			1	-4.32	GSTM4
Glutathione S-transferase omega-1 OS=Homo sapiens OX=9606 GN=GSTO1 PE=1 SV=2	GSTO1	P78417	0.15	-1.45	0.4	-1.81	1	-0.97	GSTO1
Glutathione S-transferase P OS=Homo sapiens OX=9606 GN=GSTP1 PE=1 SV=2	GSTP1	P09211	0.64	-0.24	0.26	-1.44	0.00043	0.78	GSTP1
Procollagen galactosyltransferase 1 OS=Homo sapiens OX=9606 GN=COLGALT1 PE=1 SV=1	GT251	Q8NBJ5	0.39	0.51	0.72	0.34	0.41	0.63	COLGALT1
Isoform 2 of General transcription factor II-I OS=Homo sapiens OX=9606 GN=GTF2I	GTF2I	P78347	0.001	-1.14	0.00034	-1.79	0.13	-0.75	GTF2I	sig
GTP-binding protein 1 OS=Homo sapiens OX=9606 GN=GTPBP1 PE=1 SV=3	GTPB1	O00178	0.64	0.32			0.63	0.29	GTPBP1
Isoform 2 of tRNA modification GTPase GTPBP3, mitochondrial OS=Homo sapiens OX=9606 GN=GTPBP3	GTPB3	Q969Y2	0.1	2.68			0.33	3.11	GTPBP3
Putative GTP-binding protein 6 OS=Homo sapiens OX=9606 GN=GTPBP6 PE=2 SV=4	GTPB6	O43824	0.4	-0.74	1	-0.67	1	-0.75	GTPBP6
GTP-binding protein 10 OS=Homo sapiens OX=9606 GN=GTPBP10 PE=1 SV=1	GTPBA	A4D1E9	0.38	-1.15	0.33	-3.49	0.94	-0.65	GTPBP10
Solute carrier family 2, facilitated glucose transporter member 1 OS=Homo sapiens OX=9606 GN=SLC2A1 PE=1 SV=2	GTR1	P11166	0.14	0.58	0.008	1.99	0.66	-0.19	SLC2A1
Solute carrier family 2, facilitated glucose transporter member 3 OS=Homo sapiens OX=9606 GN=SLC2A3 PE=1 SV=1	GTR3	P11169	0.001	3.43	0.1	3.62	0.1	3.24	SLC2A3	sig
Isoform 2 of GMP synthase [glutamine-hydrolyzing] OS=Homo sapiens OX=9606 GN=GMPS	GUAA	P49915	0.7	-0.38			0.6	-0.46	GMPS
Translation factor GUF1, mitochondrial OS=Homo sapiens OX=9606 GN=GUF1 PE=1 SV=1	GUF1	Q8N442	0.9	0.19			0.7	1.54	GUF1
Isoform 4 of PTB domain-containing engulfment adapter protein 1 OS=Homo sapiens OX=9606 GN=GULP1	GULP1	Q9UBP9	0.7	-1.76			0.7	-1.75	GULP1
Isoform 2 of Glucoside xylosyltransferase 1 OS=Homo sapiens OX=9606 GN=GXYLT1	GXLT1	Q4G148	0.028	1.17			0.1	1.18	GXYLT1
Isoform 2 of Histone H1.0 OS=Homo sapiens OX=9606 GN=H1F0	H10	P07305	0.66	1.05	1	0.25			H1-0
Cluster of Histone H1.2 OS=Homo sapiens OX=9606 GN=HIST1H1C PE=1 SV=2 (sp|P16403|H12_HUMAN)	H12	P16403	0.00013	1.09	0.044	0.8	0.008	1.34	H1-2	sig
Histone H1.3 OS=Homo sapiens OX=9606 GN=HIST1H1D PE=1 SV=2	H13	P16402	1	1.37					H1-3
Histone H1.4 OS=Homo sapiens OX=9606 GN=HIST1H1E PE=1 SV=2	H14	P10412	0.028	1.13					H1-4
Histone H1.5 OS=Homo sapiens OX=9606 GN=HIST1H1B PE=1 SV=3	H15	P16401	0.00037	1.77	0.001	1.68	0.002	1.85	H1-5	sig
Histone H1x OS=Homo sapiens OX=9606 GN=H1FX PE=1 SV=1	H1X	Q92522	0.7	0.33	0.1	2.98	0.42	-1.35	H1-10
Histone H2A type 1-C OS=Homo sapiens OX=9606 GN=HIST1H2AC PE=1 SV=3	H2A1C	Q93077	1	1.07					H2AC6
Histone H2A type 2-B OS=Homo sapiens OX=9606 GN=HIST2H2AB PE=1 SV=3	H2A2B	Q8IUE6	1	0.12			1	-0.74	H2AC21
Histone H2A type 2-C OS=Homo sapiens OX=9606 GN=HIST2H2AC PE=1 SV=4	H2A2C	Q16777	0.33	1.25			0.3	1.19	H2AC20
Core histone macro-H2A.2 OS=Homo sapiens OX=9606 GN=H2AFY2 PE=1 SV=3	H2AW	Q9P0M6	1	-0.56			1	-0.88	MACROH2A2
Cluster of Histone H2AX OS=Homo sapiens OX=9606 GN=H2AFX PE=1 SV=2 (sp|P16104|H2AX_HUMAN)	H2AX	P16104	0.012	1.05	0.045	1.14			H2AX
Isoform 3 of Core histone macro-H2A.1 OS=Homo sapiens OX=9606 GN=H2AFY	H2AY	O75367	0.0001	0.92	< 0.0001	1.38	< 0.0001	0.53	MACROH2A1	sig
Histone H2A.Z OS=Homo sapiens OX=9606 GN=H2AFZ PE=1 SV=2	H2AZ	P0C0S5	0.54	1.34	0.1	1.22	0.56	1.46	H2AZ1
Histone H2B type 1-K OS=Homo sapiens OX=9606 GN=HIST1H2BK PE=1 SV=3	H2B1K	O60814	0.094	0.69	0.001	1.48	0.52	0.65	H2BC12
Putative histone H2B type 2-C OS=Homo sapiens OX=9606 GN=HIST2H2BC PE=5 SV=3	H2B2C	Q6DN03	0.008	1.5	0.1	1.57
Histone H3.1 OS=Homo sapiens OX=9606 GN=HIST1H3A PE=1 SV=2	H31	P68431	0.33	2.01			0.4	1.64	H3C1
Cluster of Histone H3.2 OS=Homo sapiens OX=9606 GN=HIST2H3A PE=1 SV=3 (sp|Q71DI3|H32_HUMAN)	H32	Q71DI3	0.042	1.41	0.1	1.2			H3C13
Histone H3.3 OS=Homo sapiens OX=9606 GN=H3F3A PE=1 SV=2	H33	P84243	1	0.05					H3-3B
Histone H4 OS=Homo sapiens OX=9606 GN=HIST1H4A PE=1 SV=2	H4	P62805	0.13	0.56	0.31	0.82	0.073	0.3	H4C1
Putative heat shock protein HSP 90-beta 2 OS=Homo sapiens OX=9606 GN=HSP90AB2P PE=1 SV=2	H90B2	Q58FF8	1	-0.45
Putative heat shock protein HSP 90-beta 4 OS=Homo sapiens OX=9606 GN=HSP90AB4P PE=5 SV=1	H90B4	Q58FF6	0.1	0.36
Very-long-chain (3R)-3-hydroxyacyl-CoA dehydratase 3 OS=Homo sapiens OX=9606 GN=HACD3 PE=1 SV=2	HACD3	Q9P035	0.005	1.01	0.032	1.45	0.09	0.71	HACD3	sig
Isoform 2 of 2-hydroxyacyl-CoA lyase 1 OS=Homo sapiens OX=9606 GN=HACL1	HACL1	Q9UJ83	0.59	1.14	1	-1.03	0.33	3.38	HACL1
Isoform 2 of HAUS augmin-like complex subunit 6 OS=Homo sapiens OX=9606 GN=HAUS6	HAUS6	Q7Z4H7	1	-3.54			1	-3.57	HAUS6
Isoform 2 of HCLS1-associated protein X-1 OS=Homo sapiens OX=9606 GN=HAX1	HAX1	O00165	0.12	-1.92	1	-3.77	0.25	-1.64	HAX1
Isoform 3 of HBS1-like protein OS=Homo sapiens OX=9606 GN=HBS1L	HBS1L	Q9Y450	0.14	-1.42	0.61	-0.39	0.4	-3.48	HBS1L
3-hydroxyacyl-CoA dehydrogenase type-2 OS=Homo sapiens OX=9606 GN=HSD17B10 PE=1 SV=3	HCD2	Q99714	0.005	1.16	0.0058	1.11	0.076	1.19	HSD17B10	sig
Isoform 2 of Hydroxyacyl-coenzyme A dehydrogenase, mitochondrial OS=Homo sapiens OX=9606 GN=HADH	HCDH	Q16836	0.97	-0.02	0.35	0.41	1	-0.36	HADH
Isoform 4 of Host cell factor 1 OS=Homo sapiens OX=9606 GN=HCFC1	HCFC1	P51610	0.0001	-2.54	< 0.0001	-2.14	0.00012	-2.88	HCFC1	sig
Huntingtin OS=Homo sapiens OX=9606 GN=HTT PE=1 SV=2	HD	P42858	0.35	2.34	1	9.71	0.79	0.29	HTT
Isoform 2 of Histone deacetylase 2 OS=Homo sapiens OX=9606 GN=HDAC2	HDAC2	Q92769	0.0001	-3.14	0.028	-3.09	0.001	-3.17	HDAC2	sig
Hepatoma-derived growth factor OS=Homo sapiens OX=9606 GN=HDGF PE=1 SV=1	HDGF	P51858	0.051	-3.07			0.7	-1.61	HDGF
Isoform 2 of Hepatoma-derived growth factor-related protein 2 OS=Homo sapiens OX=9606 GN=HDGFL2	HDGR2	Q7Z4V5	1	-2.9					HDGFL2
Haloacid dehalogenase-like hydrolase domain-containing protein 3 OS=Homo sapiens OX=9606 GN=HDHD3 PE=1 SV=1	HDHD3	Q9BSH5	0.056	-2.19	0.1	-4.23	1	-0.3	HDHD3
Isoform 1 of Haloacid dehalogenase-like hydrolase domain-containing 5 OS=Homo sapiens OX=9606 GN=HDHD5	HDHD5	Q9BXW7	0.68	0.34	0.23	-1.23	0.00018	1.5	HDHD5
HEAT repeat-containing protein 1 OS=Homo sapiens OX=9606 GN=HEATR1 PE=1 SV=3	HEAT1	Q9H583	0.56	-0.09	0.1	0.58	0.092	-0.38	HEATR1
Heme-binding protein 1 OS=Homo sapiens OX=9606 GN=HEBP1 PE=1 SV=1	HEBP1	Q9NRV9	0.001	1.58	0.1	1.56	0.028	1.58	HEBP1	sig
E3 ubiquitin-protein ligase HECTD1 OS=Homo sapiens OX=9606 GN=HECTD1 PE=1 SV=3	HECD1	Q9ULT8	0.33	0.2			0.33	0.19	HECTD1
Isoform 2 of Lymphoid-specific helicase OS=Homo sapiens OX=9606 GN=HELLS	HELLS	Q9NRZ9	0.46	-0.39	0.42	0.78	0.065	-1.24	HELLS
Probable helicase with zinc finger domain OS=Homo sapiens OX=9606 GN=HELZ PE=1 SV=2	HELZ	P42694	1	0.35			1	0.35	HELZ
Isoform 2 of Helicase with zinc finger domain 2 OS=Homo sapiens OX=9606 GN=HELZ2	HELZ2	Q9BYK8	0.1	2.07			0.1	2.06	HELZ2
5-aminolevulinate synthase, nonspecific, mitochondrial OS=Homo sapiens OX=9606 GN=ALAS1 PE=1 SV=2	HEM1	P13196	1	-1.99			1	-1.99	ALAS1
Isoform 2 of Porphobilinogen deaminase OS=Homo sapiens OX=9606 GN=HMBS	HEM3	P08397	1	0.07			1	0.07	HMBS
Oxygen-dependent coproporphyrinogen-III oxidase, mitochondrial OS=Homo sapiens OX=9606 GN=CPOX PE=1 SV=3	HEM6	P36551	0.0001	0.93	0.00031	0.93	0.0053	0.93	CPOX	sig
Isoform 2 of Ferrochelatase, mitochondrial OS=Homo sapiens OX=9606 GN=FECH	HEMH	P22830	0.19	1.4	0.49	0.99	0.29	1.64	FECH
E3 ubiquitin-protein ligase HERC2 OS=Homo sapiens OX=9606 GN=HERC2 PE=1 SV=2	HERC2	O95714	1	-1.05			1	0.73	HERC2
Beta-hexosaminidase subunit alpha OS=Homo sapiens OX=9606 GN=HEXA PE=1 SV=2	HEXA	P06865	0.59	-0.2	0.13	-1.39	0.59	0.54	HEXA
Beta-hexosaminidase subunit beta OS=Homo sapiens OX=9606 GN=HEXB PE=1 SV=3	HEXB	P07686	0.15	0.83	0.47	0.55	0.21	1.03	HEXB
Protein HEXIM1 OS=Homo sapiens OX=9606 GN=HEXIM1 PE=1 SV=1	HEXI1	O94992	1	0			1	0	HEXIM1
Hepatocyte growth factor-regulated tyrosine kinase substrate OS=Homo sapiens OX=9606 GN=HGS PE=1 SV=1	HGS	O14964	0.93	0.24	0.89	0.61	1	0.01	HGS
3-hydroxyisobutyryl-CoA hydrolase, mitochondrial OS=Homo sapiens OX=9606 GN=HIBCH PE=1 SV=2	HIBCH	Q6NVY1	0.97	-0.11	0.38	1.1	0.44	-0.86	HIBCH
HIG1 domain family member 1A, mitochondrial OS=Homo sapiens OX=9606 GN=HIGD1A PE=1 SV=1	HIG1A	Q9Y241	0.71	-0.27	1	-0.48	1	-0.12	HIGD1A
HIG1 domain family member 2A, mitochondrial OS=Homo sapiens OX=9606 GN=HIGD2A PE=1 SV=1	HIG2A	Q9BW72	0.1	1.58			0.33	2.06	HIGD2A
Histidine triad nucleotide-binding protein 1 OS=Homo sapiens OX=9606 GN=HINT1 PE=1 SV=2	HINT1	P49773	1	-0.36	1	-1.55	0.33	0.56	HINT1
Histidine triad nucleotide-binding protein 2, mitochondrial OS=Homo sapiens OX=9606 GN=HINT2 PE=1 SV=1	HINT2	Q9BX68	0.65	-0.74	1	-1.35	1	-0.3	HINT2
Isoform 3 of Huntingtin-interacting protein 1 OS=Homo sapiens OX=9606 GN=HIP1	HIP1	O00291	0.68	-0.35	0.82	-0.63	0.91	-0.21	HIP1
Huntingtin-interacting protein 1-related protein OS=Homo sapiens OX=9606 GN=HIP1R PE=1 SV=2	HIP1R	O75146	0.33	3.14	1	0	0.33	3.14	HIP1R
Isoform 2 of HIRA-interacting protein 3 OS=Homo sapiens OX=9606 GN=HIRIP3	HIRP3	Q9BW71	1	-4.91			1	-4.94	HIRIP3
Putative hexokinase HKDC1 OS=Homo sapiens OX=9606 GN=HKDC1 PE=1 SV=3	HKDC1	Q2TB90	1	1.57					HKDC1
Isoform 5 of Minor histocompatibility antigen H13 OS=Homo sapiens OX=9606 GN=HM13	HM13	Q8TCT9	0.059	1.45	0.18	2.27	0.008	0.41	HM13
High mobility group protein 20A OS=Homo sapiens OX=9606 GN=HMG20A PE=1 SV=1	HM20A	Q9NP66	0.33	-2.93			1	-2.56	HMG20A
High mobility group protein HMG-I/HMG-Y OS=Homo sapiens OX=9606 GN=HMGA1 PE=1 SV=3	HMGA1	P17096	0.15	0.79	0.48	0.92	0.1	0.62	HMGA1
High mobility group protein B1 OS=Homo sapiens OX=9606 GN=HMGB1 PE=1 SV=3	HMGB1	P09429	0.41	-0.29	0.76	0.56	0.001	-0.76	HMGB1
High mobility group protein B2 OS=Homo sapiens OX=9606 GN=HMGB2 PE=1 SV=2	HMGB2	P26583	0.029	0.95	0.15	1.1	0.081	0.87	HMGB2
High mobility group protein B3 OS=Homo sapiens OX=9606 GN=HMGB3 PE=1 SV=4	HMGB3	O15347	0.77	-0.55	0.6	1.94	0.14	-2.3	HMGB3
Hydroxymethylglutaryl-CoA lyase, mitochondrial OS=Homo sapiens OX=9606 GN=HMGCL PE=1 SV=2	HMGCL	P35914	0.052	1.79	0.89	0.39	0.001	2.65	HMGCL
Non-histone chromosomal protein HMG-14 OS=Homo sapiens OX=9606 GN=HMGN1 PE=1 SV=3	HMGN1	P05114	0.045	0.78	0.14	0.89			HMGN1
Heme oxygenase 1 OS=Homo sapiens OX=9606 GN=HMOX1 PE=1 SV=1	HMOX1	P09601	1	-5.08			1	-5.11	HMOX1
Heme oxygenase 2 OS=Homo sapiens OX=9606 GN=HMOX2 PE=1 SV=2	HMOX2	P30519	0.81	0.17	0.92	0.1	0.93	0.22	HMOX2
Isoform 2 of Heterogeneous nuclear ribonucleoprotein D-like OS=Homo sapiens OX=9606 GN=HNRNPDL	HNRDL	O14979	0.0001	-3.41	0.017	-2.38	< 0.0001	-3.89	HNRNPDL	sig
Heterogeneous nuclear ribonucleoprotein H OS=Homo sapiens OX=9606 GN=HNRNPH1 PE=1 SV=4	HNRH1	P31943	0.38	-0.69	0.55	-0.33	0.56	-0.84	HNRNPH1
Heterogeneous nuclear ribonucleoprotein H2 OS=Homo sapiens OX=9606 GN=HNRNPH2 PE=1 SV=1	HNRH2	P55795	0.41	-0.31			0.32	-0.5	HNRNPH2
Isoform 2 of Heterogeneous nuclear ribonucleoprotein H3 OS=Homo sapiens OX=9606 GN=HNRNPH3	HNRH3	P31942	0.032	-1.07	0.17	-2.19	0.15	-0.38	HNRNPH3
Isoform 2 of Heterogeneous nuclear ribonucleoprotein U-like protein 1 OS=Homo sapiens OX=9606 GN=HNRNPUL1	HNRL1	Q9BUJ2	0.7	-0.12	0.46	-0.37	0.97	0.04	HNRNPUL1
Heterogeneous nuclear ribonucleoprotein U-like protein 2 OS=Homo sapiens OX=9606 GN=HNRNPUL2 PE=1 SV=1	HNRL2	Q1KMD3	0.092	-0.69	0.95	0.02	0.058	-1.1	HNRNPUL2
Isoform 4 of Heterogeneous nuclear ribonucleoprotein L-like OS=Homo sapiens OX=9606 GN=HNRNPLL	HNRLL	Q8WVV9	0.54	-0.48	0.31	-1.72	0.9	-0.05	HNRNPLL
Cluster of Isoform C1 of Heterogeneous nuclear ribonucleoproteins C1/C2 OS=Homo sapiens OX=9606 GN=HNRNPC (sp|P07910-2|HNRPC_HUMAN)	HNRPC	P07910	0.4	-2.32	0.44	-0.36	1	-1.46	HNRNPC
Isoform 2 of Heterogeneous nuclear ribonucleoprotein D0 OS=Homo sapiens OX=9606 GN=HNRNPD	HNRPD	Q14103	0.35	-0.87	0.008	-1.43	0.75	-0.58	HNRNPD
Heterogeneous nuclear ribonucleoprotein F OS=Homo sapiens OX=9606 GN=HNRNPF PE=1 SV=3	HNRPF	P52597	0.074	-0.84	0.05	-1.42	0.62	-0.38	HNRNPF
Cluster of Isoform 2 of Heterogeneous nuclear ribonucleoprotein K OS=Homo sapiens OX=9606 GN=HNRNPK (sp|P61978-2|HNRPK_HUMAN)	HNRPK	P61978	0.28	-0.48	0.33	-1.42	1	0.08	HNRNPK
Heterogeneous nuclear ribonucleoprotein L OS=Homo sapiens OX=9606 GN=HNRNPL PE=1 SV=2	HNRPL	P14866	0.001	-1.17	0.005	-1.39	0.18	-0.99	HNRNPL	sig
Heterogeneous nuclear ribonucleoprotein M OS=Homo sapiens OX=9606 GN=HNRNPM PE=1 SV=3	HNRPM	P52272	0.093	-0.52	0.058	-0.67	0.45	-0.4	HNRNPM
Cluster of Heterogeneous nuclear ribonucleoprotein Q OS=Homo sapiens OX=9606 GN=SYNCRIP PE=1 SV=2 (sp|O60506|HNRPQ_HUMAN)	HNRPQ	O60506	0.3	-2.32	0.33	-5	1	0.19	SYNCRIP
Cluster of Heterogeneous nuclear ribonucleoprotein R OS=Homo sapiens OX=9606 GN=HNRNPR PE=1 SV=1 (sp|O43390|HNRPR_HUMAN)	HNRPR	O43390	0.4	-2.42	0.071	-1.3	0.33	-4.71	HNRNPR
Isoform 2 of Heterogeneous nuclear ribonucleoprotein U OS=Homo sapiens OX=9606 GN=HNRNPU	HNRPU	Q00839	0.016	-0.61	0.22	-0.5	0.024	-0.7	HNRNPU
sp|Q86VS8|HOOK3_HUMAN	HOOK3	Q86VS8	0.1	0.84	0.33	1.17			HOOK3
Heterochromatin protein 1-binding protein 3 OS=Homo sapiens OX=9606 GN=HP1BP3 PE=1 SV=1	HP1B3	Q5SSJ5	0.78	0.1	0.79	-0.16	0.53	0.28	HP1BP3
Isoform 3 of Hsp70-binding protein 1 OS=Homo sapiens OX=9606 GN=HSPBP1	HPBP1	Q9NZL4	0.4	-1.64	0.33	-2.59	1	0.15	HSPBP1
Hippocalcin-like protein 1 OS=Homo sapiens OX=9606 GN=HPCAL1 PE=1 SV=3	HPCL1	P37235	0.84	0.74	0.33	-3.08	0.028	2.28	HPCAL1
Histone PARylation factor 1 OS=Homo sapiens OX=9606 GN=HPF1 PE=1 SV=2	HPF1	Q9NWY4	0.1	-1.73	0.33	-2.61	1	-0.21	HPF1
Hypoxanthine-guanine phosphoribosyltransferase OS=Homo sapiens OX=9606 GN=HPRT1 PE=1 SV=2	HPRT	P00492	0.12	1.97	0.6	1.14	0.001	2.43	HPRT1
Hermansky-Pudlak syndrome 6 protein OS=Homo sapiens OX=9606 GN=HPS6 PE=1 SV=1	HPS6	Q86YV9	0.33	-4.09			0.33	-4.12	HPS6
Isoform 2 of Heparanase OS=Homo sapiens OX=9606 GN=HPSE	HPSE	Q9Y251	0.33	1.78			0.33	1.81	HPSE
Isoform Beta of Heat shock protein 105 kDa OS=Homo sapiens OX=9606 GN=HSPH1	HS105	Q92598	0.5	-0.27	0.011	-1.61	0.35	0.48	HSPH1
Isoform 2 of Heparan sulfate 2-O-sulfotransferase 1 OS=Homo sapiens OX=9606 GN=HS2ST1	HS2ST	Q7LGA3	1	-1.59	1	-1.6	1	0	HS2ST1
Cluster of Heat shock 70 kDa protein 1A OS=Homo sapiens OX=9606 GN=HSPA1A PE=1 SV=1 (sp|P0DMV8|HS71A_HUMAN)	HS71A	P0DMV8	0.77	0.25	0.97	0	0.68	0.44	HSPA1A
Heat shock 70 kDa protein 1-like OS=Homo sapiens OX=9606 GN=HSPA1L PE=1 SV=2	HS71L	P34931	1	0.48					HSPA1L
Isoform 2 of Heat shock protein HSP 90-alpha OS=Homo sapiens OX=9606 GN=HSP90AA1	HS90A	P07900	0.035	-0.52					HSP90AA1
Cluster of Heat shock protein HSP 90-beta OS=Homo sapiens OX=9606 GN=HSP90AB1 PE=1 SV=4 (sp|P08238|HS90B_HUMAN)	HS90B	P08238	0.24	-0.21	0.021	-0.63	0.79	0.09	HSP90AB1
Iron-sulfur cluster co-chaperone protein HscB OS=Homo sapiens OX=9606 GN=HSCB PE=1 SV=3	HSC20	Q8IWL3	0.33	-0.72			0.33	-0.79	HSCB
Inactive hydroxysteroid dehydrogenase-like protein 1 OS=Homo sapiens OX=9606 GN=HSDL1 PE=1 SV=3	HSDL1	Q3SXM5	0.008	0.61			0.028	0.41	HSDL1
Hydroxysteroid dehydrogenase-like protein 2 OS=Homo sapiens OX=9606 GN=HSDL2 PE=1 SV=1	HSDL2	Q6YN16	0.014	1.59	0.001	2.86	0.62	0.36	HSDL2
Heat shock 70 kDa protein 13 OS=Homo sapiens OX=9606 GN=HSPA13 PE=1 SV=1	HSP13	P48723	0.028	2.23	0.33	1.43	0.33	2.94	HSPA13
Heat shock 70 kDa protein 4 OS=Homo sapiens OX=9606 GN=HSPA4 PE=1 SV=4	HSP74	P34932	0.75	-0.17	0.13	-1.46	0.32	0.67	HSPA4
Heat shock 70 kDa protein 6 OS=Homo sapiens OX=9606 GN=HSPA6 PE=1 SV=2	HSP76	P17066	0.33	0.54					HSPA6
Heat shock cognate 71 kDa protein OS=Homo sapiens OX=9606 GN=HSPA8 PE=1 SV=1	HSP7C	P11142	0.42	0.27	0.74	-0.1	0.28	0.49	HSPA8
Heat shock 70 kDa protein 14 OS=Homo sapiens OX=9606 GN=HSPA14 PE=1 SV=1	HSP7E	Q0VDF9	0.94	0.02	1	-1.15	0.66	0.23	HSPA14
Heat shock protein beta-1 OS=Homo sapiens OX=9606 GN=HSPB1 PE=1 SV=2	HSPB1	P04792	0.52	0.47	0.095	-1.14	0.00084	1.66	HSPB1
Isoform 3 of Oxidoreductase HTATIP2 OS=Homo sapiens OX=9606 GN=HTATIP2	HTAI2	Q9BUP3	0.11	1.71	0.001	1.67	0.29	1.75	HTATIP2
Serine protease HTRA2, mitochondrial OS=Homo sapiens OX=9606 GN=HTRA2 PE=1 SV=2	HTRA2	O43464	0.45	0.88	0.7	0.83	0.41	0.9	HTRA2
HIV Tat-specific factor 1 OS=Homo sapiens OX=9606 GN=HTATSF1 PE=1 SV=1	HTSF1	O43719	0.1	-4.21	1	-3.61	0.33	-4.51	HTATSF1
Isoform 2 of E3 ubiquitin-protein ligase HUWE1 OS=Homo sapiens OX=9606 GN=HUWE1	HUWE1	Q7Z6Z7	0.39	-0.87	0.33	-1.28	0.54	-0.75	HUWE1
Cluster of Hexokinase-1 OS=Homo sapiens OX=9606 GN=HK1 PE=1 SV=3 (sp|P19367|HXK1_HUMAN)	HXK1	P19367	0.002	1.18	0.056	1.08	0.012	1.27	HK1	sig
Hexokinase-2 OS=Homo sapiens OX=9606 GN=HK2 PE=1 SV=2	HXK2	P52789	0.76	0.14	0.53	-0.69	0.61	0.27	HK2
Epoxide hydrolase 1 OS=Homo sapiens OX=9606 GN=EPHX1 PE=1 SV=1	HYEP	P07099	0.69	0.25	0.22	-0.74	0.22	1.01	EPHX1
Hypoxia up-regulated protein 1 OS=Homo sapiens OX=9606 GN=HYOU1 PE=1 SV=1	HYOU1	Q9Y4L1	0.24	0.34	0.94	0.02	0.2	0.62	HYOU1
Human_HDAC1_Histag	Human		0.001	-2.78	0.028	-2.52	0.026	-2.95		sig
RelA-associated inhibitor OS=Homo sapiens OX=9606 GN=PPP1R13L PE=1 SV=4	IASPP	Q8WUF5	1	1.15			1	4.82	PPP1R13L
Isoform 10 of Calpastatin OS=Homo sapiens OX=9606 GN=CAST	ICAL	P20810	0.34	-0.74	0.028	-2.63	0.58	0.14	CAST
Intercellular adhesion molecule 1 OS=Homo sapiens OX=9606 GN=ICAM1 PE=1 SV=2	ICAM1	P05362	0.37	0.87	0.45	1.34	0.68	0.6	ICAM1
Intercellular adhesion molecule 2 OS=Homo sapiens OX=9606 GN=ICAM2 PE=1 SV=2	ICAM2	P13598	0.4	0.62	1	1.43	1	0.24	ICAM2
Protein-S-isoprenylcysteine O-methyltransferase OS=Homo sapiens OX=9606 GN=ICMT PE=1 SV=1	ICMT	O60725	1	-0.85			1	-1.87	ICMT
Isoform 2 of ICOS ligand OS=Homo sapiens OX=9606 GN=ICOSLG	ICOSL	O75144	1	-1.07	1	-1.1			ICOSLG
Peptidyl-tRNA hydrolase ICT1, mitochondrial OS=Homo sapiens OX=9606 GN=MRPL58 PE=1 SV=1	ICT1	Q14197	0.48	-1.46	0.1	1.5	0.43	-3.47	MRPL58
Isocitrate dehydrogenase [NAD] subunit alpha, mitochondrial OS=Homo sapiens OX=9606 GN=IDH3A PE=1 SV=1	IDH3A	P50213	0.02	1.8	0.13	1.85	0.18	1.79	IDH3A
Isocitrate dehydrogenase [NAD] subunit beta, mitochondrial OS=Homo sapiens OX=9606 GN=IDH3B PE=1 SV=2	IDH3B	O43837	0.002	0.96	< 0.0001	1.82	0.44	0.38	IDH3B	sig
Isocitrate dehydrogenase [NAD] subunit gamma, mitochondrial OS=Homo sapiens OX=9606 GN=IDH3G PE=1 SV=1	IDH3G	P51553	0.032	1.47	0.33	0.98	0.018	1.73	IDH3G
Isocitrate dehydrogenase [NADP] cytoplasmic OS=Homo sapiens OX=9606 GN=IDH1 PE=1 SV=2	IDHC	O75874	0.2	-1.59	0.12	-2.27	0.62	-1.07	IDH1
Isocitrate dehydrogenase [NADP], mitochondrial OS=Homo sapiens OX=9606 GN=IDH2 PE=1 SV=2	IDHP	P48735	0.32	0.58	0.002	1.64	0.62	-0.28	IDH2
Isoform 2 of Isopentenyl-diphosphate Delta-isomerase 1 OS=Homo sapiens OX=9606 GN=IDI1	IDI1	Q13907	0.63	-0.77	1	-1.35	1	-0.54	IDI1
Cluster of Eukaryotic translation initiation factor 1A, X-chromosomal OS=Homo sapiens OX=9606 GN=EIF1AX PE=1 SV=2 (sp|P47813|IF1AX_HUMAN)	IF1AX	P47813	0.15	0.53			0.96	0	EIF1AX
Eukaryotic translation initiation factor 1A, Y-chromosomal OS=Homo sapiens OX=9606 GN=EIF1AY PE=1 SV=4	IF1AY	O14602	1	1.03	0.33	1.06			EIF1AY
Eukaryotic translation initiation factor 2 subunit 1 OS=Homo sapiens OX=9606 GN=EIF2S1 PE=1 SV=3	IF2A	P05198	0.11	-0.49	0.33	-0.49	0.24	-0.48	EIF2S1
Eukaryotic translation initiation factor 2 subunit 2 OS=Homo sapiens OX=9606 GN=EIF2S2 PE=1 SV=2	IF2B	P20042	0.14	-1.07	0.85	-0.14	0.11	-1.49	EIF2S2
Cluster of Isoform 2 of Insulin-like growth factor 2 mRNA-binding protein 2 OS=Homo sapiens OX=9606 GN=IGF2BP2 (sp|Q9Y6M1-1|IF2B2_HUMAN)	IF2B2	Q9Y6M1	0.62	0.51	0.24	1.81	0.75	-0.37	IGF2BP2
Insulin-like growth factor 2 mRNA-binding protein 3 OS=Homo sapiens OX=9606 GN=IGF2BP3 PE=1 SV=2	IF2B3	O00425	1	0.91					IGF2BP3
Eukaryotic translation initiation factor 2 subunit 3 OS=Homo sapiens OX=9606 GN=EIF2S3 PE=1 SV=3	IF2G	P41091	0.98	0.04	0.018	-1.17	0.27	0.84	EIF2S3
Translation initiation factor IF-2, mitochondrial OS=Homo sapiens OX=9606 GN=MTIF2 PE=1 SV=2	IF2M	P46199	0.086	2.18	0.4	4.71	0.42	1.31	MTIF2
Eukaryotic translation initiation factor 5B OS=Homo sapiens OX=9606 GN=EIF5B PE=1 SV=4	IF2P	O60841	0.34	-0.29	0.66	0.21	0.3	-0.43	EIF5B
Translation initiation factor IF-3, mitochondrial OS=Homo sapiens OX=9606 GN=MTIF3 PE=1 SV=4	IF3M	Q9H2K0	1	7.64			1	7.67	MTIF3
Cluster of Eukaryotic initiation factor 4A-I OS=Homo sapiens OX=9606 GN=EIF4A1 PE=1 SV=1 (sp|P60842|IF4A1_HUMAN)	IF4A1	P60842	0.18	-0.44	0.15	-0.63	0.46	-0.35	EIF4A1
Isoform 2 of Eukaryotic initiation factor 4A-II OS=Homo sapiens OX=9606 GN=EIF4A2	IF4A2	Q14240	0.95	-0.16					EIF4A2
Eukaryotic initiation factor 4A-III OS=Homo sapiens OX=9606 GN=EIF4A3 PE=1 SV=4	IF4A3	P38919	0.00058	-1.71	0.003	-1.89	0.034	-1.57	EIF4A3	sig
Eukaryotic translation initiation factor 4B OS=Homo sapiens OX=9606 GN=EIF4B PE=1 SV=2	IF4B	P23588	0.25	0.4	0.33	1.17	0.89	0.1	EIF4B
Isoform 2 of Eukaryotic translation initiation factor 4E OS=Homo sapiens OX=9606 GN=EIF4E	IF4E	P06730	0.18	1.28	0.33	3.94	0.9	0.03	EIF4E
Isoform B of Eukaryotic translation initiation factor 4 gamma 1 OS=Homo sapiens OX=9606 GN=EIF4G1	IF4G1	Q04637	0.55	-0.14	0.007	-1.2	0.28	0.59	EIF4G1
Eukaryotic translation initiation factor 4 gamma 2 OS=Homo sapiens OX=9606 GN=EIF4G2 PE=1 SV=1	IF4G2	P78344	0.58	-0.19	0.6	-0.44	0.86	-0.05	EIF4G2
Isoform Short of Eukaryotic translation initiation factor 4H OS=Homo sapiens OX=9606 GN=EIF4H	IF4H	Q15056	0.32	-0.48	0.14	-1.49	0.37	0.18	EIF4H
Eukaryotic translation initiation factor 5 OS=Homo sapiens OX=9606 GN=EIF5 PE=1 SV=2	IF5	P55010	0.12	-1.07	0.14	-1.95	0.66	-0.36	EIF5
Eukaryotic translation initiation factor 5A-1 OS=Homo sapiens OX=9606 GN=EIF5A PE=1 SV=2	IF5A1	P63241	0.0064	0.58	0.77	0.21	0.00044	0.77	EIF5A	sig
Eukaryotic translation initiation factor 6 OS=Homo sapiens OX=9606 GN=EIF6 PE=1 SV=1	IF6	P56537	0.44	-0.26	0.43	-0.6	0.93	0.02	EIF6
Interferon-induced transmembrane protein 3 OS=Homo sapiens OX=9606 GN=IFITM3 PE=1 SV=2	IFM3	Q01628	0.51	1.2	0.87	-0.83	0.1	3.57	IFITM3
Isoform 2 of Interferon-related developmental regulator 2 OS=Homo sapiens OX=9606 GN=IFRD2	IFRD2	Q12894	1	-0.5			1	-0.5	IFRD2
Intraflagellar transport protein 25 homolog OS=Homo sapiens OX=9606 GN=HSPB11 PE=1 SV=1	IFT25	Q9Y547	0.4	2.09			1	2.45	HSPB11
Cluster of Isoform 4 of Inhibitor of nuclear factor kappa-B kinase-interacting protein OS=Homo sapiens OX=9606 GN=IKBIP (sp|Q70UQ0-4|IKIP_HUMAN)	IKIP	Q70UQ0	0.97	0.16	1	-0.1	0.99	0.19	IKBIP
Isoform 2 of Interleukin-18 OS=Homo sapiens OX=9606 GN=IL18	IL18	Q14116	1	0.05			1	0.06	IL18
Isoform 3 of Interleukin-6 receptor subunit beta OS=Homo sapiens OX=9606 GN=IL6ST	IL6RB	P40189	1	-5.32			1	-5.35	IL6ST
Leukocyte elastase inhibitor OS=Homo sapiens OX=9606 GN=SERPINB1 PE=1 SV=1	ILEU	P30740	0.044	-3.2	0.028	-4.2	1	0.37	SERPINB1
Interleukin enhancer-binding factor 2 OS=Homo sapiens OX=9606 GN=ILF2 PE=1 SV=2	ILF2	Q12905	0.0001	-2.44	< 0.0001	-1.93	< 0.0001	-2.83	ILF2	sig
Cluster of Interleukin enhancer-binding factor 3 OS=Homo sapiens OX=9606 GN=ILF3 PE=1 SV=3 (sp|Q12906|ILF3_HUMAN)	ILF3	Q12906	0.1	-4.17	0.001	-4.03	< 0.0001	-2.58	ILF3
Integrin-linked protein kinase OS=Homo sapiens OX=9606 GN=ILK PE=1 SV=2	ILK	Q13418	0.98	-0.1	0.41	1.88	0.3	-1.22	ILK
Integrin-linked kinase-associated serine/threonine phosphatase 2C OS=Homo sapiens OX=9606 GN=ILKAP PE=1 SV=1	ILKAP	Q9H0C8	0.77	0.35	0.16	-1.81	0.16	1.61	ILKAP
Acetolactate synthase-like protein OS=Homo sapiens OX=9606 GN=ILVBL PE=1 SV=2	ILVBL	A1L0T0	0.62	0.71	0.43	-0.86	0.32	1.71	ILVBL
Importin subunit alpha-1 OS=Homo sapiens OX=9606 GN=KPNA2 PE=1 SV=1	IMA1	P52292	0.26	0.62	1	0.13	0.063	0.98	KPNA2
Importin subunit alpha-3 OS=Homo sapiens OX=9606 GN=KPNA4 PE=1 SV=1	IMA3	O00629	0.11	-0.85	0.7	0.27	0.083	-1.19	KPNA4
Importin subunit alpha-4 OS=Homo sapiens OX=9606 GN=KPNA3 PE=1 SV=2	IMA4	O00505	0.7	-0.54	1	0	0.7	-0.52	KPNA3
Importin subunit alpha-5 OS=Homo sapiens OX=9606 GN=KPNA1 PE=1 SV=3	IMA5	P52294	1	3.02					KPNA1
Cluster of Importin subunit alpha-7 OS=Homo sapiens OX=9606 GN=KPNA6 PE=1 SV=1 (sp|O60684|IMA7_HUMAN)	IMA7	O60684	0.79	0.23			1	-0.11	KPNA6
Importin subunit beta-1 OS=Homo sapiens OX=9606 GN=KPNB1 PE=1 SV=2	IMB1	Q14974	0.85	-0.06	0.37	-0.39	0.7	0.16	KPNB1
Inosine-5'-monophosphate dehydrogenase 2 OS=Homo sapiens OX=9606 GN=IMPDH2 PE=1 SV=2	IMDH2	P12268	0.66	-0.38	0.049	-1.88	0.76	0.96	IMPDH2
U3 small nucleolar ribonucleoprotein protein IMP3 OS=Homo sapiens OX=9606 GN=IMP3 PE=1 SV=1	IMP3	Q9NV31	0.61	-0.47	0.44	-1.16	1	-0.11	IMP3
U3 small nucleolar ribonucleoprotein protein IMP4 OS=Homo sapiens OX=9606 GN=IMP4 PE=1 SV=1	IMP4	Q96G21	0.001	-4.81	0.028	-5.34	0.1	-4.17	IMP4	sig
Inositol monophosphatase 3 OS=Homo sapiens OX=9606 GN=IMPAD1 PE=1 SV=1	IMPA3	Q9NX62	0.028	0.67			0.1	0.63	BPNT2
Isoform 2 of InaD-like protein OS=Homo sapiens OX=9606 GN=PATJ	INADL	Q8NI35	0.6	-0.8			0.59	-0.8	PATJ
Isoform 2 of Inner centromere protein OS=Homo sapiens OX=9606 GN=INCENP	INCE	Q9NQS7	0.001	-2.35	0.045	-2.05	0.019	-2.45	INCENP	sig
Isoform 2 of Inverted formin-2 OS=Homo sapiens OX=9606 GN=INF2	INF2	Q27J81	0.26	-0.59	0.008	-3.09	1	0	INF2
Isoform 2 of Inhibitor of growth protein 1 OS=Homo sapiens OX=9606 GN=ING1	ING1	Q9UK53	1	-6.54			1	-6.57	ING1
Interferon gamma receptor 1 OS=Homo sapiens OX=9606 GN=IFNGR1 PE=1 SV=1	INGR1	P15260	0.1	1.94			0.1	1.91	IFNGR1
Chromatin-remodeling ATPase INO80 OS=Homo sapiens OX=9606 GN=INO80 PE=1 SV=2	INO80	Q9ULG1	0.001	-3.55	0.1	-2.13	0.028	-4.67	INO80	sig
Integrator complex subunit 1 OS=Homo sapiens OX=9606 GN=INTS1 PE=1 SV=2	INT1	Q8N201	0.0001	-4.21	1	-1.66	< 0.0001	-4.45	INTS1	sig
Integrator complex subunit 10 OS=Homo sapiens OX=9606 GN=INTS10 PE=1 SV=2	INT10	Q9NVR2	0.001	-3.37			0.001	-3.38	INTS10	sig
Integrator complex subunit 13 OS=Homo sapiens OX=9606 GN=INTS13 PE=1 SV=2	INT13	Q9NVM9	0.33	-5.1			0.33	-5.13	INTS13
Isoform 3 of Integrator complex subunit 14 OS=Homo sapiens OX=9606 GN=INTS14	INT14	Q96SY0	0.028	-4.02			0.028	-4.02	INTS14
Integrator complex subunit 2 OS=Homo sapiens OX=9606 GN=INTS2 PE=1 SV=2	INT2	Q9H0H0	0.005	-2.33	0.47	-1	0.008	-3.42	INTS2	sig
Isoform 2 of Integrator complex subunit 3 OS=Homo sapiens OX=9606 GN=INTS3	INT3	Q68E01	0.0001	-3.35	0.004	-2.47	< 0.0001	-3.92	INTS3	sig
Integrator complex subunit 4 OS=Homo sapiens OX=9606 GN=INTS4 PE=1 SV=2	INT4	Q96HW7	0.33	-3.5			1	-3.82	INTS4
Integrator complex subunit 5 OS=Homo sapiens OX=9606 GN=INTS5 PE=1 SV=1	INT5	Q6P9B9	0.008	-3.21	0.33	-2.62	0.1	-3.61	INTS5
Isoform 3 of Integrator complex subunit 6 OS=Homo sapiens OX=9606 GN=INTS6	INT6	Q9UL03	1	-0.13			1	-0.13	INTS6
Isoform 2 of Integrator complex subunit 7 OS=Homo sapiens OX=9606 GN=INTS7	INT7	Q9NVH2	0.1	0.63			0.33	0.46	INTS7
Isoform 2 of Integrator complex subunit 8 OS=Homo sapiens OX=9606 GN=INTS8	INT8	Q75QN2	0.33	-3.24			1	-4.91	INTS8
Isoform 2 of Integrator complex subunit 9 OS=Homo sapiens OX=9606 GN=INTS9	INT9	Q9NV88	0.33	-3			0.33	-3.02	INTS9
Isoform 2 of Importin-4 OS=Homo sapiens OX=9606 GN=IPO4	IPO4	Q8TEX9	0.1	-1.92			0.1	-1.95	IPO4
Cluster of Importin-5 OS=Homo sapiens OX=9606 GN=IPO5 PE=1 SV=4 (sp|O00410|IPO5_HUMAN)	IPO5	O00410	0.8	-0.07	0.24	-0.85	0.58	0.26	IPO5
Cluster of Importin-7 OS=Homo sapiens OX=9606 GN=IPO7 PE=1 SV=1 (sp|O95373|IPO7_HUMAN)	IPO7	O95373	0.66	0.14	0.88	-0.11	0.53	0.28	IPO7
Importin-8 OS=Homo sapiens OX=9606 GN=IPO8 PE=1 SV=2	IPO8	O15397	1	0					IPO8
Inorganic pyrophosphatase OS=Homo sapiens OX=9606 GN=PPA1 PE=1 SV=2	IPYR	Q15181	0.009	-2.37	0.028	-2.9	0.12	-2.16	PPA1
Isoform 2 of Inorganic pyrophosphatase 2, mitochondrial OS=Homo sapiens OX=9606 GN=PPA2	IPYR2	Q9H2U2	0.59	0.45	0.31	1.31	0.95	0	PPA2
Ras GTPase-activating-like protein IQGAP1 OS=Homo sapiens OX=9606 GN=IQGAP1 PE=1 SV=1	IQGA1	P46940	0.001	-1.09	< 0.0001	-2.26	0.11	-0.71	IQGAP1	sig
Ras GTPase-activating-like protein IQGAP3 OS=Homo sapiens OX=9606 GN=IQGAP3 PE=1 SV=2	IQGA3	Q86VI3	0.96	0.18			1	-0.19	IQGAP3
Iron-sulfur cluster assembly 2 homolog, mitochondrial OS=Homo sapiens OX=9606 GN=ISCA2 PE=1 SV=2	ISCA2	Q86U28	1	-1.18			1	-1.16	ISCA2
Isoform 2 of Iron-sulfur cluster assembly enzyme ISCU, mitochondrial OS=Homo sapiens OX=9606 GN=ISCU	ISCU	Q9H1K1	0.33	3.27			0.33	3.24	ISCU
Ubiquitin-like protein ISG15 OS=Homo sapiens OX=9606 GN=ISG15 PE=1 SV=5	ISG15	P05161	0.43	-1.31	0.33	-3.69	0.33	0.32	ISG15
Isochorismatase domain-containing protein 1 OS=Homo sapiens OX=9606 GN=ISOC1 PE=1 SV=3	ISOC1	Q96CN7	0.1	-3.35			0.33	-3.16	ISOC1
Isoform 2 of Isochorismatase domain-containing protein 2 OS=Homo sapiens OX=9606 GN=ISOC2	ISOC2	Q96AB3	0.33	0.97	0.71	0.88	0.001	1.01	ISOC2
Isoform 2 of IST1 homolog OS=Homo sapiens OX=9606 GN=IST1	IST1	P53990	1	1.27			1	3.3	IST1
Isoform 2 of Pre-mRNA-splicing factor ISY1 homolog OS=Homo sapiens OX=9606 GN=ISY1	ISY1	Q9ULR0	0.1	-4.6			0.1	-4.63	ISY1
Integrin alpha-2 OS=Homo sapiens OX=9606 GN=ITGA2 PE=1 SV=1	ITA2	P17301	0.3	0.36	0.35	0.52	0.63	0.24	ITGA2
Isoform 2 of Integrin alpha-3 OS=Homo sapiens OX=9606 GN=ITGA3	ITA3	P26006	0.87	0.17	0.7	-1.13	0.51	0.54	ITGA3
Isoform Alpha-6X1A of Integrin alpha-6 OS=Homo sapiens OX=9606 GN=ITGA6	ITA6	P23229	0.071	1.07	0.58	-0.42	0.006	1.93	ITGA6
Isoform 2 of Integrin alpha-V OS=Homo sapiens OX=9606 GN=ITGAV	ITAV	P06756	0.45	-0.62	0.4	-2.29	1	-0.11	ITGAV
Integrin beta-1 OS=Homo sapiens OX=9606 GN=ITGB1 PE=1 SV=2	ITB1	P05556	0.31	0.64	0.55	0.64	0.54	0.65	ITGB1
Isoform Beta-4A of Integrin beta-4 OS=Homo sapiens OX=9606 GN=ITGB4	ITB4	P16144	0.81	0.11	0.92	0	0.72	0.16	ITGB4
Integrin beta-5 OS=Homo sapiens OX=9606 GN=ITGB5 PE=1 SV=1	ITB5	P18084	0.1	1.94			0.1	1.91	ITGB5
Isoform 2 of E3 ubiquitin-protein ligase Itchy homolog OS=Homo sapiens OX=9606 GN=ITCH	ITCH	Q96J02	0.62	0.3			0.59	0.3	ITCH
Isoform 2 of Integral membrane protein 2C OS=Homo sapiens OX=9606 GN=ITM2C	ITM2C	Q9NQX7	0.1	-5.54			0.33	-6.5	ITM2C
Inosine triphosphate pyrophosphatase OS=Homo sapiens OX=9606 GN=ITPA PE=1 SV=2	ITPA	Q9BY32	1	-5.62			1	-5.65	ITPA
Isoform 2 of Protein ITPRID2 OS=Homo sapiens OX=9606 GN=ITPRID2	ITPI2	P28290	0.008	-3.21	0.33	-1.69	0.1	-4.28	ITPRID2
Inositol 1,4,5-trisphosphate receptor type 2 OS=Homo sapiens OX=9606 GN=ITPR2 PE=1 SV=2	ITPR2	Q14571	0.5	0.09			0.51	0.09	ITPR2
Inositol 1,4,5-trisphosphate receptor type 3 OS=Homo sapiens OX=9606 GN=ITPR3 PE=1 SV=2	ITPR3	Q14573	0.74	0.22	0.33	-2	0.49	0.42	ITPR3
Isoform 2 of Intersectin-2 OS=Homo sapiens OX=9606 GN=ITSN2	ITSN2	Q9NZM3	0.53	-0.75	1	-0.57	1	-0.9	ITSN2
Isoform 2 of Isovaleryl-CoA dehydrogenase, mitochondrial OS=Homo sapiens OX=9606 GN=IVD	IVD	P26440	0.68	0.66	1	0.45	0.56	0.79	IVD
Isoform 2 of Protein IWS1 homolog OS=Homo sapiens OX=9606 GN=IWS1	IWS1	Q96ST2	0.1	-3.48	0.1	-3.48			IWS1
Protein jagunal homolog 1 OS=Homo sapiens OX=9606 GN=JAGN1 PE=1 SV=1	JAGN1	Q8N5M9	1	-0.87			1	-1.88	JAGN1
Tyrosine-protein kinase JAK1 OS=Homo sapiens OX=9606 GN=JAK1 PE=1 SV=2	JAK1	P23458	0.76	-0.37	0.7	1.8	0.53	-0.99	JAK1
Junctional adhesion molecule A OS=Homo sapiens OX=9606 GN=F11R PE=1 SV=1	JAM1	Q9Y624	0.56	0.77	0.7	-1.5	0.028	2.22	F11R
Transcription factor AP-1 OS=Homo sapiens OX=9606 GN=JUN PE=1 SV=2	JUN	P05412	0.33	-5.82			0.33	-5.85	JUN
Transcription factor jun-B OS=Homo sapiens OX=9606 GN=JUNB PE=1 SV=1	JUNB	P17275	0.041	-4.77	1	-2.49	0.1	-6.09	JUNB
Transcription factor jun-D OS=Homo sapiens OX=9606 GN=JUND PE=1 SV=3	JUND	P17535	1	0			1	0	JUND
Uncharacterized protein KIAA1671 OS=Homo sapiens OX=9606 GN=KIAA1671 PE=1 SV=2	K1671	Q9BY89	1	-2.15			1	-2.15	KIAA1671
Keratin, type I cytoskeletal 10 OS=Homo sapiens OX=9606 GN=KRT10 PE=1 SV=6	K1C10	P13645	0.76	-0.26					KRT10
Isoform 3 of Keratin, type I cytoskeletal 13 OS=Homo sapiens OX=9606 GN=KRT13	K1C13	P13646	0.33	-0.61					KRT13
Cluster of Keratin, type I cytoskeletal 18 OS=Homo sapiens OX=9606 GN=KRT18 PE=1 SV=2 (sp|P05783|K1C18_HUMAN)	K1C18	P05783	0.33	0.24	0.22	0.41	0.002	0.83	KRT18
Keratin, type I cytoskeletal 20 OS=Homo sapiens OX=9606 GN=KRT20 PE=1 SV=1	K1C20	P35900	0.17	-0.52	0.59	-0.28	0.22	-0.68	KRT20
Keratin, type I cytoskeletal 9 OS=Homo sapiens OX=9606 GN=KRT9 PE=1 SV=3	K1C9	P35527	0.33	1.33	< 0.0001	-4.09	< 0.0001	6.66	KRT9
Keratin, type I cuticular Ha1 OS=Homo sapiens OX=9606 GN=KRT31 PE=1 SV=3	K1H1	Q15323	1	-2.45	0.33	-2.57			KRT31
Isoform 2 of Uncharacterized protein KIAA2013 OS=Homo sapiens OX=9606 GN=KIAA2013	K2013	Q8IYS2	1	-0.88			1	-0.87	KIAA2013
Keratin, type II cytoskeletal 2 epidermal OS=Homo sapiens OX=9606 GN=KRT2 PE=1 SV=2	K22E	P35908	0.065	-1.71	< 0.0001	-3.51			KRT2
Keratin, type II cytoskeletal 1 OS=Homo sapiens OX=9606 GN=KRT1 PE=1 SV=6	K2C1	P04264	0.85	0.23	< 0.0001	-3.68	< 0.0001	6.01	KRT1
Keratin, type II cytoskeletal 6A OS=Homo sapiens OX=9606 GN=KRT6A PE=1 SV=3	K2C6A	P02538	0.1	-3.82					KRT6A
Cluster of Isoform 2 of Keratin, type II cytoskeletal 8 OS=Homo sapiens OX=9606 GN=KRT8 (sp|P05787-2|K2C8_HUMAN)	K2C8	P05787	0.99	0.04	0.075	0.48	0.85	0	KRT8
Isoform 2 of Keratin, type II cytoskeletal 80 OS=Homo sapiens OX=9606 GN=KRT80	K2C80	Q6KB66	0.35	-1.03	0.65	-0.74	0.34	-1.3	KRT80
Adenylate kinase isoenzyme 1 OS=Homo sapiens OX=9606 GN=AK1 PE=1 SV=3	KAD1	P00568	1	0.08			1	0.08	AK1
Isoform 2 of Adenylate kinase 2, mitochondrial OS=Homo sapiens OX=9606 GN=AK2	KAD2	P54819	0.00056	1.04	0.046	1.04	0.001	1.01	AK2	sig
GTP:AMP phosphotransferase AK3, mitochondrial OS=Homo sapiens OX=9606 GN=AK3 PE=1 SV=4	KAD3	Q9UIJ7	0.089	0.93	0.55	0.68	0.08	1.11	AK3
Adenylate kinase 4, mitochondrial OS=Homo sapiens OX=9606 GN=AK4 PE=1 SV=1	KAD4	P27144	0.0001	1.89	0.001	2.05	0.00098	1.76	AK4	sig
Adenylate kinase isoenzyme 6 OS=Homo sapiens OX=9606 GN=AK6 PE=1 SV=1	KAD6	Q9Y3D8	1	2.51			1	2.5	AK6
cAMP-dependent protein kinase type I-alpha regulatory subunit OS=Homo sapiens OX=9606 GN=PRKAR1A PE=1 SV=1	KAP0	P10644	0.33	-5.01			0.33	-5.04	PRKAR1A
Isoform 2 of cAMP-dependent protein kinase type II-alpha regulatory subunit OS=Homo sapiens OX=9606 GN=PRKAR2A	KAP2	P13861	0.31	1.48	1	-0.66	0.23	2.01	PRKAR2A
Cluster of Isoform 2 of cAMP-dependent protein kinase catalytic subunit alpha OS=Homo sapiens OX=9606 GN=PRKACA (sp|P17612-2|KAPCA_HUMAN)	KAPCA	P17612	0.1	0.58	1	1.13			PRKACA
Isoform 2 of cAMP-dependent protein kinase catalytic subunit beta OS=Homo sapiens OX=9606 GN=PRKACB	KAPCB	P22694	1	0.42			0.33	0.31	PRKACB
Isoform 3 of Kynurenine--oxoglutarate transaminase 3 OS=Homo sapiens OX=9606 GN=KYAT3	KAT3	Q6YP21	0.008	3.1	1	1.23	0.028	3.49	KYAT3
Isoform 2 of Histone acetyltransferase KAT7 OS=Homo sapiens OX=9606 GN=KAT7	KAT7	O95251	0.7	-0.35	1	-2.88	0.94	-0.05	KAT7
Isoform 2 of 2-amino-3-ketobutyrate coenzyme A ligase, mitochondrial OS=Homo sapiens OX=9606 GN=GCAT	KBL	O75600	0.96	0.3	1	-1.86	0.6	1	GCAT
KIF1-binding protein OS=Homo sapiens OX=9606 GN=KIF1BP PE=1 SV=1	KBP	Q96EK5	0.7	2.11			0.7	2.21	KIFBP
Isoform 3 of Casein kinase I isoform alpha OS=Homo sapiens OX=9606 GN=CSNK1A1	KC1A	P48729	0.94	0.01	0.5	0.36	0.74	-0.2	CSNK1A1
Isoform 2 of Casein kinase I isoform delta OS=Homo sapiens OX=9606 GN=CSNK1D	KC1D	P48730	0.044	-1.76			0.13	-1.43	CSNK1D
Isoform 1S of Casein kinase I isoform gamma-1 OS=Homo sapiens OX=9606 GN=CSNK1G1	KC1G1	Q9HCP0	1	0	1	0			CSNK1G1
Isoform Delta 10 of Calcium/calmodulin-dependent protein kinase type II subunit delta OS=Homo sapiens OX=9606 GN=CAMK2D	KCC2D	Q13557	0.32	-1.47	0.33	-2.14	1	-1.09	CAMK2D
Isoform 2 of UMP-CMP kinase OS=Homo sapiens OX=9606 GN=CMPK1	KCY	P30085	0.33	0.39			0.33	0.38	CMPK1
Isoform 2 of Kinase D-interacting substrate of 220 kDa OS=Homo sapiens OX=9606 GN=KIDINS220	KDIS	Q9ULH0	1	-1.55			1	-1.57	KIDINS220
Isoform 2 of Lysine-specific histone demethylase 1A OS=Homo sapiens OX=9606 GN=KDM1A	KDM1A	O60341	0.0001	-2.86	0.15	-2.19	< 0.0001	-3.08	KDM1A	sig
Lysine-specific histone demethylase 1B OS=Homo sapiens OX=9606 GN=KDM1B PE=1 SV=3	KDM1B	Q8NB78	0.33	2.04			0.33	2.03	KDM1B
Lysine-specific demethylase 2A OS=Homo sapiens OX=9606 GN=KDM2A PE=1 SV=3	KDM2A	Q9Y2K7	0.13	-0.92	0.1	-2.29	0.34	-0.6	KDM2A
Lysine-specific demethylase 3B OS=Homo sapiens OX=9606 GN=KDM3B PE=1 SV=2	KDM3B	Q7LBC6	0.028	-4.8			0.028	-4.83	KDM3B
3-ketodihydrosphingosine reductase OS=Homo sapiens OX=9606 GN=KDSR PE=1 SV=1	KDSR	Q06136	1	-0.69			1	-1.97	KDSR
Isoform 2 of Guanylate kinase OS=Homo sapiens OX=9606 GN=GUK1	KGUA	Q16774	0.26	1.5			0.3	1.45	GUK1
KH domain-containing, RNA-binding, signal transduction-associated protein 1 OS=Homo sapiens OX=9606 GN=KHDRBS1 PE=1 SV=1	KHDR1	Q07666	0.28	-0.82	0.35	-1.32	0.21	-0.43	KHDRBS1
Kinesin-like protein KIF20A OS=Homo sapiens OX=9606 GN=KIF20A PE=1 SV=1	KI20A	O95235	0.0001	-3.43	0.002	-2.41	< 0.0001	-3.99	KIF20A	sig
Isoform 2 of Kinesin-like protein KIF20B OS=Homo sapiens OX=9606 GN=KIF20B	KI20B	Q96Q89	0.56	-0.96	0.98	0.51	0.33	-5.64	KIF20B
Cluster of Proliferation marker protein Ki-67 OS=Homo sapiens OX=9606 GN=MKI67 PE=1 SV=2 (sp|P46013|KI67_HUMAN)	KI67	P46013	0.53	0.46	0.11	1.25	0.68	-0.36	MKI67
Kinesin-like protein KIF11 OS=Homo sapiens OX=9606 GN=KIF11 PE=1 SV=2	KIF11	P52732	1	0.11			1	0.1	KIF11
Kinesin-like protein KIF14 OS=Homo sapiens OX=9606 GN=KIF14 PE=1 SV=1	KIF14	Q15058	0.63	-1.16			0.59	-1.17	KIF14
Isoform 2 of Kinesin-like protein KIF22 OS=Homo sapiens OX=9606 GN=KIF22	KIF22	Q14807	0.0001	5.19	0.33	6.03	< 0.0001	5.04	KIF22	sig
Cluster of Kinesin-like protein KIF23 OS=Homo sapiens OX=9606 GN=KIF23 PE=1 SV=3 (sp|Q02241|KIF23_HUMAN)	KIF23	Q02241	0.95	0.3	0.3	1.05	0.31	2.05	KIF23
Isoform 1 of Kinesin-like protein KIF2A OS=Homo sapiens OX=9606 GN=KIF2A	KIF2A	O00139	0.19	-2.73	0.33	-3.66	0.67	-2.42	KIF2A
Kinesin-like protein KIF2C OS=Homo sapiens OX=9606 GN=KIF2C PE=1 SV=2	KIF2C	Q99661	0.0001	-2.66	0.01	-1.62	< 0.0001	-3.21	KIF2C	sig
Chromosome-associated kinesin KIF4A OS=Homo sapiens OX=9606 GN=KIF4A PE=1 SV=3	KIF4A	O95239	0.59	-0.37	0.81	-0.21	0.62	-0.44	KIF4A
Kinesin-like protein KIFC1 OS=Homo sapiens OX=9606 GN=KIFC1 PE=1 SV=2	KIFC1	Q9BW19	0.1	3.26			0.33	4.59	KIFC1
Kinesin-1 heavy chain OS=Homo sapiens OX=9606 GN=KIF5B PE=1 SV=1	KINH	P33176	0.82	0.22	0.12	-1.59	0.24	1.25	KIF5B
Protein kish-A OS=Homo sapiens OX=9606 GN=TMEM167A PE=1 SV=1	KISHA	Q8TBQ9	0.14	3.27	0.33	6.63	1	0.23	TMEM167A
Thymidine kinase, cytosolic OS=Homo sapiens OX=9606 GN=TK1 PE=1 SV=2	KITH	P04183	0.71	-0.48			0.73	-0.47	TK1
Krueppel-like factor 5 OS=Homo sapiens OX=9606 GN=KLF5 PE=1 SV=2	KLF5	Q13887	0.43	-1.84	0.4	-2.67	1	0.31	KLF5
Kallikrein-6 OS=Homo sapiens OX=9606 GN=KLK6 PE=1 SV=1	KLK6	Q92876	1	-0.55			1	0.6	KLK6
Isoform 2 of Histone-lysine N-methyltransferase 2A OS=Homo sapiens OX=9606 GN=KMT2A	KMT2A	Q03164	0.079	-1.7	1	-0.32	0.15	-2.17	KMT2A
Isoform 2 of Protein kinase C delta type OS=Homo sapiens OX=9606 GN=PRKCD	KPCD	Q05655	1	2.5			1	2.5	PRKCD
Protein kinase C iota type OS=Homo sapiens OX=9606 GN=PRKCI PE=1 SV=2	KPCI	P41743	0.89	-0.98			0.87	-0.97	PRKCI
Pyruvate kinase PKM OS=Homo sapiens OX=9606 GN=PKM PE=1 SV=4	KPYM	P14618	0.73	-0.06	0.25	-0.57	0.41	0.31	PKM
Protein KRI1 homolog OS=Homo sapiens OX=9606 GN=KRI1 PE=1 SV=3	KRI1	Q8N9T8	0.028	-2.33			0.1	-2.06	KRI1
KRR1 small subunit processome component homolog OS=Homo sapiens OX=9606 GN=KRR1 PE=1 SV=4	KRR1	Q13601	0.25	-1.21	0.4	-1.86	0.55	-0.94	KRR1
Keratin, type I cuticular Ha7 OS=Homo sapiens OX=9606 GN=KRT37 PE=3 SV=3	KRT37	O76014	1	0.4					KRT37
Keratin, type II cuticular Hb6 OS=Homo sapiens OX=9606 GN=KRT86 PE=1 SV=1	KRT86	O43790	0.33	-3.17	0.33	-3.18			KRT86
Isoform 2 of Ribosomal protein S6 kinase alpha-1 OS=Homo sapiens OX=9606 GN=RPS6KA1	KS6A1	Q15418	0.62	0.48			0.6	0.48	RPS6KA1
Keratin, type I cuticular Ha3-I OS=Homo sapiens OX=9606 GN=KRT33A PE=2 SV=2	KT33A	O76009	1	-2.67					KRT33A
Thymidylate kinase OS=Homo sapiens OX=9606 GN=DTYMK PE=1 SV=4	KTHY	P23919	0.45	0.91	0.14	2.92	1	-0.45	DTYMK
Kinectin OS=Homo sapiens OX=9606 GN=KTN1 PE=1 SV=1	KTN1	Q86UP2	0.00044	-0.69	0.017	-0.7	0.012	-0.68	KTN1	sig
Lethal(2) giant larvae protein homolog 2 OS=Homo sapiens OX=9606 GN=LLGL2 PE=1 SV=2	L2GL2	Q6P1M3	0.58	0.58	0.32	1.67	0.86	-0.15	LLGL2
L-2-hydroxyglutarate dehydrogenase, mitochondrial OS=Homo sapiens OX=9606 GN=L2HGDH PE=1 SV=3	L2HDH	Q9H9P8	1	-0.52	1	-3.07	0.7	0.3	L2HGDH
Lupus La protein OS=Homo sapiens OX=9606 GN=SSB PE=1 SV=2	LA	P05455	0.13	-1.3	0.044	-2.94	0.64	-0.72	SSB
Endoribonuclease LACTB2 OS=Homo sapiens OX=9606 GN=LACTB2 PE=1 SV=2	LACB2	Q53H82	0.48	1.07	1	4.2	1	0.16	LACTB2
Serine beta-lactamase-like protein LACTB, mitochondrial OS=Homo sapiens OX=9606 GN=LACTB PE=1 SV=2	LACTB	P83111	0.6	0.55	0.45	-1.18	0.27	1.24	LACTB
Ladinin-1 OS=Homo sapiens OX=9606 GN=LAD1 PE=1 SV=2	LAD1	O00515	0.23	-0.54	0.15	-0.99	0.69	-0.27	LAD1
Laminin subunit beta-1 OS=Homo sapiens OX=9606 GN=LAMB1 PE=1 SV=2	LAMB1	P07942	0.028	-0.97	0.16	-0.92	0.2	-1.02	LAMB1
Laminin subunit beta-3 OS=Homo sapiens OX=9606 GN=LAMB3 PE=1 SV=1	LAMB3	Q13751	0.8	-0.38	0.1	-2.6	0.63	1.31	LAMB3
Laminin subunit gamma-1 OS=Homo sapiens OX=9606 GN=LAMC1 PE=1 SV=3	LAMC1	P11047	1	0			1	0	LAMC1
Lysosome-associated membrane glycoprotein 1 OS=Homo sapiens OX=9606 GN=LAMP1 PE=1 SV=3	LAMP1	P11279	0.0001	1.63	0.028	1.67	0.00036	1.6	LAMP1	sig
Isoform LAMP-2B of Lysosome-associated membrane glycoprotein 2 OS=Homo sapiens OX=9606 GN=LAMP2	LAMP2	P13473	0.71	-0.27	0.33	-1.87	0.33	1.14	LAMP2
Cluster of Lamina-associated polypeptide 2, isoform alpha OS=Homo sapiens OX=9606 GN=TMPO PE=1 SV=2 (sp|P42166|LAP2A_HUMAN)	LAP2A	P42166	0.0033	0.84	0.02	1.01	0.068	0.69	TMPO	sig
Lamina-associated polypeptide 2, isoforms beta/gamma OS=Homo sapiens OX=9606 GN=TMPO PE=1 SV=2	LAP2B	P42167	0.096	0.83					TMPO
La-related protein 4B OS=Homo sapiens OX=9606 GN=LARP4B PE=1 SV=3	LAR4B	Q92615	1	5.25			1	5.28	LARP4B
La-related protein 1 OS=Homo sapiens OX=9606 GN=LARP1 PE=1 SV=2	LARP1	Q6PKG0	0.93	0.12	0.33	-3.16	0.46	0.62	LARP1
Isoform 3 of La-related protein 4 OS=Homo sapiens OX=9606 GN=LARP4	LARP4	Q71RC2	0.82	0.41	0.93	0.39	0.1	0.45	LARP4
Isoform 3 of La-related protein 7 OS=Homo sapiens OX=9606 GN=LARP7	LARP7	Q4G0J3	0.0073	-0.7			0.028	-0.23	LARP7
Isoform 2 of Ribosomal biogenesis protein LAS1L OS=Homo sapiens OX=9606 GN=LAS1L	LAS1L	Q9Y4W2	0.0001	-4.86	0.028	-3.65	< 0.0001	-5.28	LAS1L	sig
LIM and SH3 domain protein 1 OS=Homo sapiens OX=9606 GN=LASP1 PE=1 SV=2	LASP1	Q14847	0.27	-1.7	1	-2.14	0.42	-1.46	LASP1
Large neutral amino acids transporter small subunit 1 OS=Homo sapiens OX=9606 GN=SLC7A5 PE=1 SV=2	LAT1	Q01650	0.15	1.55	0.1	2.22	1	-0.47	SLC7A5
Delta(14)-sterol reductase OS=Homo sapiens OX=9606 GN=LBR PE=1 SV=2	LBR	Q14739	0.00051	1.61	< 0.0001	1.68	0.13	1.54	LBR	sig
Cluster of Putative RNA-binding protein Luc7-like 2 OS=Homo sapiens OX=9606 GN=LUC7L2 PE=1 SV=2 (sp|Q9Y383|LC7L2_HUMAN)	LC7L2	Q9Y383	0.71	-1.86	0.7	-0.09	1	-4.21	LUC7L2
Luc7-like protein 3 OS=Homo sapiens OX=9606 GN=LUC7L3 PE=1 SV=2	LC7L3	O95232	0.003	-1.04	0.055	-1.2	0.001	-0.88	LUC7L3	sig
Isoform 2 of Leucyl-cystinyl aminopeptidase OS=Homo sapiens OX=9606 GN=LNPEP	LCAP	Q9UIQ6	0.76	-0.3	0.24	-0.77	0.7	0.25	LNPEP
Isoform 3 of Lysocardiolipin acyltransferase 1 OS=Homo sapiens OX=9606 GN=LCLAT1	LCLT1	Q6UWP7	0.85	-0.72			0.86	-0.68	LCLAT1
Isoform 3 of Ligand-dependent corepressor OS=Homo sapiens OX=9606 GN=LCOR	LCOR	Q96JN0	1	0.19			1	0.19	LCOR
L-lactate dehydrogenase A chain OS=Homo sapiens OX=9606 GN=LDHA PE=1 SV=2	LDHA	P00338	0.2	0.52	0.7	0.39	0.004	0.6	LDHA
L-lactate dehydrogenase B chain OS=Homo sapiens OX=9606 GN=LDHB PE=1 SV=2	LDHB	P07195	0.26	0.59	0.52	-0.41	0.001	1.25	LDHB
Isoform 2 of Low-density lipoprotein receptor OS=Homo sapiens OX=9606 GN=LDLR	LDLR	P01130	0.33	3.79			0.33	3.81	LDLR
Galectin-3 OS=Homo sapiens OX=9606 GN=LGALS3 PE=1 SV=5	LEG3	P17931	0.002	1.6	0.023	2.43	0.24	0.73	LGALS3	sig
Isoform 2 of Galectin-8 OS=Homo sapiens OX=9606 GN=LGALS8	LEG8	O00214	0.85	-0.08	0.66	-0.44	0.64	0.25	LGALS8
LEM domain-containing protein 2 OS=Homo sapiens OX=9606 GN=LEMD2 PE=1 SV=1	LEMD2	Q8NC56	0.67	0.86	0.7	1.44	0.56	0.55	LEMD2
RNA polymerase-associated protein LEO1 OS=Homo sapiens OX=9606 GN=LEO1 PE=1 SV=1	LEO1	Q8WVC0	1	-4.79			1	-4.83	LEO1
Mitochondrial proton/calcium exchanger protein OS=Homo sapiens OX=9606 GN=LETM1 PE=1 SV=1	LETM1	O95202	0.039	0.77	0.0036	1.19	0.39	0.49	LETM1
Galectin-3-binding protein OS=Homo sapiens OX=9606 GN=LGALS3BP PE=1 SV=1	LG3BP	Q08380	0.86	0.11	0.76	0.42	0.96	-0.13	LGALS3BP
Acyl-CoA:lysophosphatidylglycerol acyltransferase 1 OS=Homo sapiens OX=9606 GN=LPGAT1 PE=1 SV=1	LGAT1	Q92604	1	0.02			1	-0.27	LPGAT1
Legumain OS=Homo sapiens OX=9606 GN=LGMN PE=1 SV=1	LGMN	Q99538	0.7	0.85	1	-0.26	1	2.99	LGMN
Isoform 2 of Lactoylglutathione lyase OS=Homo sapiens OX=9606 GN=GLO1	LGUL	Q04760	0.64	1.02	0.33	4.43	1	-0.34	GLO1
Isoform 3 of Lipoyl synthase, mitochondrial OS=Homo sapiens OX=9606 GN=LIAS	LIAS	O43766	1	0.27			1	0.26	LIAS
Isoform 2 of Lysosomal acid lipase/cholesteryl ester hydrolase OS=Homo sapiens OX=9606 GN=LIPA	LICH	P38571	0.56	0.45	1	-0.14	0.1	0.8	LIPA
Isoform 4 of LIM domain and actin-binding protein 1 OS=Homo sapiens OX=9606 GN=LIMA1	LIMA1	Q9UHB6	0.17	0.71	0.81	0.52	0.16	0.76	LIMA1
Isoform 2 of LIM and senescent cell antigen-like-containing domain protein 1 OS=Homo sapiens OX=9606 GN=LIMS1	LIMS1	P48059	0.53	0.49	1	-2.86	0.051	1.77	LIMS1
Isoform 2 of Protein lin-54 homolog OS=Homo sapiens OX=9606 GN=LIN54	LIN54	Q6MZP7	1	0	1	0			LIN54
Protein lin-7 homolog C OS=Homo sapiens OX=9606 GN=LIN7C PE=1 SV=1	LIN7C	Q9NUP9	0.27	1.36	1	-0.13	0.0046	2.44	LIN7C
Isoform 2 of Protein lin-9 homolog OS=Homo sapiens OX=9606 GN=LIN9	LIN9	Q5TKA1	1	-4.2			1	-4.23	LIN9
Isoform 2 of Liprin-alpha-1 OS=Homo sapiens OX=9606 GN=PPFIA1	LIPA1	Q13136	0.59	-0.81			0.7	-0.2	PPFIA1
Isoform 2 of Liprin-beta-1 OS=Homo sapiens OX=9606 GN=PPFIBP1	LIPB1	Q86W92	0.45	-1.76	0.33	-2.23	1	-1.46	PPFIBP1
Isoform 2 of Leukotriene A-4 hydrolase OS=Homo sapiens OX=9606 GN=LTA4H	LKHA4	P09960	1	6.34			1	6.37	LTA4H
Protein LLP homolog OS=Homo sapiens OX=9606 GN=LLPH PE=1 SV=1	LLPH	Q9BRT6	0.45	-0.4	1	0.24	0.42	-0.71	LLPH
Isoform 2 of VIP36-like protein OS=Homo sapiens OX=9606 GN=LMAN2L	LMA2L	Q9H0V9	0.018	-3.41	0.1	-3.05	0.4	-3.77	LMAN2L
Protein ERGIC-53 OS=Homo sapiens OX=9606 GN=LMAN1 PE=1 SV=2	LMAN1	P49257	0.001	1.12	0.0004	1.78	0.17	0.79	LMAN1	sig
Vesicular integral-membrane protein VIP36 OS=Homo sapiens OX=9606 GN=LMAN2 PE=1 SV=1	LMAN2	Q12907	0.25	1.01	0.34	0.93	0.5	1.1	LMAN2
Isoform 2 of Lipase maturation factor 2 OS=Homo sapiens OX=9606 GN=LMF2	LMF2	Q9BU23	0.5	0.79	0.33	1.41	0.54	0.59	LMF2
Cluster of Prelamin-A/C OS=Homo sapiens OX=9606 GN=LMNA PE=1 SV=1 (sp|P02545|LMNA_HUMAN)	LMNA	P02545	0.4	0.33	< 0.0001	1.48	0.4	-0.23	LMNA
Lamin-B1 OS=Homo sapiens OX=9606 GN=LMNB1 PE=1 SV=2	LMNB1	P20700	0.03	0.55	0.004	1.05	0.55	0.23	LMNB1
Lamin-B2 OS=Homo sapiens OX=9606 GN=LMNB2 PE=1 SV=4	LMNB2	Q03252	0.017	0.55	0.00012	1.45	0.84	-0.06	LMNB2
Isoform 3 of LIM domain only protein 7 OS=Homo sapiens OX=9606 GN=LMO7	LMO7	Q8WWI1	0.91	0.06	0.33	-1.78	0.69	0.24	LMO7
Isoform 2 of Endoplasmic reticulum junction formation protein lunapark OS=Homo sapiens OX=9606 GN=LNPK	LNP	Q9C0E8	0.45	-1.18	1	-3.43	1	-0.66	LNPK
Isoform 2 of Lon protease homolog, mitochondrial OS=Homo sapiens OX=9606 GN=LONP1	LONM	P36776	0.23	0.49	0.97	0.02	0.097	0.76	LONP1
Isoform 2 of Lon protease homolog 2, peroxisomal OS=Homo sapiens OX=9606 GN=LONP2	LONP2	Q86WA8	1	0.77			1	0.77	LONP2
LINE-1 retrotransposable element ORF1 protein OS=Homo sapiens OX=9606 GN=L1RE1 PE=1 SV=1	LORF1	Q9UN81	0.69	0.41	0.49	1.64	0.74	-0.44
Leucine-rich PPR motif-containing protein, mitochondrial OS=Homo sapiens OX=9606 GN=LRPPRC PE=1 SV=3	LPPRC	P42704	0.0001	0.92	< 0.0001	1.14	0.002	0.75	LRPPRC	sig
Isoform 2 of Lipopolysaccharide-responsive and beige-like anchor protein OS=Homo sapiens OX=9606 GN=LRBA	LRBA	P50851	1	0.04			1	0.04	LRBA
Leucine-rich repeat-containing protein 40 OS=Homo sapiens OX=9606 GN=LRRC40 PE=1 SV=1	LRC40	Q9H9A6	0.53	-0.95			0.55	-0.95	LRRC40
Leucine-rich repeat-containing protein 47 OS=Homo sapiens OX=9606 GN=LRRC47 PE=1 SV=1	LRC47	Q8N1G4	0.0001	-2.84	0.008	-3.18	0.00092	-2.72	LRRC47	sig
Leucine-rich repeat-containing protein 57 OS=Homo sapiens OX=9606 GN=LRRC57 PE=1 SV=1	LRC57	Q8N9N7	0.047	2.77	0.4	3.89	0.0071	2.17	LRRC57
Leucine-rich repeat-containing protein 59 OS=Homo sapiens OX=9606 GN=LRRC59 PE=1 SV=1	LRC59	Q96AG4	0.8	-0.01	0.85	0.3	0.62	-0.25	LRRC59
Volume-regulated anion channel subunit LRRC8C OS=Homo sapiens OX=9606 GN=LRRC8C PE=1 SV=2	LRC8C	Q8TDW0	1	0			1	0	LRRC8C
Volume-regulated anion channel subunit LRRC8E OS=Homo sapiens OX=9606 GN=LRRC8E PE=1 SV=2	LRC8E	Q6NSJ5	0.42	-0.65	0.33	-1.88	0.33	0.54	LRRC8E
Leucine-rich repeat and calponin homology domain-containing protein 4 OS=Homo sapiens OX=9606 GN=LRCH4 PE=1 SV=2	LRCH4	O75427	1	-0.39			0.7	0.43	LRCH4
Leucine-rich repeat-containing protein 1 OS=Homo sapiens OX=9606 GN=LRRC1 PE=1 SV=1	LRRC1	Q9BTT6	0.23	1.02	0.34	-0.76	0.032	2.06	LRRC1
Leucine-rich repeat and WD repeat-containing protein 1 OS=Homo sapiens OX=9606 GN=LRWD1 PE=1 SV=2	LRWD1	Q9UFC0	0.32	0.53	0.5	0.72	0.001	0.35	LRWD1
Protein LSM14 homolog B OS=Homo sapiens OX=9606 GN=LSM14B PE=1 SV=1	LS14B	Q9BX40	0.33	-4.05			1	-4.74	LSM14B
Large subunit GTPase 1 homolog OS=Homo sapiens OX=9606 GN=LSG1 PE=1 SV=2	LSG1	Q9H089	0.012	-2.24	0.15	-2.68	0.083	-2.04	LSG1
U6 snRNA-associated Sm-like protein LSm1 OS=Homo sapiens OX=9606 GN=LSM1 PE=1 SV=1	LSM 1.00	O15116	1	0.01	1	1.72	1	-0.94	LSM 1.00
U6 snRNA-associated Sm-like protein LSm2 OS=Homo sapiens OX=9606 GN=LSM2 PE=1 SV=1	LSM 2.00	Q9Y333	0.001	-2.55	0.1	-3.18	0.1	-1.94	LSM 2.00	sig
U6 snRNA-associated Sm-like protein LSm3 OS=Homo sapiens OX=9606 GN=LSM3 PE=1 SV=2	LSM 3.00	P62310	0.89	0.62	1	-1.98	1	2.05	LSM 3.00
U6 snRNA-associated Sm-like protein LSm4 OS=Homo sapiens OX=9606 GN=LSM4 PE=1 SV=1	LSM 4.00	Q9Y4Z0	0.004	-1.82	0.4	-2.85	0.028	-1.1	LSM 4.00	sig
U6 snRNA-associated Sm-like protein LSm7 OS=Homo sapiens OX=9606 GN=LSM7 PE=1 SV=1	LSM 7.00	Q9UK45	1	-2.01			1	-1.98	LSM 7.00
U6 snRNA-associated Sm-like protein LSm8 OS=Homo sapiens OX=9606 GN=LSM8 PE=1 SV=3	LSM 8.00	O95777	0.028	-2.07	0.33	-4	0.33	-0.52	LSM 8.00
Isoform 3 of Lipolysis-stimulated lipoprotein receptor OS=Homo sapiens OX=9606 GN=LSR	LSR	Q86X29	0.78	-0.27	0.15	-2.75	0.56	1.05	LSR
Isoform 3 of E3 ubiquitin-protein ligase listerin OS=Homo sapiens OX=9606 GN=LTN1	LTN1	O94822	1	0.08			1	0.17	LTN1
Ragulator complex protein LAMTOR1 OS=Homo sapiens OX=9606 GN=LAMTOR1 PE=1 SV=2	LTOR1	Q6IAA8	0.001	1.88	0.09	1.25	0.00057	2.24	LAMTOR1	sig
Ragulator complex protein LAMTOR2 OS=Homo sapiens OX=9606 GN=LAMTOR2 PE=1 SV=1	LTOR2	Q9Y2Q5	0.7	1.03	0.33	4.35	1	-5.49	LAMTOR2
Ragulator complex protein LAMTOR3 OS=Homo sapiens OX=9606 GN=LAMTOR3 PE=1 SV=1	LTOR3	Q9UHA4	0.008	1.12	0.33	1.46	0.1	0.94	LAMTOR3
Ragulator complex protein LAMTOR4 OS=Homo sapiens OX=9606 GN=LAMTOR4 PE=1 SV=1	LTOR4	Q0VGL1	1	-0.76	1	-0.82			LAMTOR4
Isoform 2 of Putative RNA-binding protein Luc7-like 1 OS=Homo sapiens OX=9606 GN=LUC7L	LUC7L	Q9NQ29	0.4	-1.32			1	-1.28	LUC7L
Leucine zipper protein 1 OS=Homo sapiens OX=9606 GN=LUZP1 PE=1 SV=2	LUZP1	Q86V48	0.49	0.68	0.4	-1.49	0.34	1.05	LUZP1
Lysosomal alpha-glucosidase OS=Homo sapiens OX=9606 GN=GAA PE=1 SV=4	LYAG	P10253	0.59	0.77			0.7	0.39	GAA
Cell growth-regulating nucleolar protein OS=Homo sapiens OX=9606 GN=LYAR PE=1 SV=2	LYAR	Q9NX58	0.0001	-2.3	0.018	-0.78	< 0.0001	-3.23	LYAR	sig
Tyrosine-protein kinase Lyn OS=Homo sapiens OX=9606 GN=LYN PE=1 SV=3	LYN	P07948	0.25	1.59			0.26	1.6	LYN
Isoform 2 of Acyl-protein thioesterase 1 OS=Homo sapiens OX=9606 GN=LYPLA1	LYPA1	O75608	1	-0.05			1	-0.5	LYPLA1
Acyl-protein thioesterase 2 OS=Homo sapiens OX=9606 GN=LYPLA2 PE=1 SV=1	LYPA2	O95372	0.6	1.23			0.6	1.22	LYPLA2
Lysophospholipase-like protein 1 OS=Homo sapiens OX=9606 GN=LYPLAL1 PE=1 SV=3	LYPL1	Q5VWZ2	0.9	0.34	0.33	-3.51	0.27	1.5	LYPLAL1
Protein LYRIC OS=Homo sapiens OX=9606 GN=MTDH PE=1 SV=2	LYRIC	Q86UE4	0.069	-2.22	0.045	-2.87	1	-1.21	MTDH
LYR motif-containing protein 2 OS=Homo sapiens OX=9606 GN=LYRM2 PE=1 SV=1	LYRM2	Q9NU23	1	0.88			1	6.48	LYRM2
LYR motif-containing protein 4 OS=Homo sapiens OX=9606 GN=LYRM4 PE=1 SV=1	LYRM4	Q9HD34	0.61	1.09	1	-0.75	0.33	2.85	LYRM4
Complex III assembly factor LYRM7 OS=Homo sapiens OX=9606 GN=LYRM7 PE=1 SV=1	LYRM7	Q5U5X0	0.92	0.31	1	0.13	0.33	0.54	LYRM7
Isoform 2 of Mpv17-like protein 2 OS=Homo sapiens OX=9606 GN=MPV17L2	M17L2	Q567V2	1	-1.16	1	2.08	1	-2.73	MPV17L2
Mitochondrial 2-oxoglutarate/malate carrier protein OS=Homo sapiens OX=9606 GN=SLC25A11 PE=1 SV=3	M2OM	Q02978	0.7	0.23	0.8	0.23	0.87	0.23	SLC25A11
Mitogen-activated protein kinase kinase kinase 20 OS=Homo sapiens OX=9606 GN=MAP3K20 PE=1 SV=3	M3K20	Q9NYL2	1	1.76	1	1.76			MAP3K20
Cluster of Isoform 2 of Mitogen-activated protein kinase kinase kinase kinase 4 OS=Homo sapiens OX=9606 GN=MAP4K4 (sp|O95819-2|M4K4_HUMAN)	M4K4	O95819	0.55	0.34	1	-0.81	0.15	0.92	MAP4K4
Isoform 2 of Mannosyl-oligosaccharide 1,2-alpha-mannosidase IA OS=Homo sapiens OX=9606 GN=MAN1A1	MA1A1	P33908	1	-2.59			1	-2.59	MAN1A1
Mannosyl-oligosaccharide 1,2-alpha-mannosidase IB OS=Homo sapiens OX=9606 GN=MAN1A2 PE=1 SV=1	MA1A2	O60476	0.33	4.61			0.33	4.61	MAN1A2
Endoplasmic reticulum mannosyl-oligosaccharide 1,2-alpha-mannosidase OS=Homo sapiens OX=9606 GN=MAN1B1 PE=1 SV=2	MA1B1	Q9UKM7	0.27	1.29	0.89	0.67	0.26	1.57	MAN1B1
Alpha-mannosidase 2 OS=Homo sapiens OX=9606 GN=MAN2A1 PE=1 SV=2	MA2A1	Q16706	0.12	-0.65	0.028	-2.77	0.002	0.47	MAN2A1
Isoform 2 of Lysosomal alpha-mannosidase OS=Homo sapiens OX=9606 GN=MAN2B1	MA2B1	O00754	0.16	1.8	0.051	3.3	0.72	0.74	MAN2B1
Isoform 2 of Maleylacetoacetate isomerase OS=Homo sapiens OX=9606 GN=GSTZ1	MAAI	O43708	0.33	0.5			0.33	0.5	GSTZ1
Metastasis-associated in colon cancer protein 1 OS=Homo sapiens OX=9606 GN=MACC1 PE=1 SV=2	MACC1	Q6ZN28	0.31	1.48			0.31	1.48	MACC1
Isoform 2 of Microtubule-actin cross-linking factor 1, isoforms 1/2/3/5 OS=Homo sapiens OX=9606 GN=MACF1	MACF1	Q9UPN3	0.17	-0.66	0.054	-1.29	0.64	-0.3	MACF1
Isoform 2 of Macoilin OS=Homo sapiens OX=9606 GN=MACO1	MACOI	Q8N5G2	0.33	-2.05	0.33	-2.05			MACO1
Transcription factor MafF OS=Homo sapiens OX=9606 GN=MAFF PE=1 SV=2	MAFF	Q9ULX9	0.32	-0.94	0.7	-0.95	1	0.06	MAFF
Transcription factor MafG OS=Homo sapiens OX=9606 GN=MAFG PE=1 SV=1	MAFG	O15525	0.6	-0.19			0.14	-0.54	MAFG
Magnesium transporter protein 1 OS=Homo sapiens OX=9606 GN=MAGT1 PE=1 SV=1	MAGT1	Q9H0U3	0.85	0.37	0.4	1.51	1	-0.74	MAGT1
m-AAA protease-interacting protein 1, mitochondrial OS=Homo sapiens OX=9606 GN=MAIP1 PE=1 SV=1	MAIP1	Q8WWC4	0.041	0.84	0.14	0.95	0.1	0.69	MAIP1
Protein MAK16 homolog OS=Homo sapiens OX=9606 GN=MAK16 PE=1 SV=2	MAK16	Q9BXY0	0.31	-1.2	0.24	-1.22	0.5	-1.22	MAK16
Protein MAL2 OS=Homo sapiens OX=9606 GN=MAL2 PE=1 SV=1	MAL2	Q969L2	0.1	1.73	0.33	1.14			MAL2
Inner nuclear membrane protein Man1 OS=Homo sapiens OX=9606 GN=LEMD3 PE=1 SV=2	MAN1	Q9Y2U8	0.17	0.91	0.89	-0.14	0.069	1.42	LEMD3
Beta-mannosidase OS=Homo sapiens OX=9606 GN=MANBA PE=2 SV=3	MANBA	O00462	0.17	-1.56	1	-0.85	0.43	-1.85	MANBA
Mesencephalic astrocyte-derived neurotrophic factor OS=Homo sapiens OX=9606 GN=MANF PE=1 SV=3	MANF	P55145	0.36	0.96	0.14	0.59	0.49	1.15	MANF
NAD-dependent malic enzyme, mitochondrial OS=Homo sapiens OX=9606 GN=ME2 PE=1 SV=1	MAOM	P23368	0.1	0.72	0.83	0.16	0.018	1.1	ME2
Cluster of NADP-dependent malic enzyme, mitochondrial OS=Homo sapiens OX=9606 GN=ME3 PE=2 SV=2 (sp|Q16798|MAON_HUMAN)	MAON	Q16798	0.38	1.35			0.69	1.39	ME3
Isoform 2 of NADP-dependent malic enzyme OS=Homo sapiens OX=9606 GN=ME1	MAOX	P48163	1	0.73	1	1.66			ME1
Methionine aminopeptidase 1 OS=Homo sapiens OX=9606 GN=METAP1 PE=1 SV=2	MAP11	P53582	0.28	0.55	0.1	1.6	0.79	0.16	METAP1
Isoform 2 of Microtubule-associated protein 1S OS=Homo sapiens OX=9606 GN=MAP1S	MAP1S	Q66K74	0.81	0.36	0.33	-2.64	< 0.0001	1.3	MAP1S
Cluster of Isoform 3 of Methionine aminopeptidase 2 OS=Homo sapiens OX=9606 GN=METAP2 (sp|P50579-3|MAP2_HUMAN)	MAP2	P50579	0.4	-1.15	0.4	-1.15	0.35	-1.78	METAP2
Microtubule-associated protein 4 OS=Homo sapiens OX=9606 GN=MAP4 PE=1 SV=3	MAP4	P27816	0.018	-0.75	0.004	-1.01	0.42	-0.42	MAP4
Isoform 2 of Mitochondrial amidoxime-reducing component 1 OS=Homo sapiens OX=9606 GN=MARC1	MARC1	Q5VT66	1	-1.08			1	-1.09	MTARC1
Mitochondrial amidoxime reducing component 2 OS=Homo sapiens OX=9606 GN=MARC2 PE=1 SV=1	MARC2	Q969Z3	0.028	1.96			0.028	1.93	MTARC2
Myristoylated alanine-rich C-kinase substrate OS=Homo sapiens OX=9606 GN=MARCKS PE=1 SV=4	MARCS	P29966	0.00058	0.66	0.028	0.74	0.1	0.55	MARCKS	sig
Microtubule-associated protein RP/EB family member 1 OS=Homo sapiens OX=9606 GN=MAPRE1 PE=1 SV=3	MARE1	Q15691	0.22	-0.7	0.17	-1.51	0.87	-0.15	MAPRE1
E3 ubiquitin-protein ligase MARCH5 OS=Homo sapiens OX=9606 GN=MARCH5 PE=1 SV=1	MARH5	Q9NX47	0.52	1.04	1	1	0.73	1.08	MARCHF5
Isoform 2 of Serine/threonine-protein kinase MARK1 OS=Homo sapiens OX=9606 GN=MARK1	MARK1	Q9P0L2	1	0.67					MARK1
Cluster of Isoform 10 of Serine/threonine-protein kinase MARK2 OS=Homo sapiens OX=9606 GN=MARK2 (sp|Q7KZI7-10|MARK2_HUMAN)	MARK2	Q7KZI7	0.7	-0.3	0.041	-1.92	0.0008	1.26	MARK2
Isoform 2 of MAP/microtubule affinity-regulating kinase 3 OS=Homo sapiens OX=9606 GN=MARK3	MARK3	P27448	1	-2.08					MARK3
Mitochondrial assembly of ribosomal large subunit protein 1 OS=Homo sapiens OX=9606 GN=MALSU1 PE=1 SV=1	MASU1	Q96EH3	0.33	2.88			0.33	2.88	MALSU1
CDK-activating kinase assembly factor MAT1 OS=Homo sapiens OX=9606 GN=MNAT1 PE=1 SV=1	MAT1	P51948	0.028	-4.49			0.1	-4.78	MNAT1
Isoform 3 of Methionine adenosyltransferase 2 subunit beta OS=Homo sapiens OX=9606 GN=MAT2B	MAT2B	Q9NZL9	1	0.72			1	0.72	MAT2B
Matrin-3 OS=Homo sapiens OX=9606 GN=MATR3 PE=1 SV=2	MATR3	P43243	0.0001	-2.44	< 0.0001	-1.97	< 0.0001	-2.79	MATR3	sig
Mitochondrial antiviral-signaling protein OS=Homo sapiens OX=9606 GN=MAVS PE=1 SV=2	MAVS	Q7Z434	0.041	1.15	0.96	-0.04	0.001	1.99	MAVS
Isoform 2 of Myb-binding protein 1A OS=Homo sapiens OX=9606 GN=MYBBP1A	MBB1A	Q9BQG0	0.0001	-1.38	< 0.0001	-1.55	< 0.0001	-1.26	MYBBP1A	sig
Isoform 10 of Methyl-CpG-binding domain protein 1 OS=Homo sapiens OX=9606 GN=MBD1	MBD1	Q9UIS9	1	-0.59			1	-1.05	MBD1
Methyl-CpG-binding domain protein 2 OS=Homo sapiens OX=9606 GN=MBD2 PE=1 SV=1	MBD2	Q9UBB5	0.001	-5.25	1	-1.22	0.001	-6.51	MBD2	sig
Isoform 2 of Methyl-CpG-binding domain protein 3 OS=Homo sapiens OX=9606 GN=MBD3	MBD3	O95983	0.003	-2.66	0.028	-4.32	0.15	-1.88	MBD3	sig
Isoform 2 of Methyl-CpG-binding domain protein 4 OS=Homo sapiens OX=9606 GN=MBD4	MBD4	O95243	0.33	-6.51			0.33	-6.6	MBD4
Muscleblind-like protein 1 OS=Homo sapiens OX=9606 GN=MBNL1 PE=1 SV=2	MBNL1	Q9NR56	0.98	-0.17	0.9	0.63	0.4	-1.03	MBNL1
Isoform 2 of Lysophospholipid acyltransferase 5 OS=Homo sapiens OX=9606 GN=LPCAT3	MBOA5	Q6P1A2	1	-0.23	1	-0.23			LPCAT3
Isoform 3 of Lysophospholipid acyltransferase 7 OS=Homo sapiens OX=9606 GN=MBOAT7	MBOA7	Q96N66	0.38	0.8	0.83	0.24	0.49	1.24	MBOAT7
Eukaryotic translation elongation factor 1 epsilon-1 OS=Homo sapiens OX=9606 GN=EEF1E1 PE=1 SV=1	MCA3	O43324	0.93	-0.1	0.9	-0.57	0.028	0.29	EEF1E1
Mitochondrial carnitine/acylcarnitine carrier protein OS=Homo sapiens OX=9606 GN=SLC25A20 PE=1 SV=1	MCAT	O43772	0.1	3.45	1	1.54	0.33	4.23	SLC25A20
Mitochondrial basic amino acids transporter OS=Homo sapiens OX=9606 GN=SLC25A29 PE=1 SV=2	MCATL	Q8N8R3	0.79	-0.59			1	0.18	SLC25A29
Methylcrotonoyl-CoA carboxylase subunit alpha, mitochondrial OS=Homo sapiens OX=9606 GN=MCCC1 PE=1 SV=3	MCCA	Q96RQ3	0.4	-2.83			1	-2.78	MCCC1
Methylcrotonoyl-CoA carboxylase beta chain, mitochondrial OS=Homo sapiens OX=9606 GN=MCCC2 PE=1 SV=1	MCCB	Q9HCC0	0.5	0.43	0.75	-0.29	0.19	0.96	MCCC2
Isoform 2 of mRNA-capping enzyme OS=Homo sapiens OX=9606 GN=RNGTT	MCE1	O60942	1	-3.38			1	-3.44	RNGTT
DNA replication licensing factor MCM2 OS=Homo sapiens OX=9606 GN=MCM2 PE=1 SV=4	MCM2	P49736	0.0001	-4.82	< 0.0001	-4.41	< 0.0001	-5.09	MCM2	sig
DNA replication licensing factor MCM3 OS=Homo sapiens OX=9606 GN=MCM3 PE=1 SV=3	MCM3	P25205	0.0001	-4.71	< 0.0001	-3.91	< 0.0001	-5.16	MCM3	sig
DNA replication licensing factor MCM4 OS=Homo sapiens OX=9606 GN=MCM4 PE=1 SV=5	MCM4	P33991	0.0001	-4.22	< 0.0001	-3.85	< 0.0001	-4.46	MCM4	sig
DNA replication licensing factor MCM5 OS=Homo sapiens OX=9606 GN=MCM5 PE=1 SV=5	MCM5	P33992	0.0001	-4.52	< 0.0001	-4.36	< 0.0001	-4.61	MCM5	sig
DNA replication licensing factor MCM6 OS=Homo sapiens OX=9606 GN=MCM6 PE=1 SV=1	MCM6	Q14566	0.0001	-4.33	< 0.0001	-4.01	< 0.0001	-4.55	MCM6	sig
DNA replication licensing factor MCM7 OS=Homo sapiens OX=9606 GN=MCM7 PE=1 SV=4	MCM7	P33993	0.0001	-4.56	< 0.0001	-4.33	< 0.0001	-4.68	MCM7	sig
Isoform 2 of Membrane cofactor protein OS=Homo sapiens OX=9606 GN=CD46	MCP	P15529	1	-3.84	1	-3.84			CD46
Malignant T-cell-amplified sequence 1 OS=Homo sapiens OX=9606 GN=MCTS1 PE=1 SV=1	MCTS1	Q9ULC4	0.8	-0.13	0.32	-2.47	0.58	0.83	MCTS1
Isoform 3 of Calcium uniporter protein, mitochondrial OS=Homo sapiens OX=9606 GN=MCU	MCU	Q8NE86	0.99	-0.13	0.1	3.12	0.44	-1.34	MCU
Isoform 2 of Mediator of DNA damage checkpoint protein 1 OS=Homo sapiens OX=9606 GN=MDC1	MDC 1.00	Q14676	0.75	0.16	0.19	-0.78	0.17	1.2	MDC 1.00
Isoform 3 of Malate dehydrogenase, cytoplasmic OS=Homo sapiens OX=9606 GN=MDH1	MDHC	P40925	0.53	0.7	0.1	0.83	0.55	0.68	MDH1
Malate dehydrogenase, mitochondrial OS=Homo sapiens OX=9606 GN=MDH2 PE=1 SV=3	MDHM	P40926	0.002	0.71	0.13	0.58	0.001	0.82	MDH2	sig
Midasin OS=Homo sapiens OX=9606 GN=MDN1 PE=1 SV=2	MDN1	Q9NU22	0.0001	-3.57	0.7	-0.82	< 0.0001	-3.94	MDN1	sig
Isoform 2 of Enoyl-[acyl-carrier-protein] reductase, mitochondrial OS=Homo sapiens OX=9606 GN=MECR	MECR	Q9BV79	1	-1.72			1	0.12	MECR
Mediator of RNA polymerase II transcription subunit 1 OS=Homo sapiens OX=9606 GN=MED1 PE=1 SV=4	MED1	Q15648	0.029	-2.12	1	-0.5	0.017	-2.55	MED1
Mediator of RNA polymerase II transcription subunit 10 OS=Homo sapiens OX=9606 GN=MED10 PE=1 SV=1	MED10	Q9BTT4	0.1	-1.79			0.1	-1.79	MED10
Mediator of RNA polymerase II transcription subunit 11 OS=Homo sapiens OX=9606 GN=MED11 PE=1 SV=2	MED11	Q9P086	0.33	-2			1	-0.42	MED11
Isoform 2 of Mediator of RNA polymerase II transcription subunit 12 OS=Homo sapiens OX=9606 GN=MED12	MED12	Q93074	0.00024	-2.77			0.001	-2.76	MED12	sig
Mediator of RNA polymerase II transcription subunit 13 OS=Homo sapiens OX=9606 GN=MED13 PE=1 SV=3	MED13	Q9UHV7	0.33	-2.27			0.33	-2.28	MED13
Mediator of RNA polymerase II transcription subunit 14 OS=Homo sapiens OX=9606 GN=MED14 PE=1 SV=2	MED14	O60244	0.14	-1.12	0.028	-1.91	0.38	-0.86	MED14
Isoform 2 of Mediator of RNA polymerase II transcription subunit 15 OS=Homo sapiens OX=9606 GN=MED15	MED15	Q96RN5	0.003	-3.2	0.13	-1.93	0.008	-4.21	MED15	sig
Isoform 2 of Mediator of RNA polymerase II transcription subunit 16 OS=Homo sapiens OX=9606 GN=MED16	MED16	Q9Y2X0	0.05	-2.4	1	-0.15	0.028	-3.48	MED16
Mediator of RNA polymerase II transcription subunit 17 OS=Homo sapiens OX=9606 GN=MED17 PE=1 SV=2	MED17	Q9NVC6	0.002	-2.38			0.007	-2.38	MED17	sig
Mediator of RNA polymerase II transcription subunit 18 OS=Homo sapiens OX=9606 GN=MED18 PE=1 SV=1	MED18	Q9BUE0	1	-2.86			1	-2.88	MED18
Mediator of RNA polymerase II transcription subunit 20 OS=Homo sapiens OX=9606 GN=MED20 PE=1 SV=1	MED20	Q9H944	0.028	-2.92	1	0	0.028	-2.91	MED20
Mediator of RNA polymerase II transcription subunit 21 OS=Homo sapiens OX=9606 GN=MED21 PE=1 SV=1	MED21	Q13503	0.1	-3.71			0.1	-3.73	MED21
Isoform Surf5A of Mediator of RNA polymerase II transcription subunit 22 OS=Homo sapiens OX=9606 GN=MED22	MED22	Q15528	1	0.02			1	-0.01	MED22
Isoform 3 of Mediator of RNA polymerase II transcription subunit 23 OS=Homo sapiens OX=9606 GN=MED23	MED23	Q9ULK4	0.001	-2.27	1	0	0.001	-2.27	MED23	sig
Isoform 2 of Mediator of RNA polymerase II transcription subunit 24 OS=Homo sapiens OX=9606 GN=MED24	MED24	O75448	0.001	-2.6	0.33	-2.2	0.001	-2.72	MED24	sig
Mediator of RNA polymerase II transcription subunit 28 OS=Homo sapiens OX=9606 GN=MED28 PE=1 SV=1	MED28	Q9H204	1	2.5			1	2.47	MED28
Isoform 2 of Mediator of RNA polymerase II transcription subunit 30 OS=Homo sapiens OX=9606 GN=MED30	MED30	Q96HR3	0.1	-3.82			0.33	-3.62	MED30
Mediator of RNA polymerase II transcription subunit 31 OS=Homo sapiens OX=9606 GN=MED31 PE=1 SV=1	MED31	Q9Y3C7	0.33	-2.91			0.33	-2.88	MED31
Mediator of RNA polymerase II transcription subunit 4 OS=Homo sapiens OX=9606 GN=MED4 PE=1 SV=1	MED4	Q9NPJ6	0.33	-1.28			0.33	-1.28	MED4
Mediator of RNA polymerase II transcription subunit 6 OS=Homo sapiens OX=9606 GN=MED6 PE=1 SV=2	MED6	O75586	1	-0.04	1	-0.95	1	0.77	MED6
Isoform 2 of Mediator of RNA polymerase II transcription subunit 8 OS=Homo sapiens OX=9606 GN=MED8	MED8	Q96G25	1	-1.22			1	-1.36	MED8
Isoform 2 of Protein MEMO1 OS=Homo sapiens OX=9606 GN=MEMO1	MEMO1	Q9Y316	1	0.11			1	0.11	MEMO1
Isoform 2 of Menin OS=Homo sapiens OX=9606 GN=MEN1	MEN1	O00255	0.44	-1.97			0.48	-2.26	MEN1
Isoform 2 of Merlin OS=Homo sapiens OX=9606 GN=NF2	MERL	P35240	1	-2.49			1	-2.48	NF2
LRP chaperone MESD OS=Homo sapiens OX=9606 GN=MESD PE=1 SV=2	MESD	Q14696	0.1	2.98			0.1	2.99	MESD
Isoform 2 of Mesoderm-specific transcript homolog protein OS=Homo sapiens OX=9606 GN=MEST	MEST	Q5EB52	0.33	0.35			0.33	0.34	MEST
Isoform 2 of Hepatocyte growth factor receptor OS=Homo sapiens OX=9606 GN=MET	MET	P08581	0.34	-1.49	1	-3.27	0.33	-1.51	MET
Probable methyltransferase-like protein 15 OS=Homo sapiens OX=9606 GN=METTL15 PE=1 SV=1	MET15	A6NJ78	0.33	4.95			0.33	4.98	METTL15
Isoform 2 of Methyltransferase-like protein 17, mitochondrial OS=Homo sapiens OX=9606 GN=METTL17	MET17	Q9H7H0	1	0			1	0	METTL17
Methyltransferase-like protein 7B OS=Homo sapiens OX=9606 GN=METTL7B PE=1 SV=2	MET7B	Q6UX53	0.18	-1.86	0.1	-4.57	0.1	0.6	METTL7B
Isoform 2 of S-adenosylmethionine synthase isoform type-2 OS=Homo sapiens OX=9606 GN=MAT2A	METK2	P31153	0.045	5.43	1	2.36	0.1	7.42	MAT2A
Methyltransferase-like protein 9 OS=Homo sapiens OX=9606 GN=METTL9 PE=2 SV=1	METL9	Q9H1A3	1	0.95			1	0.95	METTL9
Microfibrillar-associated protein 1 OS=Homo sapiens OX=9606 GN=MFAP1 PE=1 SV=2	MFAP1	P55081	0.5	0.18			0.1	0.31	MFAP1
Isoform 2 of Mitochondrial fission factor OS=Homo sapiens OX=9606 GN=MFF	MFF	Q9GZY8	0.14	-1.42	0.36	-0.9	0.32	-2	MFF
Isoform 3 of Lactadherin OS=Homo sapiens OX=9606 GN=MFGE8	MFGM	Q08431	1	-0.37			0.33	0.58	MFGE8
Mitofusin-1 OS=Homo sapiens OX=9606 GN=MFN1 PE=1 SV=3	MFN1	Q8IWA4	0.39	-0.76	1	-1.16	0.62	-0.68	MFN1
Mitofusin-2 OS=Homo sapiens OX=9606 GN=MFN2 PE=1 SV=3	MFN2	O95140	0.36	0.66	1	-0.47	0.38	0.83	MFN2
Major facilitator superfamily domain-containing protein 10 OS=Homo sapiens OX=9606 GN=MFSD10 PE=1 SV=1	MFS10	Q14728	0.89	-0.46	0.33	-1.29	0.33	0.29	MFSD10
Mitochondrial folate transporter/carrier OS=Homo sapiens OX=9606 GN=SLC25A32 PE=1 SV=2	MFTC	Q9H2D1	0.1	2.77			0.33	3.13	SLC25A32
Alpha-1,3-mannosyl-glycoprotein 2-beta-N-acetylglucosaminyltransferase OS=Homo sapiens OX=9606 GN=MGAT1 PE=1 SV=2	MGAT1	P26572	0.62	-1.53			1	-1.3	MGAT1
Alpha-1,6-mannosyl-glycoprotein 2-beta-N-acetylglucosaminyltransferase OS=Homo sapiens OX=9606 GN=MGAT2 PE=1 SV=1	MGAT2	Q10469	0.56	0.28			0.56	0.26	MGAT2
Mitochondrial genome maintenance exonuclease 1 OS=Homo sapiens OX=9606 GN=MGME1 PE=1 SV=1	MGME1	Q9BQP7	0.5	0.95	1	1.64	0.51	0.87	MGME1
Methylated-DNA--protein-cysteine methyltransferase OS=Homo sapiens OX=9606 GN=MGMT PE=1 SV=1	MGMT	P16455	0.86	0.51	1	-0.74	0.7	1.22	MGMT
Cluster of Protein mago nashi homolog OS=Homo sapiens OX=9606 GN=MAGOH PE=1 SV=1 (sp|P61326|MGN_HUMAN)	MGN	P61326	0.42	-0.42	0.33	0.45	0.33	-1.1	MAGOH
Protein mago nashi homolog 2 OS=Homo sapiens OX=9606 GN=MAGOHB PE=1 SV=1	MGN2	Q96A72	1	-0.48					MAGOHB
Microsomal glutathione S-transferase 1 OS=Homo sapiens OX=9606 GN=MGST1 PE=1 SV=1	MGST1	P10620	0.46	-1.07	1	-0.54	1	-1.46	MGST1
Microsomal glutathione S-transferase 3 OS=Homo sapiens OX=9606 GN=MGST3 PE=1 SV=1	MGST3	O14880	0.001	1.5	0.1	2.4	0.008	1.02	MGST3	sig
Alpha-1,6-mannosylglycoprotein 6-beta-N-acetylglucosaminyltransferase A OS=Homo sapiens OX=9606 GN=MGAT5 PE=1 SV=1	MGT5A	Q09328	0.33	-3.02			0.33	-3.04	MGAT5
MICOS complex subunit MIC13 OS=Homo sapiens OX=9606 GN=MICOS13 PE=1 SV=1	MIC13	Q5XKP0	0.12	2.01	1	0.26	0.028	3.31	MICOS13
MICOS complex subunit MIC19 OS=Homo sapiens OX=9606 GN=CHCHD3 PE=1 SV=1	MIC19	Q9NX63	0.001	2.31	0.008	3.56	0.0061	1.18	CHCHD3	sig
MICOS complex subunit MIC26 OS=Homo sapiens OX=9606 GN=APOO PE=1 SV=1	MIC26	Q9BUR5	0.43	0.83	0.4	0.94	0.55	0.77	APOO
MICOS complex subunit MIC27 OS=Homo sapiens OX=9606 GN=APOOL PE=1 SV=1	MIC27	Q6UXV4	1	-0.96			0.59	0.07	APOOL
Cluster of Isoform 2 of MICOS complex subunit MIC60 OS=Homo sapiens OX=9606 GN=IMMT (sp|Q16891-2|MIC60_HUMAN)	MIC60	Q16891	0.88	0.28	0.17	-1.44	0.028	2.15	IMMT
Isoform 2 of Calcium uptake protein 1, mitochondrial OS=Homo sapiens OX=9606 GN=MICU1	MICU1	Q9BPX6	0.33	5.48			0.33	5.51	MICU1
Calcium uptake protein 2, mitochondrial OS=Homo sapiens OX=9606 GN=MICU2 PE=1 SV=2	MICU2	Q8IYU8	1	0.86			1	0.86	MICU2
Macrophage migration inhibitory factor OS=Homo sapiens OX=9606 GN=MIF PE=1 SV=4	MIF	P14174	0.87	0.25	1	-4.27	1	5.29	MIF
MICAL-like protein 1 OS=Homo sapiens OX=9606 GN=MICALL1 PE=1 SV=2	MILK1	Q8N3F8	0.1	0.75			0.33	0.75	MICALL1
Isoform 2 of MICAL-like protein 2 OS=Homo sapiens OX=9606 GN=MICALL2	MILK2	Q8IY33	0.33	0.69			0.33	0.69	MICALL2
Misshapen-like kinase 1 OS=Homo sapiens OX=9606 GN=MINK1 PE=1 SV=2	MINK1	Q8N4C8	0.1	0.57					MINK1
Multiple inositol polyphosphate phosphatase 1 OS=Homo sapiens OX=9606 GN=MINPP1 PE=1 SV=1	MINP1	Q9UNW1	0.99	0.12	0.73	-1.02	0.6	1.17	MINPP1
Msx2-interacting protein OS=Homo sapiens OX=9606 GN=SPEN PE=1 SV=1	MINT	Q96T58	0.007	-2.33	0.32	-0.74	0.008	-3.77	SPEN
GATOR complex protein MIOS OS=Homo sapiens OX=9606 GN=MIOS PE=1 SV=2	MIO	Q9NXC5	0.7	1.12			0.33	2.68	MIOS
Mitochondrial intermediate peptidase OS=Homo sapiens OX=9606 GN=MIPEP PE=1 SV=2	MIPEP	Q99797	0.0001	-2	0.14	-2.45	0.001	-1.87	MIPEP	sig
Isoform 2 of Mitochondrial Rho GTPase 1 OS=Homo sapiens OX=9606 GN=RHOT1	MIRO1	Q8IXI2	0.43	-1.99			0.4	-2	RHOT1
Mitochondrial Rho GTPase 2 OS=Homo sapiens OX=9606 GN=RHOT2 PE=1 SV=2	MIRO2	Q8IXI1	0.21	0.92	0.4	-1.59	0.099	1.14	RHOT2
Mitotic interactor and substrate of PLK1 OS=Homo sapiens OX=9606 GN=MISP PE=1 SV=1	MISP	Q8IVT2	0.36	-0.29	0.076	-0.95	0.86	0.11	MISP
Mitogen-activated protein kinase 1 OS=Homo sapiens OX=9606 GN=MAPK1 PE=1 SV=3	MK01	P28482	0.44	-1.05	0.33	-4.48	0.028	0.34	MAPK1
Mitogen-activated protein kinase 13 OS=Homo sapiens OX=9606 GN=MAPK13 PE=1 SV=1	MK13	O15264	1	0			1	0	MAPK13
MKI67 FHA domain-interacting nucleolar phosphoprotein OS=Homo sapiens OX=9606 GN=NIFK PE=1 SV=1	MK67I	Q9BYG3	0.59	0.53	0.24	-1.03	0.23	1.35	NIFK
Myosin regulatory light chain 12B OS=Homo sapiens OX=9606 GN=MYL12B PE=1 SV=2	ML12B	O14950	0.48	-0.56	0.4	-3.14	0.004	0.14	MYL12B
Malectin OS=Homo sapiens OX=9606 GN=MLEC PE=1 SV=1	MLEC	Q14165	0.69	0.53	0.65	-0.52	0.65	1.34	MLEC
Myeloid leukemia factor 2 OS=Homo sapiens OX=9606 GN=MLF2 PE=1 SV=1	MLF 2.00	Q15773	0.33	-3.63	0.33	-3.63			MLF 2.00
DNA mismatch repair protein Mlh1 OS=Homo sapiens GN=MLH1 PE=1 SV=1	MLH1	P40692	0.04	-2.53			0.049	-2.53	MLH1
Corrinoid adenosyltransferase OS=Homo sapiens OX=9606 GN=MMAB PE=1 SV=1	MMAB	Q96EY8	0.58	0.63	0.33	3.85	1	-1.27	MMAB
Isoform 2 of Membrane magnesium transporter 1 OS=Homo sapiens OX=9606 GN=MMGT1	MMGT1	Q8N4V1	0.028	2.18	0.33	4.51	0.33	0.47	MMGT1
Matrix metalloproteinase-14 OS=Homo sapiens OX=9606 GN=MMP14 PE=1 SV=3	MMP14	P50281	1	-5.71			1	-5.74	MMP14
Isoform 5 of MMS19 nucleotide excision repair protein homolog OS=Homo sapiens OX=9606 GN=MMS19	MMS19	Q96T76	1	-0.98			1	-0.98	MMS19
Protein MMS22-like OS=Homo sapiens OX=9606 GN=MMS22L PE=1 SV=3	MMS22	Q6ZRQ5	0.043	-2.1	1	2.33	0.009	-3.01	MMS22L
Isoform 2 of Methylmalonate-semialdehyde dehydrogenase [acylating], mitochondrial OS=Homo sapiens OX=9606 GN=ALDH6A1	MMSA	Q02252	0.26	1	0.77	0.3	0.25	1.36	ALDH6A1
Isoform 4 of Multiple myeloma tumor-associated protein 2 OS=Homo sapiens OX=9606 GN=MMTAG2	MMTA2	Q9BU76	0.18	-1.78	0.1	-3.93	0.33	0.83	C1orf35
Max-binding protein MNT OS=Homo sapiens OX=9606 GN=MNT PE=1 SV=1	MNT	Q99583	1	-0.24	1	-0.25			MNT
Isoform 2 of Mortality factor 4-like protein 1 OS=Homo sapiens OX=9606 GN=MORF4L1	MO4L1	Q9UBU8	0.00054	-2.89	0.008	-3.88	0.012	-2.26	MORF4L1	sig
Mortality factor 4-like protein 2 OS=Homo sapiens OX=9606 GN=MORF4L2 PE=1 SV=1	MO4L2	Q15014	0.32	1.79	1	-0.69	0.0071	2.66	MORF4L2
MOB kinase activator 1A OS=Homo sapiens OX=9606 GN=MOB1A PE=1 SV=4	MOB1A	Q9H8S9	0.7	-1.7	1	0	0.71	-1.73	MOB1A
MORF4 family-associated protein 1 OS=Homo sapiens OX=9606 GN=MRFAP1 PE=1 SV=1	MOFA1	Q9Y605	1	0			1	0	MRFAP1
Mannosyl-oligosaccharide glucosidase OS=Homo sapiens OX=9606 GN=MOGS PE=1 SV=5	MOGS	Q13724	0.5	-0.17	0.16	-0.78	0.65	0.23	MOGS
ATPase MORC2 OS=Homo sapiens OX=9606 GN=MORC2 PE=1 SV=2	MORC2	Q9Y6X9	0.00031	-2.9	0.33	-2.77	0.001	-2.93	MORC2	sig
MORC family CW-type zinc finger protein 3 OS=Homo sapiens OX=9606 GN=MORC3 PE=1 SV=3	MORC3	Q14149	0.33	-2.44			0.33	-2.44	MORC3
Monocarboxylate transporter 1 OS=Homo sapiens OX=9606 GN=SLC16A1 PE=1 SV=3	MOT1	P53985	0.0001	1.3	0.028	2.16	< 0.0001	0.84	SLC16A1	sig
Helicase MOV-10 OS=Homo sapiens OX=9606 GN=MOV10 PE=1 SV=2	MOV10	Q9HCE1	0.68	0.32	1	-0.24	0.62	0.42	MOV10
Isoform 2 of Dual specificity mitogen-activated protein kinase kinase 1 OS=Homo sapiens OX=9606 GN=MAP2K1	MP2K1	Q02750	1	0.73			1	0.73	MAP2K1
Microtubule-associated proteins 1A/1B light chain 3 beta 2 OS=Homo sapiens OX=9606 GN=MAP1LC3B2 PE=2 SV=1	MP3B2	A6NCE7	0.15	-0.31	1	-0.03	0.33	-0.56	MAP1LC3B2
Mitochondrial pyruvate carrier 1 OS=Homo sapiens OX=9606 GN=MPC1 PE=1 SV=1	MPC1	Q9Y5U8	0.1	0.93			0.33	0.55	MPC1
Mitochondrial pyruvate carrier 2 OS=Homo sapiens OX=9606 GN=MPC2 PE=1 SV=1	MPC2	O95563	0.001	2.45	0.1	4.24	0.0076	1.56	MPC2	sig
Isoform B of Phosphate carrier protein, mitochondrial OS=Homo sapiens OX=9606 GN=SLC25A3	MPCP	Q00325	0.0001	1	0.007	1	0.001	1.01	SLC25A3	sig
M-phase phosphoprotein 6 OS=Homo sapiens OX=9606 GN=MPHOSPH6 PE=1 SV=2	MPH6	Q99547	0.33	-1			0.33	-1	MPHOSPH6
U3 small nucleolar ribonucleoprotein protein MPP10 OS=Homo sapiens OX=9606 GN=MPHOSPH10 PE=1 SV=2	MPP10	O00566	0.083	-1.34	0.14	-1.78	0.22	-1.17	MPHOSPH10
Isoform 2 of MAGUK p55 subfamily member 5 OS=Homo sapiens OX=9606 GN=MPP5	MPP5	Q8N3R9	0.75	0.26			0.8	0.11	PALS1
MAGUK p55 subfamily member 6 OS=Homo sapiens OX=9606 GN=MPP6 PE=1 SV=2	MPP6	Q9NZW5	1	-0.07			1	-0.08	PALS2
MAGUK p55 subfamily member 7 OS=Homo sapiens OX=9606 GN=MPP7 PE=1 SV=1	MPP7	Q5T2T1	0.028	2.6			0.028	2.59	MPP7
Isoform 2 of M-phase phosphoprotein 8 OS=Homo sapiens OX=9606 GN=MPHOSPH8	MPP8	Q99549	0.001	-4.09			0.001	-4.32	MPHOSPH8	sig
Mitochondrial-processing peptidase subunit alpha OS=Homo sapiens OX=9606 GN=PMPCA PE=1 SV=2	MPPA	Q10713	0.1	1.03	0.47	0.5	0.18	1.4	PMPCA
Mitochondrial-processing peptidase subunit beta OS=Homo sapiens OX=9606 GN=PMPCB PE=1 SV=2	MPPB	O75439	0.35	0.68	0.74	0.34	0.4	1	PMPCB
Cation-dependent mannose-6-phosphate receptor OS=Homo sapiens OX=9606 GN=M6PR PE=1 SV=1	MPRD	P20645	0.9	0.4	1	-0.68	0.33	1.32	M6PR
Cation-independent mannose-6-phosphate receptor OS=Homo sapiens OX=9606 GN=IGF2R PE=1 SV=3	MPRI	P11717	0.85	0.11	0.004	-1.42	0.13	0.72	IGF2R
Isoform 2 of Myosin phosphatase Rho-interacting protein OS=Homo sapiens OX=9606 GN=MPRIP	MPRIP	Q6WCQ1	0.96	-0.01	0.48	1.09	0.73	-0.26	MPRIP
Isoform 2 of Mannose-P-dolichol utilization defect 1 protein OS=Homo sapiens OX=9606 GN=MPDU1	MPU1	O75352	0.028	1.9			0.1	2.04	MPDU1
Isoform 2 of Serine/threonine-protein kinase MRCK alpha OS=Homo sapiens OX=9606 GN=CDC42BPA	MRCKA	Q5VT25	1	-1.13					CDC42BPA
Cluster of Serine/threonine-protein kinase MRCK beta OS=Homo sapiens OX=9606 GN=CDC42BPB PE=1 SV=2 (sp|Q9Y5S2|MRCKB_HUMAN)	MRCKB	Q9Y5S2	0.053	-1.54	0.7	0.53	0.008	-2.17	CDC42BPB
Double-strand break repair protein MRE11 OS=Homo sapiens OX=9606 GN=MRE11 PE=1 SV=3	MRE11	P49959	0.0001	-2.69	0.017	-1.88	< 0.0001	-3.25	MRE11	sig
rRNA methyltransferase 1, mitochondrial OS=Homo sapiens OX=9606 GN=MRM1 PE=1 SV=1	MRM1	Q6IN84	1	-1.14			1	-1.11	MRM1
rRNA methyltransferase 2, mitochondrial OS=Homo sapiens OX=9606 GN=MRM2 PE=1 SV=1	MRM2	Q9UI43	0.33	3.54			0.33	3.55	MRM2
rRNA methyltransferase 3, mitochondrial OS=Homo sapiens OX=9606 GN=MRM3 PE=1 SV=2	MRM3	Q9HC36	0.018	2.62	0.7	0.13	0.008	4	MRM3
Isoform 9 of Multidrug resistance-associated protein 1 OS=Homo sapiens OX=9606 GN=ABCC1	MRP1	P33527	0.17	1.02	0.27	1.81	0.39	0.75	ABCC1
Multidrug resistance-associated protein 4 OS=Homo sapiens OX=9606 GN=ABCC4 PE=1 SV=3	MRP4	O15439	0.003	1.17	0.035	1.66	0.052	0.91	ABCC4	sig
Isoform 5 of Multidrug resistance-associated protein 5 OS=Homo sapiens OX=9606 GN=ABCC5	MRP5	O15440	0.4	2.02	1	1.16	1	2.42	ABCC5
Isoform 2 of Mitochondrial ribonuclease P catalytic subunit OS=Homo sapiens OX=9606 GN=KIAA0391	MRPP3	O15091	0.57	0.35	0.33	3.37	1	-0.5	PRORP
mRNA turnover protein 4 homolog OS=Homo sapiens OX=9606 GN=MRTO4 PE=1 SV=2	MRT4	Q9UKD2	0.016	-1.42	0.11	-1.94	0.021	-0.95	MRTO4
Isoform 2 of DNA mismatch repair protein Msh2 OS=Homo sapiens OX=9606 GN=MSH2	MSH2	P43246	0.001	-2.7	0.33	-1.81	0.008	-3.08	MSH2	sig
DNA mismatch repair protein Msh3 OS=Homo sapiens OX=9606 GN=MSH3 PE=1 SV=4	MSH3	P20585	0.08	-1.22	0.33	-2.2	0.19	-1.06	MSH3
Isoform 2 of RNA-binding protein Musashi homolog 2 OS=Homo sapiens OX=9606 GN=MSI2	MSI2H	Q96DH6	1	-0.5			1	-6.85	MSI2
Isoform 2 of Methylsterol monooxygenase 1 OS=Homo sapiens OX=9606 GN=MSMO1	MSMO1	Q15800	0.7	-1.74			0.33	-3.17	MSMO1
Isoform 2 of Motile sperm domain-containing protein 1 OS=Homo sapiens OX=9606 GN=MOSPD1	MSPD1	Q9UJG1	0.16	-2.12	1	-2.55	0.43	-2.01	MOSPD1
Isoform 3 of Metastasis-associated protein MTA1 OS=Homo sapiens OX=9606 GN=MTA1	MTA1	Q13330	0.0001	-3.45	0.028	-2.95	0.001	-3.67	MTA1	sig
Metastasis-associated protein MTA2 OS=Homo sapiens OX=9606 GN=MTA2 PE=1 SV=1	MTA2	O94776	0.001	-1.89	0.002	-1.99	0.049	-1.78	MTA2	sig
Isoform 2 of Metastasis-associated protein MTA3 OS=Homo sapiens OX=9606 GN=MTA3	MTA3	Q9BTC8	0.33	-1.53			0.6	-1.42	MTA3
Isoform 2 of Microtubule-associated protein 2 OS=Homo sapiens OX=9606 GN=MAP2	MTAP2	P11137	1	-0.83	1	-0.83			MAP2
Isoform 2 of Mitochondrial carrier homolog 1 OS=Homo sapiens OX=9606 GN=MTCH1	MTCH1	Q9NZJ7	0.18	1.17	0.52	1.26	0.32	1.13	MTCH1
Mitochondrial carrier homolog 2 OS=Homo sapiens OX=9606 GN=MTCH2 PE=1 SV=1	MTCH2	Q9Y6C9	0.03	1.53	0.00015	3.17	0.95	-0.38	MTCH2
Bifunctional methylenetetrahydrofolate dehydrogenase/cyclohydrolase, mitochondrial OS=Homo sapiens OX=9606 GN=MTHFD2 PE=1 SV=2	MTDC	P13995	0.001	1.14	0.33	0.74	0.00016	1.31	MTHFD2	sig
Transcription termination factor 4, mitochondrial OS=Homo sapiens OX=9606 GN=MTERF4 PE=1 SV=3	MTEF4	Q7Z6M4	0.33	3.25			0.33	3.21	MTERF4
Mitochondrial fission process protein 1 OS=Homo sapiens OX=9606 GN=MTFP1 PE=1 SV=1	MTFP1	Q9UDX5	0.62	-0.56	0.33	-4.05	0.54	0.44	MTFP1
Mitochondrial ribosome-associated GTPase 1 OS=Homo sapiens OX=9606 GN=MTG1 PE=1 SV=2	MTG1	Q9BT17	0.73	-0.43	0.33	-3.08	0.69	0.49	MTG1
Isoform 1 of Protein MTO1 homolog, mitochondrial OS=Homo sapiens OX=9606 GN=MTO1	MTO1	Q9Y2Z2	0.59	0.54			0.63	0.54	MTO1
Serine/threonine-protein kinase mTOR OS=Homo sapiens OX=9606 GN=MTOR PE=1 SV=1	MTOR	P42345	0.083	2.3			0.084	2.32	MTOR
Myotrophin OS=Homo sapiens OX=9606 GN=MTPN PE=1 SV=2	MTPN	P58546	1	0			1	0	MTPN
Exosome RNA helicase MTR4 OS=Homo sapiens OX=9606 GN=MTREX PE=1 SV=3	MTREX	P42285	0.0001	-2.78	0.003	-2.44	< 0.0001	-2.98	MTREX	sig
Isoform 2 of Mitochondrial tRNA-specific 2-thiouridylase 1 OS=Homo sapiens OX=9606 GN=TRMU	MTU1	O75648	1	-2.21	1	-2.21			TRMU
Isoform 3 of Metaxin-1 OS=Homo sapiens OX=9606 GN=MTX1	MTX1	Q13505	0.48	0.84	0.95	0.11	0.42	1.47	MTX1
Isoform 2 of Metaxin-2 OS=Homo sapiens OX=9606 GN=MTX2	MTX2	O75431	0.13	0.88	0.008	2.32	1	-0.19	MTX2
sp|Q8WXI7|MUC16_HUMAN	MUC16	Q8WXI7	0.028	0.72	0.33	1.12	0.33	0.38	MUC16
Mucin-5AC OS=Homo sapiens OX=9606 GN=MUC5AC PE=1 SV=4	MUC5A	P98088	0.14	-1.38	0.14	-1.37			MUC5AC
Methylmalonyl-CoA mutase, mitochondrial OS=Homo sapiens OX=9606 GN=MMUT PE=1 SV=4	MUTA	P22033	0.43	0.52	0.51	1.33	0.61	0.3	MMUT
Major vault protein OS=Homo sapiens OX=9606 GN=MVP PE=1 SV=4	MVP	Q14764	0.1	-2.74	1	-3.17	0.33	-2.51	MVP
Isoform 4 of Unconventional myosin-XVIIIa OS=Homo sapiens OX=9606 GN=MYO18A	MY18A	Q92614	0.9	-0.09	1	-1.24	0.87	0.09	MYO18A
Myeloid-associated differentiation marker OS=Homo sapiens OX=9606 GN=MYADM PE=1 SV=2	MYADM	Q96S97	0.33	1.13	0.33	2.73	1	-0.32	MYADM
c-Myc-binding protein OS=Homo sapiens OX=9606 GN=MYCBP PE=1 SV=3	MYCBP	Q99417	1	-0.29			1	-0.29	MYCBP
Myeloid-derived growth factor OS=Homo sapiens OX=9606 GN=MYDGF PE=1 SV=1	MYDGF	Q969H8	0.45	-0.86	0.4	-2.77	0.1	0.7	MYDGF
UPF0160 protein MYG1, mitochondrial OS=Homo sapiens OX=9606 GN=C12orf10 PE=1 SV=2	MYG1	Q9HB07	1	0	1	0	1	0	MYG1
Isoform 2 of Myosin-10 OS=Homo sapiens OX=9606 GN=MYH10	MYH10	P35580	0.013	-0.98	0.001	-1.87	0.14	-0.68	MYH10
Isoform 2 of Myosin-14 OS=Homo sapiens OX=9606 GN=MYH14	MYH14	Q7Z406	0.74	0.54			0.29	1.46	MYH14
Myosin-9 OS=Homo sapiens OX=9606 GN=MYH9 PE=1 SV=4	MYH9	P35579	0.054	-0.26	0.004	-0.64	0.79	-0.02	MYH9
Isoform Smooth muscle of Myosin light polypeptide 6 OS=Homo sapiens OX=9606 GN=MYL6	MYL6	P60660	0.6	0.3	1	-0.08	0.00052	0.54	MYL6
Unconventional myosin-XIX OS=Homo sapiens OX=9606 GN=MYO19 PE=1 SV=2	MYO19	Q96H55	0.81	-0.3	1	1.77	0.46	-0.99	MYO19
Cluster of Isoform 2 of Unconventional myosin-Ib OS=Homo sapiens OX=9606 GN=MYO1B (sp|O43795-2|MYO1B_HUMAN)	MYO1B	O43795	1	2.6	0.00036	1.24	1	2.55	MYO1B
Cluster of Isoform 2 of Unconventional myosin-Ic OS=Homo sapiens OX=9606 GN=MYO1C (sp|O00159-2|MYO1C_HUMAN)	MYO1C	O00159	0.33	2.06	0.00091	1.52	1	0.46	MYO1C
Unconventional myosin-Id OS=Homo sapiens OX=9606 GN=MYO1D PE=1 SV=2	MYO1D	O94832	0.72	-0.15	0.87	0.29	0.57	-0.28	MYO1D
Cluster of Isoform 2 of Unconventional myosin-Va OS=Homo sapiens OX=9606 GN=MYO5A (sp|Q9Y4I1-2|MYO5A_HUMAN)	MYO5A	Q9Y4I1	0.028	-2.33	0.4	-0.93	0.028	-4.69	MYO5A
Unconventional myosin-Vb OS=Homo sapiens OX=9606 GN=MYO5B PE=1 SV=3	MYO5B	Q9ULV0	0.33	0.38			0.33	0.37	MYO5B
Isoform 6 of Unconventional myosin-VI OS=Homo sapiens OX=9606 GN=MYO6	MYO6	Q9UM54	0.43	-0.42	0.003	-2.06	0.98	0.09	MYO6
Isoform 6 of Myoferlin OS=Homo sapiens OX=9606 GN=MYOF	MYOF	Q9NZM1	0.61	-0.1	0.062	-0.76	0.59	0.22	MYOF
Myogenesis-regulating glycosidase OS=Homo sapiens OX=9606 GN=MYORG PE=1 SV=2	MYORG	Q6NSJ0	0.33	0.75			0.33	0.75	MYORG
Isoform 3 of Protein phosphatase 1 regulatory subunit 12A OS=Homo sapiens OX=9606 GN=PPP1R12A	MYPT1	O14974	0.12	-1.01	0.91	-0.03	0.13	-1.28	PPP1R12A
Mitotic-spindle organizing protein 2B OS=Homo sapiens OX=9606 GN=MZT2B PE=1 SV=1	MZT2B	Q6NZ67	1	0			1	0	MZT2B
Isoform 2 of N-alpha-acetyltransferase 10 OS=Homo sapiens OX=9606 GN=NAA10	NAA10	P41227	0.82	0.03			0.7	-0.25	NAA10
N-alpha-acetyltransferase 15, NatA auxiliary subunit OS=Homo sapiens OX=9606 GN=NAA15 PE=1 SV=1	NAA15	Q9BXJ9	0.16	-1.15	0.1	-3.04	0.6	-0.55	NAA15
N-alpha-acetyltransferase 20 OS=Homo sapiens OX=9606 GN=NAA20 PE=1 SV=1	NAA20	P61599	0.7	1.01	1	-3.72	0.33	3.05	NAA20
Isoform 2 of N-alpha-acetyltransferase 25, NatB auxiliary subunit OS=Homo sapiens OX=9606 GN=NAA25	NAA25	Q14CX7	0.96	-0.04	0.13	-1.5	0.63	0.54	NAA25
Isoform 2 of N-alpha-acetyltransferase 40 OS=Homo sapiens OX=9606 GN=NAA40	NAA40	Q86UY6	1	-4.09			1	-4.12	NAA40
N-alpha-acetyltransferase 50 OS=Homo sapiens OX=9606 GN=NAA50 PE=1 SV=1	NAA50	Q9GZZ1	0.15	-4.53			0.1	-6.48	NAA50
Isoform skNAC-2 of Nascent polypeptide-associated complex subunit alpha, muscle-specific form OS=Homo sapiens OX=9606 GN=NACA	NACAM	E9PAV3	0.58	0.61	0.89	1.23	0.86	0.15	NACA
Nucleus accumbens-associated protein 1 OS=Homo sapiens OX=9606 GN=NACC1 PE=1 SV=1	NACC1	Q96RE7	0.1	-3.93	0.33	-3.15	1	-5.48	NACC1
Kanadaptin OS=Homo sapiens OX=9606 GN=SLC4A1AP PE=1 SV=1	NADAP	Q9BWU0	0.1	-1.63	0.33	-1.42			SLC4A1AP
Alpha-N-acetylgalactosaminidase OS=Homo sapiens OX=9606 GN=NAGA PE=1 SV=2	NAGAB	P17050	0.31	-2.56			0.4	-2.23	NAGA
Isoform 2 of N-acetyl-D-glucosamine kinase OS=Homo sapiens OX=9606 GN=NAGK	NAGK	Q9UJ70	1	0			0.66	0.9	NAGK
Isoform 2 of NAD kinase 2, mitochondrial OS=Homo sapiens OX=9606 GN=NADK2	NAKD2	Q4G0N4	0.076	0.84	0.008	1.52	0.57	0.32	NADK2
Nicotinamide phosphoribosyltransferase OS=Homo sapiens OX=9606 GN=NAMPT PE=1 SV=1	NAMPT	P43490	0.4	-0.36	0.051	-2.04	0.001	0.73	NAMPT
Isoform 3 of Nuclear autoantigenic sperm protein OS=Homo sapiens OX=9606 GN=NASP	NASP	P49321	0.31	-1.23	0.14	-2.47	0.8	-0.33	NASP
RNA cytidine acetyltransferase OS=Homo sapiens OX=9606 GN=NAT10 PE=1 SV=2	NAT10	Q9H0A0	0.001	-0.96	0.4	-0.5	0.001	-1.17	NAT10	sig
N-acetyltransferase 14 OS=Homo sapiens OX=9606 GN=NAT14 PE=1 SV=1	NAT14	Q8WUY8	0.33	0.28			0.33	0.28	NAT14
NADH-cytochrome b5 reductase 1 OS=Homo sapiens OX=9606 GN=CYB5R1 PE=1 SV=1	NB5R1	Q9UHQ9	0.56	0.53	0.39	-0.58	0.0009	1.39	CYB5R1
Isoform 2 of NADH-cytochrome b5 reductase 3 OS=Homo sapiens OX=9606 GN=CYB5R3	NB5R3	P00387	0.001	0.83	0.4	0.46	0.00047	1	CYB5R3	sig
Isoform 2 of Neuroblastoma-amplified sequence OS=Homo sapiens OX=9606 GN=NBAS	NBAS	A2RRP1	0.59	-0.66	1	0	0.56	-0.97	NBAS
Nibrin OS=Homo sapiens OX=9606 GN=NBN PE=1 SV=1	NBN	O60934	0.14	-2.35	0.33	-2.95	1	-1.79	NBN
Isoform 2 of Dr1-associated corepressor OS=Homo sapiens OX=9606 GN=DRAP1	NC2A	Q14919	0.85	0.3	0.33	1.61	1	-0.5	DRAP1
Protein Dr1 OS=Homo sapiens OX=9606 GN=DR1 PE=1 SV=1	NC2B	Q01658	1	-0.79			0.1	0.3	DR1
Nuclear cap-binding protein subunit 1 OS=Homo sapiens OX=9606 GN=NCBP1 PE=1 SV=1	NCBP1	Q09161	0.012	-1.46	< 0.0001	-3.45	0.26	-0.77	NCBP1
Isoform 3 of Nuclear cap-binding protein subunit 2 OS=Homo sapiens OX=9606 GN=NCBP2	NCBP2	P52298	0.33	-2.59			1	-0.18	NCBP2
Isoform 2 of Nuclear cap-binding protein subunit 3 OS=Homo sapiens OX=9606 GN=NCBP3	NCBP3	Q53F19	0.33	-5.52			0.33	-5.56	NCBP3
Isoform 2 of Neutral cholesterol ester hydrolase 1 OS=Homo sapiens OX=9606 GN=NCEH1	NCEH1	Q6PIU2	0.00047	1.31	0.001	0.94	0.033	1.67	NCEH1	sig
Isoform 2 of Nck-associated protein 1 OS=Homo sapiens OX=9606 GN=NCKAP1	NCKP1	Q9Y2A7	0.12	-1.14	0.15	-1.39	0.21	-1.07	NCKAP1
Isoform 2 of Nicalin OS=Homo sapiens OX=9606 GN=NCLN	NCLN	Q969V3	0.59	0.45	0.78	0.47	0.7	0.42	NCLN
Nuclear receptor coactivator 5 OS=Homo sapiens OX=9606 GN=NCOA5 PE=1 SV=2	NCOA5	Q9HCD5	0.00045	-2.69	0.028	-3.23	0.001	-2.4	NCOA5	sig
NADPH--cytochrome P450 reductase OS=Homo sapiens OX=9606 GN=POR PE=1 SV=2	NCPR	P16435	0.099	0.71	0.73	0.27	0.074	0.97	POR
Isoform 2 of Nucleoporin NDC1 OS=Homo sapiens OX=9606 GN=NDC1	NDC1	Q9BTX1	0.2	1.18	0.86	0.32	0.26	1.66	NDC1
Kinetochore protein NDC80 homolog OS=Homo sapiens OX=9606 GN=NDC80 PE=1 SV=1	NDC80	O14777	0.64	-1.26			0.65	-1.27	NDC80
Nucleoside diphosphate kinase 3 OS=Homo sapiens OX=9606 GN=NME3 PE=1 SV=2	NDK3	Q13232	0.001	1.96			0.004	2.09	NME3	sig
Nucleoside diphosphate kinase 6 OS=Homo sapiens OX=9606 GN=NME6 PE=1 SV=3	NDK6	O75414	0.7	-1.76			0.7	-1.76	NME6
Isoform 2 of Nucleoside diphosphate kinase A OS=Homo sapiens OX=9606 GN=NME1	NDKA	P15531	1	-3.17					NME1
Cluster of Isoform 3 of Nucleoside diphosphate kinase B OS=Homo sapiens OX=9606 GN=NME2 (sp|P22392-2|NDKB_HUMAN)	NDKB	P22392	0.99	0.04	0.66	0.5	1	-0.24	NME2
NADH dehydrogenase [ubiquinone] 1 alpha subcomplex subunit 2 OS=Homo sapiens OX=9606 GN=NDUFA2 PE=1 SV=3	NDUA2	O43678	0.86	0.59	1	-0.48	0.61	1.38	NDUFA2
NADH dehydrogenase [ubiquinone] 1 alpha subcomplex subunit 3 OS=Homo sapiens OX=9606 GN=NDUFA3 PE=1 SV=1	NDUA3	O95167	0.33	1.39	1	1.87			NDUFA3
Cytochrome c oxidase subunit NDUFA4 OS=Homo sapiens OX=9606 GN=NDUFA4 PE=1 SV=1	NDUA4	O00483	0.1	0.92	0.33	1.21	1	0.4	NDUFA4
NADH dehydrogenase [ubiquinone] 1 alpha subcomplex subunit 5 OS=Homo sapiens OX=9606 GN=NDUFA5 PE=1 SV=3	NDUA5	Q16718	0.00023	1.35	0.028	1.33	0.0063	1.32	NDUFA5	sig
NADH dehydrogenase [ubiquinone] 1 alpha subcomplex subunit 6 OS=Homo sapiens OX=9606 GN=NDUFA6 PE=1 SV=4	NDUA6	P56556	0.008	0.63	0.33	1.22	0.1	0.28	NDUFA6
NADH dehydrogenase [ubiquinone] 1 alpha subcomplex subunit 7 OS=Homo sapiens OX=9606 GN=NDUFA7 PE=1 SV=3	NDUA7	O95182	0.33	0.91	1	1.41	1	0.34	NDUFA7
NADH dehydrogenase [ubiquinone] 1 alpha subcomplex subunit 8 OS=Homo sapiens OX=9606 GN=NDUFA8 PE=1 SV=3	NDUA8	P51970	0.03	0.69	0.64	0.41	0.001	0.85	NDUFA8
NADH dehydrogenase [ubiquinone] 1 alpha subcomplex subunit 9, mitochondrial OS=Homo sapiens OX=9606 GN=NDUFA9 PE=1 SV=2	NDUA9	Q16795	0.093	1.11	0.8	-0.14	0.00039	1.97	NDUFA9
NADH dehydrogenase [ubiquinone] 1 alpha subcomplex subunit 10, mitochondrial OS=Homo sapiens OX=9606 GN=NDUFA10 PE=1 SV=1	NDUAA	O95299	0.57	0.45	0.28	1.89	0.79	-0.43	NDUFA10
NADH dehydrogenase [ubiquinone] 1 alpha subcomplex subunit 11 OS=Homo sapiens OX=9606 GN=NDUFA11 PE=1 SV=3	NDUAB	Q86Y39	0.99	0.11	1	-0.31	0.1	0.47	NDUFA11
NADH dehydrogenase [ubiquinone] 1 alpha subcomplex subunit 12 OS=Homo sapiens OX=9606 GN=NDUFA12 PE=1 SV=1	NDUAC	Q9UI09	0.46	-0.52	0.87	-0.38	0.47	-0.57	NDUFA12
NADH dehydrogenase [ubiquinone] 1 alpha subcomplex subunit 13 OS=Homo sapiens OX=9606 GN=NDUFA13 PE=1 SV=3	NDUAD	Q9P0J0	0.02	0.88	0.68	0.65	0.00033	0.95	NDUFA13
NADH dehydrogenase [ubiquinone] 1 beta subcomplex subunit 1 OS=Homo sapiens OX=9606 GN=NDUFB1 PE=1 SV=1	NDUB1	O75438	1	-1.96	1	-3.25	1	0.38	NDUFB1
NADH dehydrogenase [ubiquinone] 1 beta subcomplex subunit 3 OS=Homo sapiens OX=9606 GN=NDUFB3 PE=1 SV=3	NDUB3	O43676	1	0.18	1	-0.01	0.33	0.37	NDUFB3
Isoform 2 of NADH dehydrogenase [ubiquinone] 1 beta subcomplex subunit 4 OS=Homo sapiens OX=9606 GN=NDUFB4	NDUB4	O95168	0.036	1.09	0.28	0.86	0.028	1.31	NDUFB4
Isoform 2 of NADH dehydrogenase [ubiquinone] 1 beta subcomplex subunit 5, mitochondrial OS=Homo sapiens OX=9606 GN=NDUFB5	NDUB5	O43674	0.1	1			0.33	0.68	NDUFB5
NADH dehydrogenase [ubiquinone] 1 beta subcomplex subunit 6 OS=Homo sapiens OX=9606 GN=NDUFB6 PE=1 SV=3	NDUB6	O95139	0.55	0.76	1	-1.22	0.1	2.64	NDUFB6
NADH dehydrogenase [ubiquinone] 1 beta subcomplex subunit 7 OS=Homo sapiens OX=9606 GN=NDUFB7 PE=1 SV=4	NDUB7	P17568	0.7	0.23			1	-0.3	NDUFB7
Isoform 3 of NADH dehydrogenase [ubiquinone] 1 beta subcomplex subunit 8, mitochondrial OS=Homo sapiens OX=9606 GN=NDUFB8	NDUB8	O95169	0.42	1.43	0.33	-0.96	0.0003	2.13	NDUFB8
NADH dehydrogenase [ubiquinone] 1 beta subcomplex subunit 9 OS=Homo sapiens OX=9606 GN=NDUFB9 PE=1 SV=3	NDUB9	Q9Y6M9	0.96	0.03	0.52	-0.62	0.56	0.43	NDUFB9
NADH dehydrogenase [ubiquinone] 1 beta subcomplex subunit 10 OS=Homo sapiens OX=9606 GN=NDUFB10 PE=1 SV=3	NDUBA	O96000	0.67	0.38	< 0.0001	1.44	0.71	-0.49	NDUFB10
Isoform 2 of NADH dehydrogenase [ubiquinone] 1 beta subcomplex subunit 11, mitochondrial OS=Homo sapiens OX=9606 GN=NDUFB11	NDUBB	Q9NX14	1	0			1	0	NDUFB11
NADH dehydrogenase [ubiquinone] 1 subunit C2 OS=Homo sapiens OX=9606 GN=NDUFC2 PE=1 SV=1	NDUC2	O95298	0.68	0.26	0.33	1.52	0.96	-0.35	NDUFC2
NADH dehydrogenase [ubiquinone] 1 alpha subcomplex assembly factor 2 OS=Homo sapiens OX=9606 GN=NDUFAF2 PE=1 SV=1	NDUF2	Q8N183	0.029	1.33	0.13	1.22	0.2	1.39	NDUFAF2
NADH dehydrogenase [ubiquinone] 1 alpha subcomplex assembly factor 3 OS=Homo sapiens OX=9606 GN=NDUFAF3 PE=1 SV=1	NDUF3	Q9BU61	1	0.04	1	-0.68	0.008	0.43	NDUFAF3
NADH dehydrogenase [ubiquinone] 1 alpha subcomplex assembly factor 4 OS=Homo sapiens OX=9606 GN=NDUFAF4 PE=1 SV=1	NDUF4	Q9P032	0.77	0.04	0.4	0.8	1	-0.41	NDUFAF4
Isoform 2 of Arginine-hydroxylase NDUFAF5, mitochondrial OS=Homo sapiens OX=9606 GN=NDUFAF5	NDUF5	Q5TEU4	0.4	4.02			0.4	3.99	NDUFAF5
Protein arginine methyltransferase NDUFAF7, mitochondrial OS=Homo sapiens OX=9606 GN=NDUFAF7 PE=1 SV=1	NDUF7	Q7L592	0.62	0.61	0.7	-1.01	0.44	1.12	NDUFAF7
Isoform 2 of NADH-ubiquinone oxidoreductase 75 kDa subunit, mitochondrial OS=Homo sapiens OX=9606 GN=NDUFS1	NDUS1	P28331	0.034	0.65	0.22	0.63	0.13	0.66	NDUFS1
Isoform 2 of NADH dehydrogenase [ubiquinone] iron-sulfur protein 2, mitochondrial OS=Homo sapiens OX=9606 GN=NDUFS2	NDUS2	O75306	0.14	1.12	0.001	2.06	0.56	0.62	NDUFS2
NADH dehydrogenase [ubiquinone] iron-sulfur protein 3, mitochondrial OS=Homo sapiens OX=9606 GN=NDUFS3 PE=1 SV=1	NDUS3	O75489	0.07	0.7	0.51	0.5	0.045	0.82	NDUFS3
NADH dehydrogenase [ubiquinone] iron-sulfur protein 4, mitochondrial OS=Homo sapiens OX=9606 GN=NDUFS4 PE=1 SV=1	NDUS4	O43181	0.81	0.16			1	-0.13	NDUFS4
NADH dehydrogenase [ubiquinone] iron-sulfur protein 5 OS=Homo sapiens OX=9606 GN=NDUFS5 PE=1 SV=3	NDUS5	O43920	0.001	1.06	0.028	1.43	0.008	0.75	NDUFS5	sig
NADH dehydrogenase [ubiquinone] iron-sulfur protein 7, mitochondrial OS=Homo sapiens OX=9606 GN=NDUFS7 PE=1 SV=3	NDUS7	O75251	0.7	-0.23	1	1.59	1	-1.23	NDUFS7
NADH dehydrogenase [ubiquinone] iron-sulfur protein 8, mitochondrial OS=Homo sapiens OX=9606 GN=NDUFS8 PE=1 SV=1	NDUS8	O00217	0.047	0.74	0.028	1.55	0.89	0.17	NDUFS8
Isoform 2 of NADH dehydrogenase [ubiquinone] flavoprotein 1, mitochondrial OS=Homo sapiens OX=9606 GN=NDUFV1	NDUV1	P49821	0.5	0.45	0.62	0.65	0.73	0.24	NDUFV1
NADH dehydrogenase [ubiquinone] flavoprotein 2, mitochondrial OS=Homo sapiens OX=9606 GN=NDUFV2 PE=1 SV=2	NDUV2	P19404	0.19	0.55	0.1	1.42	1	0.09	NDUFV2
Isoform 2 of NADH dehydrogenase [ubiquinone] flavoprotein 3, mitochondrial OS=Homo sapiens OX=9606 GN=NDUFV3	NDUV3	P56181	0.42	-1.05	0.87	-0.77	0.72	-1.37	NDUFV3
Isoform 3 of Neurabin-1 OS=Homo sapiens OX=9606 GN=PPP1R9A	NEB1	Q9ULJ8	1	-0.15			1	-2.7	PPP1R9A
Isoform 2 of Adaptin ear-binding coat-associated protein 2 OS=Homo sapiens OX=9606 GN=NECAP2	NECP2	Q9NVZ3	1	0.91			1	0.9	NECAP2
Nectin-2 OS=Homo sapiens OX=9606 GN=NECTIN2 PE=1 SV=1	NECT2	Q92692	0.61	-0.69	0.4	-2.3	1	-0.13	NECTIN2
Isoform 2 of E3 ubiquitin-protein ligase NEDD4-like OS=Homo sapiens OX=9606 GN=NEDD4L	NED4L	Q96PU5	1	-1.97			1	-1.98	NEDD4L
Negative elongation factor A OS=Homo sapiens OX=9606 GN=NELFA PE=1 SV=3	NELFA	Q9H3P2	0.028	-4.54	1	-3.54	0.1	-4.91	NELFA
Isoform 2 of Negative elongation factor B OS=Homo sapiens OX=9606 GN=NELFB	NELFB	Q8WX92	0.1	-3.35			0.33	-3.91	NELFB
Isoform NELF-D of Negative elongation factor C/D OS=Homo sapiens OX=9606 GN=NELFCD	NELFD	Q8IXH7	0.1	-5.31	1	0	0.1	-5.34	NELFCD
Isoform 3 of Nuclear export mediator factor NEMF OS=Homo sapiens OX=9606 GN=NEMF	NEMF	O60524	0.4	-0.73			1	-0.19	NEMF
Isoform 2 of Nuclear envelope integral membrane protein 1 OS=Homo sapiens OX=9606 GN=NEMP1	NEMP1	O14524	1	-2.7	1	-2.7			NEMP1
Neudesin OS=Homo sapiens OX=9606 GN=NENF PE=1 SV=1	NENF	Q9UMX5	1	-0.75			1	-0.73	NENF
Ribosomal RNA small subunit methyltransferase NEP1 OS=Homo sapiens OX=9606 GN=EMG1 PE=1 SV=4	NEP1	Q92979	0.11	-1.65	0.045	-2.48	0.5	-1.26	EMG1
Isoform 2 of Nucleolus and neural progenitor protein OS=Homo sapiens OX=9606 GN=NEPRO	NEPRO	Q6NW34	0.009	-2.42	0.041	-1.82	0.4	-3.42	NEPRO
N-acylneuraminate cytidylyltransferase OS=Homo sapiens OX=9606 GN=CMAS PE=1 SV=2	NEUA	Q8NFW8	0.58	0.52	0.54	0.65	0.79	0.39	CMAS
Neurolysin, mitochondrial OS=Homo sapiens OX=9606 GN=NLN PE=1 SV=1	NEUL	Q9BYT8	0.98	-0.01	0.1	3.37	0.31	-0.65	NLN
Sialidase-1 OS=Homo sapiens OX=9606 GN=NEU1 PE=1 SV=1	NEUR1	Q99519	0.1	3.4	1	0	0.1	3.36	NEU1
Isoform 1 of Neurofibromin OS=Homo sapiens OX=9606 GN=NF1	NF1	P21359	0.067	-2.48			0.17	-2.76	NF1
Isoform 2 of Nuclear factor 1 A-type OS=Homo sapiens OX=9606 GN=NFIA	NFIA	Q12857	1	-0.72			1	-0.72	NFIA
Isoform 4 of Nuclear factor 1 B-type OS=Homo sapiens OX=9606 GN=NFIB	NFIB	O00712	1	-2.1			1	-2.1	NFIB
Isoform 2 of Nuclear factor related to kappa-B-binding protein OS=Homo sapiens OX=9606 GN=NFRKB	NFRKB	Q6P4R8	0.0001	-3.9	0.028	-2.39	< 0.0001	-4.43	NFRKB	sig
Isoform Cytoplasmic of Cysteine desulfurase, mitochondrial OS=Homo sapiens OX=9606 GN=NFS1	NFS1	Q9Y697	0.57	-0.59	0.1	1.7	0.21	-1.6	NFS1
Isoform 3 of NFU1 iron-sulfur cluster scaffold homolog, mitochondrial OS=Homo sapiens OX=9606 GN=NFU1	NFU1	Q9UMS0	0.99	0.04	0.6	1.32	1	-0.84	NFU1
Isoform 2 of NF-X1-type zinc finger protein NFXL1 OS=Homo sapiens OX=9606 GN=NFXL1	NFXL1	Q6ZNB6	1	0.91			1	4.32	NFXL1
Isoform 1 of Nuclear transcription factor Y subunit gamma OS=Homo sapiens OX=9606 GN=NFYC	NFYC	Q13952	1	4.89			1	4.92	NFYC
Isoform 2 of Neuroguidin OS=Homo sapiens OX=9606 GN=NGDN	NGDN	Q8NEJ9	0.62	-0.61	0.4	-1.98	0.96	-0.17	NGDN
NHP2-like protein 1 OS=Homo sapiens OX=9606 GN=SNU13 PE=1 SV=3	NH2L1	P55769	0.91	0.04	0.49	0.39	1	-0.18	SNU13
H/ACA ribonucleoprotein complex subunit 2 OS=Homo sapiens OX=9606 GN=NHP2 PE=1 SV=1	NHP2	Q9NX24	0.79	0.18	0.54	0.77	1	-0.43	NHP2
Na(+)/H(+) exchange regulatory cofactor NHE-RF1 OS=Homo sapiens OX=9606 GN=SLC9A3R1 PE=1 SV=4	NHRF1	O14745	0.94	0.17	0.41	-0.93	0.59	1.41	SLC9A3R1
Isoform 2 of Niban-like protein 1 OS=Homo sapiens OX=9606 GN=FAM129B	NIBL1	Q96TA1	0.043	-1.55	0.21	-1.6	0.14	-1.53	NIBAN2
Isoform 2 of Nicastrin OS=Homo sapiens OX=9606 GN=NCSTN	NICA	Q92542	1	0.04	0.1	2.02	0.4	-0.85	NCSTN
Isoform 2 of NIF3-like protein 1 OS=Homo sapiens OX=9606 GN=NIF3L1	NIF3L	Q9GZT8	0.29	1.69	1	-1.47	0.14	3.06	NIF3L1
60S ribosome subunit biogenesis protein NIP7 homolog OS=Homo sapiens OX=9606 GN=NIP7 PE=1 SV=1	NIP7	Q9Y221	0.79	-0.27	0.89	-0.19	0.89	-0.36	NIP7
Isoform 2 of Nipped-B-like protein OS=Homo sapiens OX=9606 GN=NIPBL	NIPBL	Q6KC79	0.002	-2.91			0.006	-2.93	NIPBL	sig
Protein NipSnap homolog 1 OS=Homo sapiens OX=9606 GN=NIPSNAP1 PE=1 SV=1	NIPS1	Q9BPW8	0.25	0.66	0.98	0.08	0.038	1.03	NIPSNAP1
Protein NipSnap homolog 2 OS=Homo sapiens OX=9606 GN=NIPSNAP2 PE=1 SV=1	NIPS2	O75323	0.82	0.38	1	0.03	0.76	0.54	NIPSNAP2
Isoform 1 of Deaminated glutathione amidase OS=Homo sapiens OX=9606 GN=NIT1	NIT1	Q86X76	1	0			1	0	NIT1
Omega-amidase NIT2 OS=Homo sapiens OX=9606 GN=NIT2 PE=1 SV=1	NIT2	Q9NQR4	1	-0.55	1	1.21	1	-0.96	NIT2
Isoform 2 of NF-kappa-B-repressing factor OS=Homo sapiens OX=9606 GN=NKRF	NKRF	O15226	0.0002	-3.15	< 0.0001	-3.81	0.086	-2.67	NKRF	sig
Notchless protein homolog 1 OS=Homo sapiens OX=9606 GN=NLE1 PE=1 SV=4	NLE1	Q9NVX2	0.44	-0.61			0.44	-0.86	NLE1
Isoform 2 of NLR family member X1 OS=Homo sapiens OX=9606 GN=NLRX1	NLRX1	Q86UT6	0.7	-1.44			0.7	-1.48	NLRX1
Isoform SCP2 of Non-specific lipid-transfer protein OS=Homo sapiens OX=9606 GN=SCP2	NLTP	P22307	0.8	-0.08	0.77	0.46	0.43	-0.65	SCP2
60S ribosomal export protein NMD3 OS=Homo sapiens OX=9606 GN=NMD3 PE=1 SV=1	NMD3	Q96D46	0.56	-0.98	0.7	1.87	0.26	-2.14	NMD3
Nicotinamide/nicotinic acid mononucleotide adenylyltransferase 1 OS=Homo sapiens OX=9606 GN=NMNAT1 PE=1 SV=1	NMNA1	Q9HAN9	0.45	-1.2	1	0.12	0.4	-2.86	NMNAT1
Isoform Short of Glycylpeptide N-tetradecanoyltransferase 1 OS=Homo sapiens OX=9606 GN=NMT1	NMT1	P30419	0.61	0.45	0.73	-0.43	0.31	1.06	NMT1
Isoform 2 of NAD(P)H-hydrate epimerase OS=Homo sapiens OX=9606 GN=NAXE	NNRE	Q8NCW5	0.88	-0.16	0.1	-3.31	0.4	1.32	NAXE
NAD(P) transhydrogenase, mitochondrial OS=Homo sapiens OX=9606 GN=NNT PE=1 SV=3	NNTM	Q13423	0.037	0.92	0.001	1.72	0.6	0.4	NNT
Nitric oxide-associated protein 1 OS=Homo sapiens OX=9606 GN=NOA1 PE=1 SV=2	NOA1	Q8NC60	0.14	-1.93			0.13	-1.95	NOA1
RNA-binding protein NOB1 OS=Homo sapiens OX=9606 GN=NOB1 PE=1 SV=1	NOB1	Q9ULX3	0.7	-0.6			1	0.21	NOB1
Nucleolar complex protein 2 homolog OS=Homo sapiens OX=9606 GN=NOC2L PE=1 SV=4	NOC2L	Q9Y3T9	0.0001	-2.43	0.001	-2.22	0.00011	-2.55	NOC2L	sig
Nucleolar complex protein 3 homolog OS=Homo sapiens OX=9606 GN=NOC3L PE=1 SV=1	NOC3L	Q8WTT2	0.0001	-2.48	0.02	-2.3	< 0.0001	-2.57	NOC3L	sig
Nucleolar complex protein 4 homolog OS=Homo sapiens OX=9606 GN=NOC4L PE=1 SV=1	NOC4L	Q9BVI4	0.00058	-2.25	0.14	-1.28	0.0005	-2.64	NOC4L	sig
Nucleolar GTP-binding protein 1 OS=Homo sapiens OX=9606 GN=GTPBP4 PE=1 SV=3	NOG1	Q9BZE4	0.95	-0.06	0.68	0.38	0.52	-0.34	GTPBP4
Nucleolar GTP-binding protein 2 OS=Homo sapiens OX=9606 GN=GNL2 PE=1 SV=1	NOG2	Q13823	0.004	-2.08	0.001	-2.88	0.14	-1.68	GNL2	sig
Isoform 4 of Nucleolar protein 10 OS=Homo sapiens OX=9606 GN=NOL10	NOL10	Q9BSC4	0.0001	-3.18	0.14	-1.83	0.001	-3.94	NOL10	sig
Nucleolar protein 11 OS=Homo sapiens OX=9606 GN=NOL11 PE=1 SV=1	NOL11	Q9H8H0	0.21	0.7	0.17	1.37	0.56	0.45	NOL11
Isoform 4 of Nucleolar protein 6 OS=Homo sapiens OX=9606 GN=NOL6	NOL6	Q9H6R4	0.058	-1.23	0.15	1.44	0.001	-2.27	NOL6
Nucleolar protein 7 OS=Homo sapiens OX=9606 GN=NOL7 PE=1 SV=2	NOL7	Q9UMY1	0.27	-1.56	0.76	0.45	0.028	-3.35	NOL7
Isoform 2 of Nucleolar protein 8 OS=Homo sapiens OX=9606 GN=NOL8	NOL8	Q76FK4	0.028	-2.38	0.33	-2.07	0.33	-2.7	NOL8
Polynucleotide 5'-hydroxyl-kinase NOL9 OS=Homo sapiens OX=9606 GN=NOL9 PE=1 SV=1	NOL9	Q5SY16	0.29	-1.65	1	0.01	0.14	-2.45	NOL9
Cluster of Isoform 3 of Nucleolar and coiled-body phosphoprotein 1 OS=Homo sapiens OX=9606 GN=NOLC1 (sp|Q14978-3|NOLC1_HUMAN)	NOLC1	Q14978	0.13	-0.07	0.33	-0.16	1	-0.01	NOLC1
Nucleolar MIF4G domain-containing protein 1 OS=Homo sapiens OX=9606 GN=NOM1 PE=1 SV=1	NOM1	Q5C9Z4	0.4	-1.61	0.33	-2.89	1	0.81	NOM1
Nodal modulator 3 OS=Homo sapiens OX=9606 GN=NOMO3 PE=3 SV=2	NOMO3	P69849	0.59	0.28	0.52	-0.54	0.27	0.63	NOMO3
Non-POU domain-containing octamer-binding protein OS=Homo sapiens OX=9606 GN=NONO PE=1 SV=4	NONO	Q15233	0.85	0.1	0.67	-0.17	0.54	0.35	NONO
H/ACA ribonucleoprotein complex subunit 3 OS=Homo sapiens OX=9606 GN=NOP10 PE=1 SV=1	NOP10	Q9NPE3	0.7	0.42	1	1.45	1	-0.02	NOP10
Nucleolar protein 14 OS=Homo sapiens OX=9606 GN=NOP14 PE=1 SV=3	NOP14	P78316	0.0001	-3.51	0.15	-1.97	< 0.0001	-4.09	NOP14	sig
Nucleolar protein 16 OS=Homo sapiens OX=9606 GN=NOP16 PE=1 SV=2	NOP16	Q9Y3C1	0.081	-1.02	0.71	-0.78	0.18	-1.13	NOP16
Isoform 4 of Probable 28S rRNA (cytosine(4447)-C(5))-methyltransferase OS=Homo sapiens OX=9606 GN=NOP2	NOP2	P46087	0.00019	-1.14	0.35	-0.35	0.00056	-1.74	NOP2	sig
Ribosome biogenesis protein NOP53 OS=Homo sapiens OX=9606 GN=NOP53 PE=1 SV=2	NOP53	Q9NZM5	0.001	-5.28	0.33	-3.18	0.028	-6.3	NOP53	sig
Nucleolar protein 56 OS=Homo sapiens OX=9606 GN=NOP56 PE=1 SV=4	NOP56	O00567	0.33	0.41	0.058	1.12	0.72	-0.12	NOP56
Nucleolar protein 58 OS=Homo sapiens OX=9606 GN=NOP58 PE=1 SV=1	NOP58	Q9Y2X3	0.34	0.45	0.00094	1.08	0.76	-0.04	NOP58
[truncated: 1,704 more rows]

## Sheet: Supplementary Table 5
Supplementary Table 5: Summary of nuclear proteome changes in Nup93-AID-depleted cells
Nulcear proteome comparison in G1 control and Nup93-depleted cells. Fold changes and Benjamini–Hochberg (BH)-adjusted p-values from two-sided non-parametric permutations tests are given for two independent replicates
ID	protIDs	uniprotacc	PVal	log2FC	PVal_r1	log2FC_r1	PVal_r2	log2FC_r2	HGNC symbol	sig
Isoform Short of 14-3-3 protein beta/alpha OS=Homo sapiens OX=9606 GN=YWHAB	1433B	P31946	0.002	0.79	0.008	1.3	0.5	0.16	YWHAB	sig
14-3-3 protein epsilon OS=Homo sapiens OX=9606 GN=YWHAE PE=1 SV=1	1433E	P62258	0.005	2.24	0.022	2.53	0.0016	1.84	YWHAE
14-3-3 protein eta OS=Homo sapiens OX=9606 GN=YWHAH PE=1 SV=4	1433F	Q04917	0.18	1.34	0.028	1.49	0.42	1.23	YWHAH
14-3-3 protein gamma OS=Homo sapiens OX=9606 GN=YWHAG PE=1 SV=2	1433G	P61981	1	-0.27	1	-0.94	0.028	0.2	YWHAG
14-3-3 protein sigma OS=Homo sapiens OX=9606 GN=SFN PE=1 SV=1	1433S	P31947	0.87	-0.01	0.16	0.87	0.44	-0.87	SFN
14-3-3 protein theta OS=Homo sapiens OX=9606 GN=YWHAQ PE=1 SV=1	1433T	P27348	0.78	0.34	0.11	1.94	0.44	-1.4	YWHAQ
14-3-3 protein zeta/delta OS=Homo sapiens OX=9606 GN=YWHAZ PE=1 SV=1	1433Z	P63104	0.78	0.36	0.52	-0.3	0.1	1.05	YWHAZ
HLA class I histocompatibility antigen, A-2 alpha chain OS=Homo sapiens OX=9606 GN=HLA-A PE=1 SV=1	1A02	P01892	0.041	-2.26	0.056	-2.85
Cluster of HLA class I histocompatibility antigen, A-24 alpha chain OS=Homo sapiens OX=9606 GN=HLA-A PE=1 SV=2 (sp|P05534|1A24_HUMAN)	1A24	P05534	0.042	-1.31	0.45	-1.4	1	0.48
HLA class I histocompatibility antigen, Cw-7 alpha chain OS=Homo sapiens OX=9606 GN=HLA-C PE=1 SV=3	1C07	P10321	0.32	-2.39					HLA-C
HLA class I histocompatibility antigen, Cw-8 alpha chain OS=Homo sapiens OX=9606 GN=HLA-C PE=1 SV=1	1C08	P30505	1	-0.04
Isoform Delta-2 of Serine/threonine-protein phosphatase 2A 56 kDa regulatory subunit delta isoform OS=Homo sapiens OX=9606 GN=PPP2R5D	2A5D	Q14738	0.33	4.76					PPP2R5D
Isoform 2 of Serine/threonine-protein phosphatase 2A 56 kDa regulatory subunit epsilon isoform OS=Homo sapiens OX=9606 GN=PPP2R5E	2A5E	Q16537	1	-0.9			1	0.11	PPP2R5E
Cluster of Isoform Gamma-1 of Serine/threonine-protein phosphatase 2A 56 kDa regulatory subunit gamma isoform OS=Homo sapiens OX=9606 GN=PPP2R5C (sp|Q13362-2|2A5G_HUMAN)	2A5G	Q13362	0.56	1.15	0.74	0.72	1	-0.21	PPP2R5C
Serine/threonine-protein phosphatase 2A 65 kDa regulatory subunit A alpha isoform OS=Homo sapiens OX=9606 GN=PPP2R1A PE=1 SV=4	2AAA	P30153	0.87	-0.12	0.34	0.74	0.42	-0.9	PPP2R1A
Isoform 2 of Serine/threonine-protein phosphatase 2A 65 kDa regulatory subunit A beta isoform OS=Homo sapiens OX=9606 GN=PPP2R1B	2AAB	P30154	0.19	-2	0.13	-2.46			PPP2R1B
Isoform 2 of Serine/threonine-protein phosphatase 2A 55 kDa regulatory subunit B alpha isoform OS=Homo sapiens OX=9606 GN=PPP2R2A	2ABA	P63151	0.001	2.85	0.33	4.78	0.028	1.85	PPP2R2A	sig
HLA class II histocompatibility antigen, DRB1-3 chain OS=Homo sapiens OX=9606 GN=HLA-DRB1 PE=1 SV=2	2B13	P01912	1	-4.45
Cluster of HLA class II histocompatibility antigen, DRB1-10 beta chain OS=Homo sapiens OX=9606 GN=HLA-DRB1 PE=1 SV=2 (sp|Q30167|2B1A_HUMAN)	2B1A	Q30167	0.028	-5.11	0.028	-5.09
3-hydroxyisobutyrate dehydrogenase, mitochondrial OS=Homo sapiens OX=9606 GN=HIBADH PE=1 SV=2	3HIDH	P31937	0.023	-1.44	0.17	-0.86	0.068	-2.61	HIBADH
Isoform 2 of DNA-3-methyladenine glycosylase OS=Homo sapiens OX=9606 GN=MPG	3MG	P29372	0.56	0.97	0.00057	2.05	1	-2.99	MPG
Isoform 2 of Protein 4.1 OS=Homo sapiens OX=9606 GN=EPB41	41	P11171	0.33	-2.07	0.33	-2.08			EPB41
Isoform 3 of 4F2 cell-surface antigen heavy chain OS=Homo sapiens OX=9606 GN=SLC3A2	4F2	P08195	0.6	-0.07	0.82	-0.04	0.56	-0.1	SLC3A2
Isoform 1 of Cytosolic 5'-nucleotidase 3A OS=Homo sapiens OX=9606 GN=NT5C3A	5NT3A	Q9H0P0	0.063	-2.75	0.051	-2.78			NT5C3A
Isoform 2 of 5'-nucleotidase OS=Homo sapiens OX=9606 GN=NT5E	5NTD	P21589	0.47	-0.45	0.046	-1.63	0.2	0.9	NT5E
Isoform 2 of 6-phosphogluconate dehydrogenase, decarboxylating OS=Homo sapiens OX=9606 GN=PGD	6PGD	P52209	0.46	0.91	0.51	1.43	0.97	0.12	PGD
6-phosphogluconolactonase OS=Homo sapiens OX=9606 GN=PGLS PE=1 SV=2	6PGL	O95336	0.12	2.93	0.14	2.94			PGLS
Aladin OS=Homo sapiens OX=9606 GN=AAAS PE=1 SV=1	AAAS	Q9NRG9	0.69	-0.57	0.31	-1.29	0.7	0.74	AAAS
Neutral amino acid transporter B(0) OS=Homo sapiens OX=9606 GN=SLC1A5 PE=1 SV=2	AAAT	Q15758	0.025	-0.85	0.075	-1.21	0.21	-0.46	SLC1A5
Isoform 2 of AP2-associated protein kinase 1 OS=Homo sapiens OX=9606 GN=AAK1	AAK1	Q2M2I8	0.25	-1.17	0.71	-0.82	0.34	-1.51	AAK1
Isoform 2 of 5'-AMP-activated protein kinase subunit gamma-1 OS=Homo sapiens OX=9606 GN=PRKAG1	AAKG1	P54619	0.93	0.27	0.54	-1.18	0.33	3.47	PRKAG1
Isoform 2 of 5'-AMP-activated protein kinase catalytic subunit alpha-1 OS=Homo sapiens OX=9606 GN=PRKAA1	AAPK1	Q13131	0.29	-2.28	0.7	-1.26	1	-5.49	PRKAA1
Alpha-aminoadipic semialdehyde synthase, mitochondrial OS=Homo sapiens OX=9606 GN=AASS PE=1 SV=1	AASS	Q9UDR5	1	-0.27	1	-0.29			AASS
Aspartate aminotransferase, cytoplasmic OS=Homo sapiens OX=9606 GN=GOT1 PE=1 SV=3	AATC	P17174	0.3	2.89	0.29	3.48	1	-0.37	GOT1
Protein AATF OS=Homo sapiens OX=9606 GN=AATF PE=1 SV=1	AATF	Q9NY61	0.0001	-3.65	< 0.0001	-3.36	0.001	-4.1	AATF	sig
Aspartate aminotransferase, mitochondrial OS=Homo sapiens OX=9606 GN=GOT2 PE=1 SV=3	AATM	P00505	0.086	0.59	0.061	0.98	0.76	0.17	GOT2
DNA dC->dU-editing enzyme APOBEC-3B OS=Homo sapiens OX=9606 GN=APOBEC3B PE=1 SV=1	ABC3B	Q9UH17	0.06	-0.7	0.38	-0.47	0.13	-1.06	APOBEC3B
DNA dC->dU-editing enzyme APOBEC-3C OS=Homo sapiens OX=9606 GN=APOBEC3C PE=1 SV=2	ABC3C	Q9NRW3	0.83	0.13	0.81	0.23	0.4	-0.19	APOBEC3C
Isoform 2 of ATP-binding cassette sub-family B member 7, mitochondrial OS=Homo sapiens OX=9606 GN=ABCB7	ABCB7	O75027	0.85	0.19	0.9	0.24	0.99	0.13	ABCB7
ATP-binding cassette sub-family B member 10, mitochondrial OS=Homo sapiens OX=9606 GN=ABCB10 PE=1 SV=2	ABCBA	Q9NRK6	0.87	-0.33	0.39	-1.58	0.4	2.68	ABCB10
ATP-binding cassette sub-family D member 3 OS=Homo sapiens OX=9606 GN=ABCD3 PE=1 SV=1	ABCD3	P28288	0.19	0.68	0.13	1.15	0.93	-0.09	ABCD3
ATP-binding cassette sub-family E member 1 OS=Homo sapiens OX=9606 GN=ABCE1 PE=1 SV=1	ABCE1	P61221	0.64	0.43	0.75	-0.13	0.38	1.3	ABCE1
Isoform 2 of ATP-binding cassette sub-family F member 1 OS=Homo sapiens OX=9606 GN=ABCF1	ABCF1	Q8NE71	0.066	0.62	0.026	0.9	0.52	0.35	ABCF1
Isoform 2 of ATP-binding cassette sub-family F member 2 OS=Homo sapiens OX=9606 GN=ABCF2	ABCF2	Q9UG63	0.057	-1.7	0.03	-1.86	0.55	-1.43	ABCF2
Isoform 2 of Monoacylglycerol lipase ABHD12 OS=Homo sapiens OX=9606 GN=ABHD12	ABD12	Q8N2K0	0.13	-2.94	0.4	-2.11	1	-5.54	ABHD12
1-acylglycerol-3-phosphate O-acyltransferase ABHD5 OS=Homo sapiens OX=9606 GN=ABHD5 PE=1 SV=1	ABHD5	Q8WTS1	0.33	-4.02	0.33	-4.01			ABHD5
Monoacylglycerol lipase ABHD6 OS=Homo sapiens OX=9606 GN=ABHD6 PE=1 SV=1	ABHD6	Q9BV23	1	-0.53	0.4	-3.16	0.33	3.75	ABHD6
Mycophenolic acid acyl-glucuronide esterase, mitochondrial OS=Homo sapiens OX=9606 GN=ABHD10 PE=1 SV=1	ABHDA	Q9NUJ1	0.37	-0.73	0.058	-1.7	0.51	1.38	ABHD10
Protein ABHD11 OS=Homo sapiens OX=9606 GN=ABHD11 PE=1 SV=1	ABHDB	Q8NFV4	0.51	0.54	0.42	0.88	0.87	-0.07	ABHD11
Protein ABHD14B OS=Homo sapiens OX=9606 GN=ABHD14B PE=1 SV=1	ABHEB	Q96IU4	1	1.08	1	1.08			ABHD14B
Protein ABHD16A OS=Homo sapiens OX=9606 GN=ABHD16A PE=1 SV=3	ABHGA	O95870	0.62	-0.55	0.96	-0.59	1	-0.48	ABHD16A
Cluster of Isoform 10 of Abl interactor 1 OS=Homo sapiens OX=9606 GN=ABI1 (sp|Q8IZP0-10|ABI1_HUMAN)	ABI1	Q8IZP0	0.44	-1.13	1	-0.12			ABI1
Isoform 2 of Abl interactor 2 OS=Homo sapiens OX=9606 GN=ABI2	ABI2	Q9NYB9	1	0.94					ABI2
Isoform 3 of Actin-binding LIM protein 1 OS=Homo sapiens OX=9606 GN=ABLIM1	ABLM1	O14639	0.35	-1.17	0.3	-1.48	1	0.46	ABLIM1
Costars family protein ABRACL OS=Homo sapiens OX=9606 GN=ABRACL PE=1 SV=1	ABRAL	Q9P1F3	0.33	0.29			0.33	0.27	ABRACL
Isoform 2 of Acetyl-CoA carboxylase 1 OS=Homo sapiens OX=9606 GN=ACACA	ACACA	Q13085	0.14	1.52	0.31	1.81	0.0079	1.15	ACACA
Isobutyryl-CoA dehydrogenase, mitochondrial OS=Homo sapiens OX=9606 GN=ACAD8 PE=1 SV=1	ACAD8	Q9UKU7	1	-0.95	1	-0.91			ACAD8
Acyl-CoA dehydrogenase family member 9, mitochondrial OS=Homo sapiens OX=9606 GN=ACAD9 PE=1 SV=1	ACAD9	Q9H845	0.78	0.16	0.7	-0.38	0.45	1	ACAD9
Isoform 2 of Medium-chain specific acyl-CoA dehydrogenase, mitochondrial OS=Homo sapiens OX=9606 GN=ACADM	ACADM	P11310	0.86	0.19	0.94	0.08	0.77	0.25	ACADM
Short-chain specific acyl-CoA dehydrogenase, mitochondrial OS=Homo sapiens OX=9606 GN=ACADS PE=1 SV=1	ACADS	P16219	1	-0.95	1	0.85	1	-1.98	ACADS
Isoform 2 of Very long-chain specific acyl-CoA dehydrogenase, mitochondrial OS=Homo sapiens OX=9606 GN=ACADVL	ACADV	P49748	0.43	0.36	0.98	0.08	0.29	0.69	ACADVL
Acetyl-coenzyme A transporter 1 OS=Homo sapiens OX=9606 GN=SLC33A1 PE=1 SV=1	ACATN	O00400	0.33	1.15	1	0.38	1	1.8	SLC33A1
Isoform 2 of Acyl-CoA-binding domain-containing protein 5 OS=Homo sapiens OX=9606 GN=ACBD5	ACBD5	Q5T8D3	0.35	-0.7	0.66	-0.27	1	-1.8	ACBD5
Isoform 2 of Acyl-CoA-binding protein OS=Homo sapiens OX=9606 GN=DBI	ACBP	P07108	0.33	0.2			0.33	0.2	DBI
Isoform 2 of Short/branched chain specific acyl-CoA dehydrogenase, mitochondrial OS=Homo sapiens OX=9606 GN=ACADSB	ACDSB	P45954	1	-0.06	1	-0.23	0.33	0.39	ACADSB
Isoform 4 of Apoptotic chromatin condensation inducer in the nucleus OS=Homo sapiens OX=9606 GN=ACIN1	ACINU	Q9UKV3	0.39	-0.32	0.62	-0.29	0.47	-0.33	ACIN1
Actin-like protein 6A OS=Homo sapiens OX=9606 GN=ACTL6A PE=1 SV=1	ACL6A	O96019	0.29	-0.84	0.046	-1.87	0.94	0.19	ACTL6A
ATP-citrate synthase OS=Homo sapiens OX=9606 GN=ACLY PE=1 SV=3	ACLY	P53396	0.095	0.67	1	0.05	0.037	1.33	ACLY
Acyl-coenzyme A thioesterase 13 OS=Homo sapiens OX=9606 GN=ACOT13 PE=1 SV=1	ACO13	Q9NPJ3	0.1	0.86	0.33	1.11	1	0.32	ACOT13
Cytoplasmic aconitate hydratase OS=Homo sapiens OX=9606 GN=ACO1 PE=1 SV=3	ACOC	P21399	0.043	-2.34	0.14	-2.61	0.1	-1.96	ACO1
Aconitate hydratase, mitochondrial OS=Homo sapiens OX=9606 GN=ACO2 PE=1 SV=2	ACON	Q99798	0.56	-0.14	0.23	-0.54	0.63	0.3	ACO2
Acyl-coenzyme A thioesterase 1 OS=Homo sapiens OX=9606 GN=ACOT1 PE=1 SV=1	ACOT1	Q86TX2	0.7	0.6	1	-0.2			ACOT1
Cluster of Acyl-coenzyme A thioesterase 2, mitochondrial OS=Homo sapiens OX=9606 GN=ACOT2 PE=1 SV=6 (sp|P49753|ACOT2_HUMAN)	ACOT2	P49753	0.56	0.62			0.33	1.81	ACOT2
Acyl-coenzyme A thioesterase 8 OS=Homo sapiens OX=9606 GN=ACOT8 PE=1 SV=1	ACOT8	O14734	1	-2.28	1	-2.3			ACOT8
Acyl-coenzyme A thioesterase 9, mitochondrial OS=Homo sapiens OX=9606 GN=ACOT9 PE=1 SV=2	ACOT9	Q9Y305	0.76	-0.12	0.8	-0.17	0.86	-0.04	ACOT9
Isoform 2 of Peroxisomal acyl-coenzyme A oxidase 1 OS=Homo sapiens OX=9606 GN=ACOX1	ACOX1	Q15067	0.78	-0.25	0.23	-1.13	0.5	0.84	ACOX1
Isoform 2 of Peroxisomal acyl-coenzyme A oxidase 3 OS=Homo sapiens OX=9606 GN=ACOX3	ACOX3	O15254	0.33	-2.41	0.33	-2.4			ACOX3
Acyl carrier protein, mitochondrial OS=Homo sapiens OX=9606 GN=NDUFAB1 PE=1 SV=3	ACPM	O14561	0.7	1.71			1	-0.68	NDUFAB1
Isoform 2 of Acyl-CoA synthetase family member 2, mitochondrial OS=Homo sapiens OX=9606 GN=ACSF2	ACSF2	Q96CM8	0.025	2.68	0.086	3.63	0.11	1.46	ACSF2
Acyl-CoA synthetase family member 3, mitochondrial OS=Homo sapiens OX=9606 GN=ACSF3 PE=1 SV=3	ACSF3	Q4G176	0.53	-0.62	0.34	-1.61	0.028	0.58	ACSF3
Isoform 2 of Long-chain-fatty-acid--CoA ligase 1 OS=Homo sapiens OX=9606 GN=ACSL1	ACSL1	P33121	0.036	-1.6	0.022	-1.94	1	-0.04	ACSL1
Long-chain-fatty-acid--CoA ligase 3 OS=Homo sapiens OX=9606 GN=ACSL3 PE=1 SV=3	ACSL3	O95573	0.051	1.31	0.004	1.6	0.38	0.94	ACSL3
Isoform Short of Long-chain-fatty-acid--CoA ligase 4 OS=Homo sapiens OX=9606 GN=ACSL4	ACSL4	O60488	0.084	2.64	0.6	1.39	0.028	3.78	ACSL4
Isoform 2 of Long-chain-fatty-acid--CoA ligase 5 OS=Homo sapiens OX=9606 GN=ACSL5	ACSL5	Q9ULC5	0.46	-0.32	0.13	-0.88	0.72	0.21	ACSL5
Actin, cytoplasmic 1 OS=Homo sapiens OX=9606 GN=ACTB PE=1 SV=1	ACTB	P60709	1	0.31					ACTB
Beta-actin-like protein 2 OS=Homo sapiens OX=9606 GN=ACTBL2 PE=1 SV=2	ACTBL	Q562R1	1	-2.99					ACTBL2
Actin, alpha cardiac muscle 1 OS=Homo sapiens OX=9606 GN=ACTC1 PE=1 SV=1	ACTC	P68032	1	0.12					ACTC1
Cluster of Actin, cytoplasmic 2 OS=Homo sapiens OX=9606 GN=ACTG1 PE=1 SV=1 (sp|P63261|ACTG_HUMAN)	ACTG	P63261	0.92	-0.55	0.4	0.57	0.69	-1.23	ACTG1
Alpha-actinin-1 OS=Homo sapiens OX=9606 GN=ACTN1 PE=1 SV=2	ACTN1	P12814	0.076	0.62	0.14	0.74	0.35	0.45	ACTN1
Alpha-actinin-4 OS=Homo sapiens OX=9606 GN=ACTN4 PE=1 SV=2	ACTN4	O43707	0.49	0.23	0.5	-0.19	0.16	0.7	ACTN4
Alpha-centractin OS=Homo sapiens OX=9606 GN=ACTR1A PE=1 SV=1	ACTZ	P61163	0.29	1.11	0.13	1.71	0.33	-0.7	ACTR1A
Acylphosphatase-1 OS=Homo sapiens OX=9606 GN=ACYP1 PE=1 SV=2	ACYP1	P07311	1	0.34			1	0.33	ACYP1
Acylphosphatase-2 OS=Homo sapiens OX=9606 GN=ACYP2 PE=1 SV=2	ACYP2	P14621	1	2.63			1	2.54	ACYP2
Disintegrin and metalloproteinase domain-containing protein 10 OS=Homo sapiens OX=9606 GN=ADAM10 PE=1 SV=1	ADA10	O14672	0.0046	-1.84	0.005	-2.39	0.45	-1.18	ADAM10
Isoform 10 of Disintegrin and metalloproteinase domain-containing protein 15 OS=Homo sapiens OX=9606 GN=ADAM15	ADA15	Q13444	0.66	-1.64	0.66	-1.6			ADAM15
Isoform 2 of Disintegrin and metalloproteinase domain-containing protein 9 OS=Homo sapiens OX=9606 GN=ADAM9	ADAM9	Q13443	0.7	-1.21			1	-0.01	ADAM9
Alkyldihydroxyacetonephosphate synthase, peroxisomal OS=Homo sapiens OX=9606 GN=AGPS PE=1 SV=1	ADAS	O00116	0.89	0.02	0.32	-0.59	0.048	0.79	AGPS
Isoform 2 of Alpha-adducin OS=Homo sapiens OX=9606 GN=ADD1	ADDA	P35611	0.11	-0.83	0.065	-1.08	0.48	-0.58	ADD1
Isoform 1 of Gamma-adducin OS=Homo sapiens OX=9606 GN=ADD3	ADDG	Q9UEY8	0.94	-0.09	0.21	-1.32	0.12	2.62	ADD3
Activity-dependent neuroprotector homeobox protein OS=Homo sapiens OX=9606 GN=ADNP PE=1 SV=1	ADNP	Q9H2P0	0.14	-0.87	0.03	-1.77	0.93	0.01	ADNP
Activity-dependent neuroprotector homeobox protein 2 OS=Homo sapiens OX=9606 GN=ADNP2 PE=1 SV=1	ADNP2	Q6IQ32	1	-0.17	1	-0.15			ADNP2
Isoform 2 of ADP-dependent glucokinase OS=Homo sapiens OX=9606 GN=ADPGK	ADPGK	Q9BRR6	0.14	0.43	0.17	0.61	0.78	0.17	ADPGK
L-aminoadipate-semialdehyde dehydrogenase-phosphopantetheinyl transferase OS=Homo sapiens OX=9606 GN=AASDHPPT PE=1 SV=2	ADPPT	Q9NRN7	1	-6.21	1	-6.21			AASDHPPT
Isoform 7 of NADPH:adrenodoxin oxidoreductase, mitochondrial OS=Homo sapiens OX=9606 GN=FDXR	ADRO	P22570	0.3	-0.58	0.081	-1.37	0.63	0.5	FDXR
ADP/ATP translocase 1 OS=Homo sapiens OX=9606 GN=SLC25A4 PE=1 SV=4	ADT1	P12235	0.54	0.3					SLC25A4
ADP/ATP translocase 2 OS=Homo sapiens OX=9606 GN=SLC25A5 PE=1 SV=7	ADT2	P05141	0.19	0.44	0.013	1			SLC25A5
Cluster of ADP/ATP translocase 3 OS=Homo sapiens OX=9606 GN=SLC25A6 PE=1 SV=4 (sp|P12236|ADT3_HUMAN)	ADT3	P12236	0.41	0.41	0.031	1.14	0.52	-0.38	SLC25A6
Isoform 2 of Afadin OS=Homo sapiens OX=9606 GN=AFDN	AFAD	P55196	0.68	0.22	0.35	-0.66	0.18	1.05	AFDN
AF4/FMR2 family member 4 OS=Homo sapiens OX=9606 GN=AFF4 PE=1 SV=1	AFF4	Q9UHB7	0.94	-0.12	0.89	-0.34	0.7	0.18	AFF4
Isoform 2 of ATPase family protein 2 homolog OS=Homo sapiens OX=9606 GN=SPATA5	AFG2H	Q8NB90	0.33	1.34	0.33	1.35			SPATA5
AFG3-like protein 2 OS=Homo sapiens OX=9606 GN=AFG3L2 PE=1 SV=2	AFG32	Q9Y4W6	0.046	1.27	0.028	1.85	0.62	0.45	AFG3L2
Dol-P-Glc:Glc(2)Man(9)GlcNAc(2)-PP-Dol alpha-1,2-glucosyltransferase OS=Homo sapiens OX=9606 GN=ALG10 PE=2 SV=1	AG10A	Q5BKT4	0.028	-4.22	0.1	-3.95			ALG10
Alpha-galactosidase A OS=Homo sapiens OX=9606 GN=GLA PE=1 SV=1	AGAL	P06280	0.85	0.27	0.1	-3.03	0.31	2.93	GLA
Isoform 2 of Arf-GAP domain and FG repeat-containing protein 1 OS=Homo sapiens OX=9606 GN=AGFG1	AGFG1	P52594	0.92	-0.68	0.89	-0.68			AGFG1
Acylglycerol kinase, mitochondrial OS=Homo sapiens OX=9606 GN=AGK PE=1 SV=2	AGK	Q53H12	0.88	0.1	0.7	-0.6	0.42	1.48	AGK
Isoform 2 of Protein argonaute-2 OS=Homo sapiens OX=9606 GN=AGO2	AGO2	Q9UKV8	0.028	3.65	0.33	4.21	0.33	3.06	AGO2
Anterior gradient protein 2 homolog OS=Homo sapiens OX=9606 GN=AGR2 PE=1 SV=1	AGR2	O95994	0.17	0.37	0.88	0.1	0.032	0.64	AGR2
Isoform 2 of Adhesion G-protein coupled receptor G1 OS=Homo sapiens OX=9606 GN=ADGRG1	AGRG1	Q9Y653	0.028	-3.46	0.33	-2.93	0.33	-3.9	ADGRG1
Isoform 6 of Agrin OS=Homo sapiens OX=9606 GN=AGRN	AGRIN	O00468	0.69	-0.79	1	-0.05	1	-1.9	AGRN
Neuroblast differentiation-associated protein AHNAK OS=Homo sapiens OX=9606 GN=AHNAK PE=1 SV=2	AHNK	Q09666	0.69	0.07	0.47	-0.08	0.11	0.23	AHNAK
sp|Q8IVF2-3|AHNK2_HUMAN	AHNK2	Q8IVF2	0.1	0.92	0.1	0.93			AHNAK2
Activator of 90 kDa heat shock protein ATPase homolog 1 OS=Homo sapiens OX=9606 GN=AHSA1 PE=1 SV=1	AHSA1	O95433	0.32	1.52	0.21	2.89	0.96	-0.19	AHSA1
Isoform 3 of Apoptosis-inducing factor 1, mitochondrial OS=Homo sapiens OX=9606 GN=AIFM1	AIFM1	O95831	0.18	0.6	0.59	0.36	0.13	0.86	AIFM1
Apoptosis-inducing factor 2 OS=Homo sapiens OX=9606 GN=AIFM2 PE=1 SV=1	AIFM2	Q9BRQ8	0.95	0.19	0.76	0.77			AIFM2
Isoform 2 of Aminoacyl tRNA synthase complex-interacting multifunctional protein 1 OS=Homo sapiens OX=9606 GN=AIMP1	AIMP1	Q12904	0.024	1.58	0.013	1.86	1	-0.02	AIMP1
Aminoacyl tRNA synthase complex-interacting multifunctional protein 2 OS=Homo sapiens OX=9606 GN=AIMP2 PE=1 SV=2	AIMP2	Q13155	0.62	1.33	0.52	2.19	0.33	-1.11	AIMP2
A-kinase anchor protein 17A OS=Homo sapiens OX=9606 GN=AKAP17A PE=1 SV=2	AK17A	Q02040	0.91	-0.4	0.69	-0.79	0.33	0.59	AKAP17A
Aldo-keto reductase family 1 member A1 OS=Homo sapiens OX=9606 GN=AKR1A1 PE=1 SV=3	AK1A1	P14550	1	0	1	0			AKR1A1
A-kinase anchor protein 1, mitochondrial OS=Homo sapiens OX=9606 GN=AKAP1 PE=1 SV=1	AKAP1	Q92667	0.99	0.22	1	0.23			AKAP1
A-kinase anchor protein 8 OS=Homo sapiens OX=9606 GN=AKAP8 PE=1 SV=1	AKAP8	O43823	0.1	-3.62	1	-3.98	0.33	-3.57	AKAP8
Aldehyde dehydrogenase X, mitochondrial OS=Homo sapiens OX=9606 GN=ALDH1B1 PE=1 SV=3	AL1B1	P30837	0.95	-0.04	0.35	-0.66	0.37	0.69	ALDH1B1
Isoform 2 of Fatty aldehyde dehydrogenase OS=Homo sapiens OX=9606 GN=ALDH3A2	AL3A2	P51648	0.32	0.49	1	0.11	0.092	0.79	ALDH3A2
Isoform 3 of Delta-1-pyrroline-5-carboxylate dehydrogenase, mitochondrial OS=Homo sapiens OX=9606 GN=ALDH4A1	AL4A1	P30038	0.15	-1.73	0.017	-2.82	0.6	0.58	ALDH4A1
Isoform 2 of Alpha-aminoadipic semialdehyde dehydrogenase OS=Homo sapiens OX=9606 GN=ALDH7A1	AL7A1	P49419	0.91	0.07	0.29	-0.54	0.47	0.63	ALDH7A1
4-trimethylaminobutyraldehyde dehydrogenase OS=Homo sapiens OX=9606 GN=ALDH9A1 PE=1 SV=3	AL9A1	P49189	0.59	0.4	0.93	-0.33	0.25	1.12	ALDH9A1
Aldehyde dehydrogenase, mitochondrial OS=Homo sapiens OX=9606 GN=ALDH2 PE=1 SV=2	ALDH2	P05091	0.26	0.72	0.93	-0.09	0.098	1.83	ALDH2
Cluster of Fructose-bisphosphate aldolase A OS=Homo sapiens OX=9606 GN=ALDOA PE=1 SV=2 (sp|P04075|ALDOA_HUMAN)	ALDOA	P04075	0.11	-0.94	0.097	-1.12	0.62	-0.64	ALDOA
Fructose-bisphosphate aldolase C OS=Homo sapiens OX=9606 GN=ALDOC PE=1 SV=2	ALDOC	P09972	0.4	-3.68					ALDOC
Chitobiosyldiphosphodolichol beta-mannosyltransferase OS=Homo sapiens OX=9606 GN=ALG1 PE=1 SV=2	ALG1	Q9BT22	0.4	-1.82	1	-0.13	1	-5.7	ALG1
GDP-Man:Man(3)GlcNAc(2)-PP-Dol alpha-1,2-mannosyltransferase OS=Homo sapiens OX=9606 GN=ALG11 PE=1 SV=2	ALG11	Q2TAA5	1	-0.29			1	-0.43	ALG11
Isoform 2 of Alpha-1,3/1,6-mannosyltransferase ALG2 OS=Homo sapiens OX=9606 GN=ALG2	ALG2	Q9H553	0.33	1.81	0.4	2.92	1	0.21	ALG2
Isoform 2 of Dolichyl-phosphate beta-glucosyltransferase OS=Homo sapiens OX=9606 GN=ALG5	ALG5	Q9Y673	1	-0.09	0.54	0.78	0.53	-1.49	ALG5
Isoform 2 of Probable dolichyl pyrophosphate Glc1Man9GlcNAc2 alpha-1,3-glucosyltransferase OS=Homo sapiens OX=9606 GN=ALG8	ALG8	Q9BVK2	1	-1.51	0.33	-5.08	1	6.19	ALG8
Isoform 2 of Alpha-1,2-mannosyltransferase ALG9 OS=Homo sapiens OX=9606 GN=ALG9	ALG9	Q9H6U8	0.028	1.25	0.1	1.48			ALG9
Isoform 1 of RNA demethylase ALKBH5 OS=Homo sapiens OX=9606 GN=ALKBH5	ALKB5	Q6P6C2	1	0.33	1	0.34			ALKBH5
FAD-linked sulfhydryl oxidase ALR OS=Homo sapiens OX=9606 GN=GFER PE=1 SV=2	ALR	P55789	0.1	0.74			0.33	0.8	GFER
Isoform 4 of Alpha-methylacyl-CoA racemase OS=Homo sapiens OX=9606 GN=AMACR	AMACR	Q9UHK6	1	0.39	1	0.39			AMACR
E3 ubiquitin-protein ligase AMFR OS=Homo sapiens OX=9606 GN=AMFR PE=1 SV=2	AMFR	Q9UKV5	0.028	-4.1	0.028	-4.1			AMFR
Aminopeptidase B OS=Homo sapiens OX=9606 GN=RNPEP PE=1 SV=2	AMPB	Q9H4A4	0.1	2.93	0.33	4.28	1	0.48	RNPEP
Isoform 2 of Cytosol aminopeptidase OS=Homo sapiens OX=9606 GN=LAP3	AMPL	P28838	0.6	-0.48	0.28	-1.24	0.56	0.51	LAP3
Alpha-2-macroglobulin receptor-associated protein OS=Homo sapiens OX=9606 GN=LRPAP1 PE=1 SV=1	AMRP	P30533	0.42	-1.2	0.4	-1.66	1	0.09	LRPAP1
Acidic leucine-rich nuclear phosphoprotein 32 family member A OS=Homo sapiens OX=9606 GN=ANP32A PE=1 SV=1	AN32A	P39687	0.028	3.48	0.1	2.28			ANP32A
Isoform 2 of Acidic leucine-rich nuclear phosphoprotein 32 family member B OS=Homo sapiens OX=9606 GN=ANP32B	AN32B	Q92688	0.27	1.49	0.49	1.99	0.32	2.39	ANP32B
Isoform 3 of Acidic leucine-rich nuclear phosphoprotein 32 family member E OS=Homo sapiens OX=9606 GN=ANP32E	AN32E	Q9BTT0	1	9.34	1	9.34			ANP32E
Alpha-N-acetylglucosaminidase OS=Homo sapiens OX=9606 GN=NAGLU PE=1 SV=2	ANAG	P54802	0.4	-1.63	0.4	-1.61			NAGLU
Isoform 2 of Anaphase-promoting complex subunit 2 OS=Homo sapiens OX=9606 GN=ANAPC2	ANC2	Q9UJX6	0.65	1.52	0.4	3.55			ANAPC2
Isoform 2 of Rabankyrin-5 OS=Homo sapiens OX=9606 GN=ANKFY1	ANFY1	Q9P2R3	0.71	-0.72	1	-1.42	1	-0.09	ANKFY1
Isoform 2 of Ankyrin-3 OS=Homo sapiens OX=9606 GN=ANK3	ANK3	Q12955	0.023	-1.84	0.044	-2.32	1	-1.08	ANK3
Isoform 4 of Ankyrin repeat and KH domain-containing protein 1 OS=Homo sapiens OX=9606 GN=ANKHD1	ANKH1	Q8IWZ3	0.33	-3.51					ANKHD1
Ankyrin repeat and LEM domain-containing protein 2 OS=Homo sapiens OX=9606 GN=ANKLE2 PE=1 SV=4	ANKL2	Q86XL3	0.33	-5.5			0.33	-5.52	ANKLE2
Isoform 2 of Anillin OS=Homo sapiens OX=9606 GN=ANLN	ANLN	Q9NQW6	0.1	-0.64	0.16	-0.81	0.4	-0.48	ANLN
Isoform 2 of Protein arginine N-methyltransferase 1 OS=Homo sapiens OX=9606 GN=PRMT1	ANM1	Q99873	0.29	-0.65	0.33	-0.83	0.72	-0.34	PRMT1
Isoform 2 of Protein arginine N-methyltransferase 5 OS=Homo sapiens OX=9606 GN=PRMT5	ANM5	O14744	1	0.4	1	0.39			PRMT5
Isoform 2 of Anoctamin-10 OS=Homo sapiens OX=9606 GN=ANO10	ANO10	Q9NW15	0.1	1.58			0.33	2.02	ANO10
Cluster of Isoform 2 of Ankyrin repeat domain-containing protein 17 OS=Homo sapiens OX=9606 GN=ANKRD17 (sp|O75179-2|ANR17_HUMAN)	ANR17	O75179	0.47	0.89	0.028	3.81	0.69	-0.77	ANKRD17
Ankyrin repeat domain-containing protein 22 OS=Homo sapiens OX=9606 GN=ANKRD22 PE=2 SV=1	ANR22	Q5VYY1	0.28	1.85	0.7	0.98	0.33	3.18	ANKRD22
Isoform 2 of Annexin A11 OS=Homo sapiens OX=9606 GN=ANXA11	ANX11	P50995	0.79	-0.2	0.48	1.27	0.15	-2.95	ANXA11
Annexin A1 OS=Homo sapiens OX=9606 GN=ANXA1 PE=1 SV=2	ANXA1	P04083	0.24	0.94	0.042	2.29	0.3	-0.72	ANXA1
Annexin A2 OS=Homo sapiens OX=9606 GN=ANXA2 PE=1 SV=2	ANXA2	P07355	0.056	0.62	0.053	1.04	0.69	0.13	ANXA2
Annexin A3 OS=Homo sapiens OX=9606 GN=ANXA3 PE=1 SV=3	ANXA3	P12429	0.43	0.86	0.095	2.06	0.46	-1.59	ANXA3
Annexin A4 OS=Homo sapiens OX=9606 GN=ANXA4 PE=1 SV=4	ANXA4	P09525	0.88	0.27	0.65	0.71	1	-0.52	ANXA4
Annexin A5 OS=Homo sapiens OX=9606 GN=ANXA5 PE=1 SV=2	ANXA5	P08758	0.041	0.86	< 0.0001	1.49	0.95	0.08	ANXA5
Annexin A6 OS=Homo sapiens OX=9606 GN=ANXA6 PE=1 SV=3	ANXA6	P08133	0.78	-0.11	0.74	-0.12	1	0	ANXA6
Isoform 2 of Annexin A7 OS=Homo sapiens OX=9606 GN=ANXA7	ANXA7	P20073	0.61	1.75	0.028	5.44	0.33	-6.21	ANXA7
Annexin A9 OS=Homo sapiens OX=9606 GN=ANXA9 PE=1 SV=3	ANXA9	O76027	1	0.18	1	0.18			ANXA9
Amine oxidase [flavin-containing] B OS=Homo sapiens OX=9606 GN=MAOB PE=1 SV=3	AOFB	P27338	0.46	-1.84	0.008	-4.95	0.33	6.28	MAOB
Isoform C of AP-1 complex subunit beta-1 OS=Homo sapiens OX=9606 GN=AP1B1	AP1B1	Q10567	0.48	0.91					AP1B1
Isoform 2 of AP-1 complex subunit gamma-1 OS=Homo sapiens OX=9606 GN=AP1G1	AP1G1	O43747	0.87	-0.12	0.51	-0.74	0.53	0.53	AP1G1
AP-1 complex subunit gamma-like 2 OS=Homo sapiens OX=9606 GN=AP1G2 PE=1 SV=1	AP1G2	O75843	1	1.55	1	1.56			AP1G2
Isoform 2 of AP-1 complex subunit mu-1 OS=Homo sapiens OX=9606 GN=AP1M1	AP1M1	Q9BXS5	0.7	-0.81	1	-1.18	1	-0.31	AP1M1
Isoform 2 of AP-1 complex subunit mu-2 OS=Homo sapiens OX=9606 GN=AP1M2	AP1M2	Q9Y6Q5	1	2	1	1.96			AP1M2
AP-1 complex subunit sigma-1A OS=Homo sapiens OX=9606 GN=AP1S1 PE=1 SV=1	AP1S1	P61966	0.45	-0.75	0.33	1.02	0.4	-2.01	AP1S1
Isoform B of AP-2 complex subunit alpha-1 OS=Homo sapiens OX=9606 GN=AP2A1	AP2A1	O95782	0.48	-0.43	0.001	-1.94	0.097	1.23	AP2A1
Isoform 2 of AP-2 complex subunit alpha-2 OS=Homo sapiens OX=9606 GN=AP2A2	AP2A2	O94973	0.54	0.38	0.37	0.38	0.73	0.34	AP2A2
Cluster of Isoform 2 of AP-2 complex subunit beta OS=Homo sapiens OX=9606 GN=AP2B1 (sp|P63010-2|AP2B1_HUMAN)	AP2B1	P63010	0.1	0.77	0.46	0.48	0.11	1.03	AP2B1
Isoform 2 of AP-2 complex subunit mu OS=Homo sapiens OX=9606 GN=AP2M1	AP2M1	Q96CW1	0.78	0.25	0.43	0.69	1	-0.25	AP2M1
AP-2 complex subunit sigma OS=Homo sapiens OX=9606 GN=AP2S1 PE=1 SV=2	AP2S1	P53680	1	-1.05	0.33	1.65	1	-4.05	AP2S1
Isoform 2 of AP-3 complex subunit beta-1 OS=Homo sapiens OX=9606 GN=AP3B1	AP3B1	O00203	0.00092	1.85	0.008	2.71	0.1	0.38	AP3B1	sig
Isoform 4 of AP-3 complex subunit delta-1 OS=Homo sapiens OX=9606 GN=AP3D1	AP3D1	O14617	0.41	-0.49	0.8	-0.16	0.45	-0.86	AP3D1
AP-3 complex subunit mu-1 OS=Homo sapiens OX=9606 GN=AP3M1 PE=1 SV=1	AP3M1	Q9Y2T2	1	1.22	1	1.22			AP3M1
AP-3 complex subunit sigma-1 OS=Homo sapiens OX=9606 GN=AP3S1 PE=1 SV=1	AP3S1	Q92572	1	-1.7	1	-1.69			AP3S1
AP-3 complex subunit sigma-2 OS=Homo sapiens OX=9606 GN=AP3S2 PE=2 SV=1	AP3S2	P59780	1	-4.66	1	-4.65			AP3S2
Bis(5'-nucleosyl)-tetraphosphatase [asymmetrical] OS=Homo sapiens OX=9606 GN=NUDT2 PE=1 SV=3	AP4A	P50583	1	0.4	1	0.4			NUDT2
Anaphase-promoting complex subunit 1 OS=Homo sapiens OX=9606 GN=ANAPC1 PE=1 SV=1	APC1	Q9H1A4	0.72	-0.15	0.24	-0.87	0.38	0.51	ANAPC1
Anaphase-promoting complex subunit 10 OS=Homo sapiens OX=9606 GN=ANAPC10 PE=1 SV=1	APC10	Q9UM13	1	-2.43	1	-2.45			ANAPC10
Anaphase-promoting complex subunit 16 OS=Homo sapiens OX=9606 GN=ANAPC16 PE=1 SV=1	APC16	Q96DE5	0.33	-4.02			0.33	-4.04	ANAPC16
Isoform 3 of Anaphase-promoting complex subunit 4 OS=Homo sapiens OX=9606 GN=ANAPC4	APC4	Q9UJX5	0.55	-1.15	0.54	-1.07	0.82	-1.31	ANAPC4
Anaphase-promoting complex subunit 5 OS=Homo sapiens OX=9606 GN=ANAPC5 PE=1 SV=2	APC5	Q9UJX4	0.9	0.02	0.92	0			ANAPC5
Isoform 2 of Anaphase-promoting complex subunit 7 OS=Homo sapiens OX=9606 GN=ANAPC7	APC7	Q9UJX3	0.12	-1.76	0.026	-2.92	0.7	1.38	ANAPC7
DNA-(apurinic or apyrimidinic site) lyase OS=Homo sapiens OX=9606 GN=APEX1 PE=1 SV=2	APEX1	P27695	0.007	2.64	0.053	3.34	0.05	1.87	APEX1
Isoform 2 of Apoptosis inhibitor 5 OS=Homo sapiens OX=9606 GN=API5	API5	Q9BZZ5	0.71	0.3	0.46	0.71	0.49	-0.65	API5
Isoform 2 of Amyloid-like protein 2 OS=Homo sapiens OX=9606 GN=APLP2	APLP2	Q06481	0.001	-2.23	0.008	-2.82	0.1	-1.27	APLP2	sig
Adipocyte plasma membrane-associated protein OS=Homo sapiens OX=9606 GN=APMAP PE=1 SV=2	APMAP	Q9HDC9	0.67	0.26	0.98	0.07	0.72	0.43	APMAP
Apolipoprotein B-100 OS=Homo sapiens OX=9606 GN=APOB PE=1 SV=2	APOB	P04114	0.25	1.65			0.28	1.64	APOB
Apolipoprotein L2 OS=Homo sapiens OX=9606 GN=APOL2 PE=1 SV=1	APOL2	Q9BQE5	1	-0.46	0.33	1.05	1	-1.89	APOL2
APP_Human_isoform751	APP		0.0001	-4.24	0.008	-3.56	0.001	-4.8		sig
Adenine phosphoribosyltransferase OS=Homo sapiens OX=9606 GN=APRT PE=1 SV=2	APT	P07741	0.33	-0.94	0.44	-1.64	1	-0.4	APRT
Isoform 11 of Aprataxin OS=Homo sapiens OX=9606 GN=APTX	APTX	Q7Z2E3	1	-1.73	1	-1.65			APTX
RNA helicase aquarius OS=Homo sapiens OX=9606 GN=AQR PE=1 SV=4	AQR	O60306	0.007	-1.69	0.0057	-1.82	0.54	-1.27	AQR
Isoform 3 of Arf-GAP with Rho-GAP domain, ANK repeat and PH domain-containing protein 1 OS=Homo sapiens OX=9606 GN=ARAP1	ARAP1	Q96P48	0.028	3.26	0.1	3.1	1	3.74	ARAP1
Beta-adrenergic receptor kinase 1 OS=Homo sapiens OX=9606 GN=GRK2 PE=1 SV=2	ARBK1	P25098	0.72	-0.61	0.73	-0.59			GRK2
Actin-related protein 2/3 complex subunit 1A OS=Homo sapiens OX=9606 GN=ARPC1A PE=2 SV=2	ARC1A	Q92747	0.28	2.19	0.59	1.77	1	3.58	ARPC1A
Actin-related protein 2/3 complex subunit 1B OS=Homo sapiens OX=9606 GN=ARPC1B PE=1 SV=3	ARC1B	O15143	0.43	-0.36	0.001	0.9	0.21	-1.6	ARPC1B
Cluster of ADP-ribosylation factor 1 OS=Homo sapiens OX=9606 GN=ARF1 PE=1 SV=2 (sp|P84077|ARF1_HUMAN)	ARF1	P84077	0.65	-0.11	0.69	0.52			ARF1
ADP-ribosylation factor 4 OS=Homo sapiens OX=9606 GN=ARF4 PE=1 SV=3	ARF4	P18085	0.55	-0.32			0.37	-0.76	ARF4
ADP-ribosylation factor 5 OS=Homo sapiens OX=9606 GN=ARF5 PE=1 SV=2	ARF5	P84085	0.4	-2.01					ARF5
ADP-ribosylation factor 6 OS=Homo sapiens OX=9606 GN=ARF6 PE=1 SV=2	ARF6	P62330	0.24	0.59	0.028	1.26	1	-0.02	ARF6
ADP-ribosylation factor GTPase-activating protein 2 OS=Homo sapiens OX=9606 GN=ARFGAP2 PE=1 SV=1	ARFG2	Q8N6H7	1	-0.47	0.4	-3.06	0.33	3.36	ARFGAP2
Isoform A of Arfaptin-1 OS=Homo sapiens OX=9606 GN=ARFIP1	ARFP1	P53367	0.33	1.53	0.33	1.53			ARFIP1
Isoform 2 of Arfaptin-2 OS=Homo sapiens OX=9606 GN=ARFIP2	ARFP2	P53365	0.32	1.32	0.001	2.22	1	-0.67	ARFIP2
Isoform 2 of Rho guanine nucleotide exchange factor 39 OS=Homo sapiens OX=9606 GN=ARHGEF39	ARG39	Q8N4T4	1	-4.48	1	-4.48			ARHGEF39
Arginase-2, mitochondrial OS=Homo sapiens OX=9606 GN=ARG2 PE=1 SV=1	ARGI2	P78540	0.4	-1.41	0.37	-1.4			ARG2
Isoform 3 of Rho guanine nucleotide exchange factor 1 OS=Homo sapiens OX=9606 GN=ARHGEF1	ARHG1	Q92888	0.016	2.68	0.028	2.68	0.051	2.72	ARHGEF1
Isoform 2 of Rho guanine nucleotide exchange factor 2 OS=Homo sapiens OX=9606 GN=ARHGEF2	ARHG2	Q92974	0.55	-0.85	0.26	-1.64	1	0.46	ARHGEF2
Isoform 1 of Rho guanine nucleotide exchange factor 7 OS=Homo sapiens OX=9606 GN=ARHGEF7	ARHG7	Q14155	0.57	0.73	0.028	2.7	0.33	-3.21	ARHGEF7
Isoform 2 of Rho guanine nucleotide exchange factor 12 OS=Homo sapiens OX=9606 GN=ARHGEF12	ARHGC	Q9NZN5	0.6	1.47	0.33	4.22	1	-1.28	ARHGEF12
Rho guanine nucleotide exchange factor 16 OS=Homo sapiens OX=9606 GN=ARHGEF16 PE=1 SV=1	ARHGG	Q5VV41	0.28	-1.07	0.26	-1.06	1	-1.06	ARHGEF16
ADP-ribose glycohydrolase ARH3 OS=Homo sapiens OX=9606 GN=ADPRHL2 PE=1 SV=1	ARHL2	Q9NX46	0.76	0.71	0.49	1.68	0.72	-1.25	ADPRS
AT-rich interactive domain-containing protein 1A OS=Homo sapiens OX=9606 GN=ARID1A PE=1 SV=3	ARI1A	O14497	0.12	-0.48	0.005	-1.33	0.33	0.39	ARID1A
Isoform 2 of AT-rich interactive domain-containing protein 1B OS=Homo sapiens OX=9606 GN=ARID1B	ARI1B	Q8NFD5	0.59	1.04	1	1.63	0.33	0.42	ARID1B
AT-rich interactive domain-containing protein 3A OS=Homo sapiens OX=9606 GN=ARID3A PE=1 SV=2	ARI3A	Q99856	0.33	-4.34			0.33	-4.35	ARID3A
Isoform 2 of AT-rich interactive domain-containing protein 4B OS=Homo sapiens OX=9606 GN=ARID4B	ARI4B	Q4LE39	0.66	-1.93	0.33	-3.97	1	0.08	ARID4B
Isoform 2 of AT-rich interactive domain-containing protein 2 OS=Homo sapiens OX=9606 GN=ARID2	ARID2	Q68CP9	0.091	-1.53	0.44	-2.2	0.44	-1.14	ARID2
Aflatoxin B1 aldehyde reductase member 2 OS=Homo sapiens OX=9606 GN=AKR7A2 PE=1 SV=3	ARK72	O43488	0.028	4.32	0.1	3.55			AKR7A2
Isoform 2 of ADP-ribosylation factor-like protein 1 OS=Homo sapiens OX=9606 GN=ARL1	ARL 1.00	P40616	0.91	-0.13	0.86	-0.35	0.1	0.33	ARL 1.00
ADP-ribosylation factor-like protein 15 OS=Homo sapiens OX=9606 GN=ARL15 PE=1 SV=1	ARL 15.00	Q9NXU5	1	0.99	1	0.99			ARL 15.00
ADP-ribosylation factor-like protein 2 OS=Homo sapiens OX=9606 GN=ARL2 PE=1 SV=4	ARL 2.00	P36404	0.59	1.12	1	-0.33	0.33	3.36	ARL 2.00
ADP-ribosylation factor-like protein 3 OS=Homo sapiens OX=9606 GN=ARL3 PE=1 SV=2	ARL 3.00	P36405	0.28	2.75	0.1	5.1	1	-1.02	ARL 3.00
ADP-ribosylation factor-like protein 8A OS=Homo sapiens OX=9606 GN=ARL8A PE=1 SV=1	ARL8A	Q96BM9	0.79	0.12					ARL8A
Cluster of ADP-ribosylation factor-like protein 8B OS=Homo sapiens OX=9606 GN=ARL8B PE=1 SV=1 (sp|Q9NVJ2|ARL8B_HUMAN)	ARL8B	Q9NVJ2	0.067	0.93	0.49	1.11	0.0034	0.74	ARL8B
Isoform 3 of Armadillo repeat-containing protein 10 OS=Homo sapiens OX=9606 GN=ARMC10	ARM 10.00	Q8N2F6	0.93	0.25	0.52	1.42	0.4	-2.16	ARMC10
Armadillo repeat-containing protein 1 OS=Homo sapiens OX=9606 GN=ARMC1 PE=1 SV=1	ARMC1	Q9NVT9	0.13	-2.98	0.4	-3.05			ARMC1
Armadillo repeat-containing X-linked protein 3 OS=Homo sapiens OX=9606 GN=ARMCX3 PE=1 SV=1	ARMX3	Q9UH62	0.045	-4.36	0.028	-5.47	1	0.33	ARMCX3
Active regulator of SIRT1 OS=Homo sapiens OX=9606 GN=RPS19BP1 PE=1 SV=1	AROS	Q86WX3	0.13	-3.36	0.14	-3.37			RPS19BP1
Actin-related protein 2 OS=Homo sapiens OX=9606 GN=ACTR2 PE=1 SV=1	ARP 2.00	P61160	0.004	-2.6	0.018	-2.76	0.4	-2.16	ACTR2
Actin-related protein 3 OS=Homo sapiens OX=9606 GN=ACTR3 PE=1 SV=3	ARP 3.00	P61158	0.73	-0.19	0.13	-1	0.28	0.81	ACTR3
Actin-related protein 5 OS=Homo sapiens OX=9606 GN=ACTR5 PE=1 SV=2	ARP 5.00	Q9H9F9	0.33	1.52	0.33	1.52			ACTR5
Actin-related protein 2/3 complex subunit 5-like protein OS=Homo sapiens OX=9606 GN=ARPC5L PE=1 SV=1	ARP5L	Q9BPX5	0.54	0.65	1	-1.32	0.1	2.85	ARPC5L
Actin-related protein 2/3 complex subunit 2 OS=Homo sapiens OX=9606 GN=ARPC2 PE=1 SV=1	ARPC2	O15144	0.89	0.02	0.62	-0.24	0.71	0.36	ARPC2
Actin-related protein 2/3 complex subunit 3 OS=Homo sapiens OX=9606 GN=ARPC3 PE=1 SV=3	ARPC3	O15145	0.099	0.55	0.008	0.91	0.89	0.01	ARPC3
Actin-related protein 2/3 complex subunit 4 OS=Homo sapiens OX=9606 GN=ARPC4 PE=1 SV=3	ARPC4	P59998	0.25	-0.92	0.47	-0.63	1	-1.5	ARPC4
Actin-related protein 2/3 complex subunit 5 OS=Homo sapiens OX=9606 GN=ARPC5 PE=1 SV=3	ARPC5	O15511	0.57	-0.32	1	0.16	1	-1.06	ARPC5
Isoform 2 of Acid ceramidase OS=Homo sapiens OX=9606 GN=ASAH1	ASAH1	Q13510	0.42	0.71	0.76	-1	0.001	2.55	ASAH1
Isoform 3 of Activating signal cointegrator 1 complex subunit 2 OS=Homo sapiens OX=9606 GN=ASCC2	ASCC2	Q9H1I8	0.54	1.44	0.54	1.43			ASCC2
Activating signal cointegrator 1 complex subunit 3 OS=Homo sapiens OX=9606 GN=ASCC3 PE=1 SV=3	ASCC3	Q8N3C0	0.65	-0.2	0.55	0.4	0.35	-0.72	ASCC3
Isoform 3 of Set1/Ash2 histone methyltransferase complex subunit ASH2 OS=Homo sapiens OX=9606 GN=ASH2L	ASH2L	Q9UBL3	0.1	2.47	0.1	2.53			ASH2L
Isoform 4 of Sphingomyelin phosphodiesterase OS=Homo sapiens OX=9606 GN=SMPD1	ASM	P17405	1	0.36	0.33	-3.39	1	7.34	SMPD1
Isoform 2 of Acid sphingomyelinase-like phosphodiesterase 3b OS=Homo sapiens OX=9606 GN=SMPDL3B	ASM3B	Q92485	0.88	-0.62	1	0.16	0.53	-0.82	SMPDL3B
ATPase ASNA1 OS=Homo sapiens OX=9606 GN=ASNA1 PE=1 SV=2	ASNA	O43681	0.55	0.81	0.56	1.01	0.33	0.33	GET3
Isoform 2 of Asparagine synthetase [glutamine-hydrolyzing] OS=Homo sapiens OX=9606 GN=ASNS	ASNS	P08243	0.94	0.25	0.97	0.18	1	0.51	ASNS
Aspartyl/asparaginyl beta-hydroxylase OS=Homo sapiens OX=9606 GN=ASPH PE=1 SV=3	ASPH	Q12797	0.64	0.24	0.62	0.41	0.99	0.01	ASPH
sp|Q8IZT6|ASPM_HUMAN	ASPM	Q8IZT6	1	-5.17	1	-5.17			ASPM
Isoform 2 of Apoptosis-stimulating of p53 protein 2 OS=Homo sapiens OX=9606 GN=TP53BP2	ASPP2	Q13625	0.12	-2.05	0.13	-2.46	1	-0.28	TP53BP2
Argininosuccinate synthase OS=Homo sapiens OX=9606 GN=ASS1 PE=1 SV=2	ASSY	P00966	0.1	6.45	0.1	6.43			ASS1
Probable phospholipid-transporting ATPase IF OS=Homo sapiens OX=9606 GN=ATP11B PE=1 SV=2	AT11B	Q9Y2G3	1	0	1	0			ATP11B
Manganese-transporting ATPase 13A1 OS=Homo sapiens OX=9606 GN=ATP13A1 PE=1 SV=2	AT131	Q9HD20	0.52	0.33	0.21	1.02	0.55	-0.43	ATP13A1
Cluster of Isoform 4 of Sodium/potassium-transporting ATPase subunit alpha-1 OS=Homo sapiens OX=9606 GN=ATP1A1 (sp|P05023-4|AT1A1_HUMAN)	AT1A1	P05023	0.44	0.35	0.84	0.21	0.27	0.53	ATP1A1
Isoform 2 of Sodium/potassium-transporting ATPase subunit alpha-3 OS=Homo sapiens OX=9606 GN=ATP1A3	AT1A3	P13637	0.62	-1.09					ATP1A3
Sodium/potassium-transporting ATPase subunit alpha-4 OS=Homo sapiens OX=9606 GN=ATP1A4 PE=1 SV=3	AT1A4	Q13733	0.33	0.68					ATP1A4
Isoform 2 of Sodium/potassium-transporting ATPase subunit beta-1 OS=Homo sapiens OX=9606 GN=ATP1B1	AT1B1	P05026	0.16	-0.58	0.15	-0.93	0.72	-0.11	ATP1B1
Sodium/potassium-transporting ATPase subunit beta-3 OS=Homo sapiens OX=9606 GN=ATP1B3 PE=1 SV=1	AT1B3	P54709	0.98	-0.13	0.31	-1.52	0.001	1.62	ATP1B3
Sarcoplasmic/endoplasmic reticulum calcium ATPase 2 OS=Homo sapiens OX=9606 GN=ATP2A2 PE=1 SV=1	AT2A2	P16615	0.39	0.32	0.93	-0.04	0.2	0.6	ATP2A2
Cluster of Isoform D of Plasma membrane calcium-transporting ATPase 1 OS=Homo sapiens OX=9606 GN=ATP2B1 (sp|P20020-1|AT2B1_HUMAN)	AT2B1	P20020	0.82	0.11	0.22	-0.77	0.12	1.19	ATP2B1
Isoform XA of Plasma membrane calcium-transporting ATPase 3 OS=Homo sapiens OX=9606 GN=ATP2B3	AT2B3	Q16720	0.33	0.81					ATP2B3
Isoform XA of Plasma membrane calcium-transporting ATPase 4 OS=Homo sapiens OX=9606 GN=ATP2B4	AT2B4	P23634	1	1.23					ATP2B4
Isoform 4 of Calcium-transporting ATPase type 2C member 1 OS=Homo sapiens OX=9606 GN=ATP2C1	AT2C1	P98194	0.76	0.21	0.8	0.26	0.51	0.17	ATP2C1
ATP synthase F(0) complex subunit B1, mitochondrial OS=Homo sapiens OX=9606 GN=ATP5PB PE=1 SV=2	AT5F1	P24539	0.65	0.23	0.56	0.51	0.7	-0.19	ATP5PB
ATPase family AAA domain-containing protein 1 OS=Homo sapiens OX=9606 GN=ATAD1 PE=1 SV=1	ATAD1	Q8NBU5	0.64	0.77	0.75	0.98	0.82	0.48	ATAD1
Isoform 2 of ATPase family AAA domain-containing protein 5 OS=Homo sapiens OX=9606 GN=ATAD5	ATAD5	Q96QE3	1	-1.54	1	-1.53			ATAD5
ATPase family AAA domain-containing protein 3A OS=Homo sapiens OX=9606 GN=ATAD3A PE=1 SV=2	ATD3A	Q9NVI7	0.85	0.15	0.79	0.17	0.19	-0.62	ATAD3A
ATPase family AAA domain-containing protein 3B OS=Homo sapiens OX=9606 GN=ATAD3B PE=1 SV=1	ATD3B	Q5T9A4	0.19	-0.78					ATAD3B
Isoform 2 of Ubiquitin-like-conjugating enzyme ATG3 OS=Homo sapiens OX=9606 GN=ATG3	ATG3	Q9NT62	0.33	5	0.33	5.02			ATG3
Isoform 2 of Atlastin-1 OS=Homo sapiens OX=9606 GN=ATL1	ATLA1	Q8WXF7	1	0.97			1	5.27	ATL1
Isoform 2 of Atlastin-2 OS=Homo sapiens OX=9606 GN=ATL2	ATLA2	Q8NHH9	0.003	-2.31	0.07	-2.15	0.17	-2.54	ATL2
Atlastin-3 OS=Homo sapiens OX=9606 GN=ATL3 PE=1 SV=1	ATLA3	Q6DD88	0.96	-0.02	1	-0.09	0.028	0.19	ATL3
Serine-protein kinase ATM OS=Homo sapiens OX=9606 GN=ATM PE=1 SV=4	ATM	Q13315	0.39	0.63	0.67	0.49	0.45	0.7	ATM
ATP synthase subunit d, mitochondrial OS=Homo sapiens OX=9606 GN=ATP5PD PE=1 SV=3	ATP5H	O75947	0.0001	1.4	0.00021	1.42	0.001	1.31	ATP5PD	sig
ATP synthase subunit e, mitochondrial OS=Homo sapiens OX=9606 GN=ATP5ME PE=1 SV=2	ATP5I	P56385	0.9	-0.1	0.33	-4.54	0.32	1.76	ATP5ME
Isoform 2 of ATP synthase-coupling factor 6, mitochondrial OS=Homo sapiens OX=9606 GN=ATP5PF	ATP5J	P18859	0.028	0.43	1	0	0.028	0.42	ATP5PF
ATP synthase subunit g, mitochondrial OS=Homo sapiens OX=9606 GN=ATP5MG PE=1 SV=3	ATP5L	O75964	0.64	-0.13	0.87	0.2	0.42	-0.37	ATP5MG
ATP synthase subunit s, mitochondrial OS=Homo sapiens OX=9606 GN=DMAC2L PE=1 SV=3	ATP5S	Q99766	0.57	-1.15	1	-2.67	1	0.12	DMAC2L
ATP synthase protein 8 OS=Homo sapiens OX=9606 GN=MT-ATP8 PE=1 SV=1	ATP8	P03928	0.33	0.45			0.33	0.44	MT-ATP8
ATP synthase subunit alpha, mitochondrial OS=Homo sapiens OX=9606 GN=ATP5F1A PE=1 SV=1	ATPA	P25705	0.18	0.52	0.24	0.72	0.64	0.26	ATP5F1A
ATP synthase subunit beta, mitochondrial OS=Homo sapiens OX=9606 GN=ATP5F1B PE=1 SV=3	ATPB	P06576	0.051	0.48	0.2	0.31	0.17	0.65	ATP5F1B
ATP synthase subunit delta, mitochondrial OS=Homo sapiens OX=9606 GN=ATP5F1D PE=1 SV=2	ATPD	P30049	0.001	0.89	0.1	0.67	0.1	1.08	ATP5F1D	sig
Isoform 2 of ATP synthase mitochondrial F1 complex assembly factor 1 OS=Homo sapiens OX=9606 GN=ATPAF1	ATPF1	Q5TC12	0.008	0.83	0.1	1.02	0.33	0.51	ATPAF1
ATP synthase mitochondrial F1 complex assembly factor 2 OS=Homo sapiens OX=9606 GN=ATPAF2 PE=1 SV=1	ATPF2	Q8N5M1	0.2	-1.27	0.43	-1.67	1	-0.7	ATPAF2
ATP synthase subunit gamma, mitochondrial OS=Homo sapiens OX=9606 GN=ATP5F1C PE=1 SV=1	ATPG	P36542	0.019	1.01	0.39	0.42	0.02	1.8	ATP5F1C
Isoform 3 of ATP synthase subunit f, mitochondrial OS=Homo sapiens OX=9606 GN=ATP5MF	ATPK	P56134	0.64	-0.15	0.48	-0.45	0.4	0.21	ATP5MF
ATP synthase subunit O, mitochondrial OS=Homo sapiens OX=9606 GN=ATP5PO PE=1 SV=1	ATPO	P48047	0.00074	0.86	< 0.0001	1.07	0.32	0.63	ATP5PO	sig
Isoform 2 of Serine/threonine-protein kinase ATR OS=Homo sapiens OX=9606 GN=ATR	ATR	Q13535	0.041	0.76	0.34	0.62	0.076	0.86	ATR
Isoform 2 of ATR-interacting protein OS=Homo sapiens OX=9606 GN=ATRIP	ATRIP	Q8WXE1	0.33	2.7	0.33	2.72			ATRIP
Isoform 2 of Attractin OS=Homo sapiens OX=9606 GN=ATRN	ATRN	O75882	1	3.98			1	3.97	ATRN
Isoform 2 of Transcriptional regulator ATRX OS=Homo sapiens OX=9606 GN=ATRX	ATRX	P46100	0.74	-0.26	0.54	-0.7	0.54	0.37	ATRX
Ataxin-10 OS=Homo sapiens OX=9606 GN=ATXN10 PE=1 SV=1	ATX10	Q9UBB4	0.2	2.24	0.001	4.86	0.1	-4.26	ATXN10
Isoform 2 of Ataxin-2 OS=Homo sapiens OX=9606 GN=ATXN2	ATX2	Q99700	0.25	1.11	0.001	2.63	0.74	-0.46	ATXN2
Isoform 2 of Ataxin-2-like protein OS=Homo sapiens OX=9606 GN=ATXN2L	ATX2L	Q8WWM7	0.085	0.78	0.22	0.95	0.001	0.54	ATXN2L
Isoform 2 of Ancient ubiquitous protein 1 OS=Homo sapiens OX=9606 GN=AUP1	AUP1	Q9Y679	0.028	4.3	0.1	3.56	1	6.97	AUP1
Isoform 4 of Aurora kinase B OS=Homo sapiens OX=9606 GN=AURKB	AURKB	Q96GD4	0.053	-1.58	0.21	-1.2	0.43	-2.46	AURKB
Isoform Bcl-X(S) of Bcl-2-like protein 1 OS=Homo sapiens OX=9606 GN=BCL2L1	B2CL1	Q07817	1	0.05	1	1.54			BCL2L1
Bcl-2-like protein 13 OS=Homo sapiens OX=9606 GN=BCL2L13 PE=1 SV=1	B2L13	Q9BXK5	0.54	0.5	0.86	-0.17	0.33	1.32	BCL2L13
Isoform B1 of Anion exchange protein 2 OS=Homo sapiens OX=9606 GN=SLC4A2	B3A2	P04920	0.068	-1.74	0.044	-2.87	0.4	0.2	SLC4A2
Isoform Short of Beta-1,4-galactosyltransferase 1 OS=Homo sapiens OX=9606 GN=B4GALT1	B4GT1	P15291	0.89	0.25	1	-0.17	0.85	0.64	B4GALT1
Bcl2-associated agonist of cell death OS=Homo sapiens OX=9606 GN=BAD PE=1 SV=3	BAD	Q92934	0.4	-3.06	0.4	-3.07			BAD
Barrier-to-autointegration factor OS=Homo sapiens OX=9606 GN=BANF1 PE=1 SV=1	BAF	O75531	0.96	0.09	1	1.18	1	-0.48	BANF1
BAG family molecular chaperone regulator 2 OS=Homo sapiens OX=9606 GN=BAG2 PE=1 SV=1	BAG2	O95816	0.99	0.17	0.54	1.23	0.42	-1.42	BAG2
BAG family molecular chaperone regulator 3 OS=Homo sapiens OX=9606 GN=BAG3 PE=1 SV=3	BAG3	O95817	1	-0.55	0.33	0.78	1	-3.18	BAG3
Isoform 2 of BAG family molecular chaperone regulator 5 OS=Homo sapiens OX=9606 GN=BAG5	BAG5	Q9UL15	0.028	1.09	0.028	1.09			BAG5
Isoform 2 of Large proline-rich protein BAG6 OS=Homo sapiens OX=9606 GN=BAG6	BAG6	P46379	0.077	1.48	0.00033	3.08	0.74	-0.53	BAG6
Isoform 2 of Brain-specific angiogenesis inhibitor 1-associated protein 2 OS=Homo sapiens OX=9606 GN=BAIAP2	BAIP2	Q9UQB8	0.44	-0.69	0.14	-1.33	0.7	2.33	BAIAP2
Isoform 2 of Bcl-2 homologous antagonist/killer OS=Homo sapiens OX=9606 GN=BAK1	BAK	Q16611	1	1.6	1	8.76			BAK1
Ubiquitin carboxyl-terminal hydrolase BAP1 OS=Homo sapiens OX=9606 GN=BAP1 PE=1 SV=2	BAP1	Q92560	0.33	-3.13	0.33	-3.12			BAP1
Isoform 3 of Chromatin complexes subunit BAP18 OS=Homo sapiens OX=9606 GN=BAP18	BAP18	Q8IXM2	0.4	-2.24	0.4	-2.22			C17orf49
Isoform 2 of B-cell receptor-associated protein 31 OS=Homo sapiens OX=9606 GN=BCAP31	BAP31	P51572	0.4	-0.66	1	-0.34			BCAP31
Cluster of Isoform 2 of Basigin OS=Homo sapiens OX=9606 GN=BSG (sp|P35613-2|BASI_HUMAN)	BASI	P35613	0.25	-1.47	0.1	-2.89	0.33	0.67	BSG
Isoform Beta of Apoptosis regulator BAX OS=Homo sapiens OX=9606 GN=BAX	BAX	Q07812	0.028	1.11	0.33	1.84	0.33	0.22	BAX
Bromodomain adjacent to zinc finger domain protein 1A OS=Homo sapiens OX=9606 GN=BAZ1A PE=1 SV=2	BAZ1A	Q9NRL2	0.22	-0.5	0.75	-0.19	0.075	-0.98	BAZ1A
Isoform 2 of Tyrosine-protein kinase BAZ1B OS=Homo sapiens OX=9606 GN=BAZ1B	BAZ1B	Q9UIG0	0.38	0.27	0.36	0.41	0.8	0.1	BAZ1B
Isoform 1 of Bromodomain adjacent to zinc finger domain protein 2A OS=Homo sapiens OX=9606 GN=BAZ2A	BAZ2A	Q9UIF9	0.15	-0.66	0.29	-0.74	0.42	-0.61	BAZ2A
Basal cell adhesion molecule OS=Homo sapiens OX=9606 GN=BCAM PE=1 SV=2	BCAM	P50895	0.077	-1.32	0.19	-1.33	1	-1.34	BCAM
Branched-chain-amino-acid aminotransferase, mitochondrial OS=Homo sapiens OX=9606 GN=BCAT2 PE=1 SV=2	BCAT2	O15382	0.96	-0.08	0.28	-0.79	0.28	1.29	BCAT2
BRCA2 and CDKN1A-interacting protein OS=Homo sapiens OX=9606 GN=BCCIP PE=1 SV=1	BCCIP	Q9P287	0.97	0	0.14	0.84	1	-1.76	BCCIP
Isoform 2 of [3-methyl-2-oxobutanoate dehydrogenase [lipoamide]] kinase, mitochondrial OS=Homo sapiens OX=9606 GN=BCKDK	BCKD	O14874	1	1.32	1	1.33			BCKDK
Cluster of Isoform 2 of Bcl-2-associated transcription factor 1 OS=Homo sapiens OX=9606 GN=BCLAF1 (sp|Q9NYF8-2|BCLF1_HUMAN)	BCLF1	Q9NYF8	0.43	-1.12	0.4	-1.57	0.051	1.16	BCLAF1
Mitochondrial chaperone BCS1 OS=Homo sapiens OX=9606 GN=BCS1L PE=1 SV=1	BCS1	Q9Y276	1	-0.63	0.4	-3.19	0.33	3.4	BCS1L
Biorientation of chromosomes in cell division protein 1-like 1 OS=Homo sapiens OX=9606 GN=BOD1L1 PE=1 SV=2	BD1L1	Q8NFC6	0.67	-0.09	0.97	0.11	0.99	-0.35	BOD1L1
D-beta-hydroxybutyrate dehydrogenase, mitochondrial OS=Homo sapiens OX=9606 GN=BDH1 PE=1 SV=3	BDH	Q02338	0.051	1.69	0.73	0.44	0.001	3.33	BDH1
BEN domain-containing protein 3 OS=Homo sapiens OX=9606 GN=BEND3 PE=1 SV=1	BEND3	Q5T5X7	0.6	-0.71	1	-2.54	0.7	-0.21	BEND3
BET1-like protein OS=Homo sapiens OX=9606 GN=BET1L PE=1 SV=1	BET1L	Q9NYM9	0.86	-0.9	0.33	-5.37	0.1	1.85	BET1L
Isoform 3 of Beta-galactosidase OS=Homo sapiens OX=9606 GN=GLB1	BGAL	P16278	0.56	0.36	0.24	-0.85	0.097	2.08	GLB1
Isoform Short BGIN of Bargin OS=Homo sapiens OX=9606 GN=BARGIN	BGIN	Q6ZT62	0.33	4.85	0.33	4.84
Isoform 2 of Beta-glucuronidase OS=Homo sapiens OX=9606 GN=GUSB	BGLR	P08236	1	0	1	0			GUSB
Isoform 2 of Bax inhibitor 1 OS=Homo sapiens OX=9606 GN=TMBIM6	BI1	P55061	0.33	-3.51	0.33	-3.52			TMBIM6
Brain-specific angiogenesis inhibitor 1-associated protein 2-like protein 1 OS=Homo sapiens OX=9606 GN=BAIAP2L1 PE=1 SV=2	BI2L1	Q9UHR4	0.9	0.2	0.79	-0.28	0.7	1.66	BAIAP2L1
Isoform 2 of BH3-interacting domain death agonist OS=Homo sapiens OX=9606 GN=BID	BID	P55957	0.001	1.91	0.028	2.29	0.028	1.47	BID	sig
Biliverdin reductase A OS=Homo sapiens OX=9606 GN=BLVRA PE=1 SV=2	BIEA	P53004	0.33	4.88	0.33	4.89			BLVRA
Brefeldin A-inhibited guanine nucleotide-exchange protein 2 OS=Homo sapiens OX=9606 GN=ARFGEF2 PE=1 SV=3	BIG2	Q9Y6D5	0.33	-3.73			0.33	-3.76	ARFGEF2
Isoform BIN1-13 of Myc box-dependent-interacting protein 1 OS=Homo sapiens OX=9606 GN=BIN1	BIN1	O00499	0.33	0.94	0.33	0.94			BIN1
Endoplasmic reticulum chaperone BiP OS=Homo sapiens OX=9606 GN=HSPA5 PE=1 SV=2	BIP	P11021	0.55	-0.15	0.39	-0.21	0.77	-0.1	HSPA5
Isoform 2 of Baculoviral IAP repeat-containing protein 5 OS=Homo sapiens OX=9606 GN=BIRC5	BIRC5	O15392	0.4	-3.6	1	-2.92			BIRC5
Baculoviral IAP repeat-containing protein 6 OS=Homo sapiens OX=9606 GN=BIRC6 PE=1 SV=2	BIRC6	Q9NR09	1	0.19			1	0.18	BIRC6
Isoform 2 of Biogenesis of lysosome-related organelles complex 1 subunit 1 OS=Homo sapiens OX=9606 GN=BLOC1S1	BL1S1	P78537	0.42	-1.28			0.43	-1.34	BLOC1S1
Bloom syndrome protein OS=Homo sapiens OX=9606 GN=BLM PE=1 SV=1	BLM	P54132	0.4	-1.93	0.33	-3.06	1	0.3	BLM
Flavin reductase (NADPH) OS=Homo sapiens OX=9606 GN=BLVRB PE=1 SV=3	BLVRB	P30043	0.79	1.43	0.48	2.94	1	-5.63	BLVRB
Polycomb complex protein BMI-1 OS=Homo sapiens OX=9606 GN=BMI1 PE=1 SV=2	BMI1	P35226	0.17	-2.27	0.13	-2.91	1	0.42	BMI1
Isoform 2 of BMP-2-inducible protein kinase OS=Homo sapiens OX=9606 GN=BMP2K	BMP2K	Q9NSY1	1	6.63	1	6.63			BMP2K
Ribosome biogenesis protein BMS1 homolog OS=Homo sapiens OX=9606 GN=BMS1 PE=1 SV=1	BMS1	Q14692	0.0001	-2.64	0.009	-1.95	< 0.0001	-3.31	BMS1	sig
BolA-like protein 2 OS=Homo sapiens OX=9606 GN=BOLA2 PE=1 SV=1	BOLA2	Q9H3K6	1	0			1	-0.01	BOLA2B
Isoform 2 of Ribosome biogenesis protein BOP1 OS=Homo sapiens OX=9606 GN=BOP1	BOP 1.00	Q14137	0.04	-1.05	0.71	-0.23	0.011	-2.02	BOP 1.00
Borealin OS=Homo sapiens OX=9606 GN=CDCA8 PE=1 SV=2	BOREA	Q53HL2	0.22	-0.96	0.4	-0.95	0.1	-0.99	CDCA8
Isoform 2 of 3'(2'),5'-bisphosphate nucleotidase 1 OS=Homo sapiens OX=9606 GN=BPNT1	BPNT1	O95861	1	0.19	0.71	1.27	0.4	-1.34	BPNT1
Isoform 2 of Nucleosome-remodeling factor subunit BPTF OS=Homo sapiens OX=9606 GN=BPTF	BPTF	Q12830	0.041	-1.22	0.11	-1.18	0.11	-1.25	BPTF
Isoform 2 of Bromodomain-containing protein 1 OS=Homo sapiens OX=9606 GN=BRD1	BRD1	O95696	0.33	1.08	0.33	1.1			BRD1
Isoform 2 of Bromodomain-containing protein 2 OS=Homo sapiens OX=9606 GN=BRD2	BRD2	P25440	0.31	1.17	0.84	0.16	0.28	1.91	BRD2
Bromodomain-containing protein 4 OS=Homo sapiens OX=9606 GN=BRD4 PE=1 SV=2	BRD4	O60885	0.7	0.33	0.62	0.7	0.99	-0.03	BRD4
Isoform 2 of Bromodomain-containing protein 7 OS=Homo sapiens OX=9606 GN=BRD7	BRD7	Q9NPI1	1	-7.51	1	-7.51			BRD7
Isoform 2 of Bromodomain-containing protein 8 OS=Homo sapiens OX=9606 GN=BRD8	BRD8	Q9H0E9	0.51	-1.43	0.66	-1.28			BRD8
E3 ubiquitin-protein ligase BRE1A OS=Homo sapiens OX=9606 GN=RNF20 PE=1 SV=2	BRE1A	Q5VTR2	0.4	-0.62	0.5	0.38	0.43	-1.74	RNF20
E3 ubiquitin-protein ligase BRE1B OS=Homo sapiens OX=9606 GN=RNF40 PE=1 SV=5	BRE1B	O75150	0.72	-0.18	0.08	-1.06	0.25	1.24	RNF40
BRI3-binding protein OS=Homo sapiens OX=9606 GN=BRI3BP PE=1 SV=1	BRI3B	Q8WY22	0.4	-1.08	1	-0.9			BRI3BP
Isoform 2 of Protein BRICK1 OS=Homo sapiens OX=9606 GN=BRK1	BRK1	Q8WUW1	0.1	0.35			0.1	0.34	BRK1
Isoform 2 of Peregrin OS=Homo sapiens OX=9606 GN=BRPF1	BRPF1	P55201	1	0.02	1	0			BRPF1
Ribosome biogenesis protein BRX1 homolog OS=Homo sapiens OX=9606 GN=BRIX1 PE=1 SV=2	BRX1	Q8TDN6	0.00066	-1.52	0.15	-0.99	0.001	-2.05	BRIX1	sig
TATA-binding protein-associated factor 172 OS=Homo sapiens OX=9606 GN=BTAF1 PE=1 SV=2	BTAF1	O14981	0.08	-0.94	0.004	-1.81	0.87	0.11	BTAF1
Isoform 2 of Transcription factor BTF3 OS=Homo sapiens OX=9606 GN=BTF3	BTF3	P20290	0.6	-0.32	0.008	0.92	0.14	-1.91	BTF3
Isoform 2 of Mitotic checkpoint protein BUB3 OS=Homo sapiens OX=9606 GN=BUB3	BUB3	O43684	0.002	-2.66	0.041	-2.62	0.001	-2.75	BUB3	sig
Isoform 2 of Protein BUD31 homolog OS=Homo sapiens OX=9606 GN=BUD31	BUD31	P41223	0.088	-1.26	0.084	0.31	0.008	-3.54	BUD31
Bystin OS=Homo sapiens OX=9606 GN=BYSL PE=1 SV=3	BYST	Q13895	0.004	-1.88	0.077	-2.17	0.001	-1.46	BYSL
Isoform 3 of Basic leucine zipper and W2 domain-containing protein 1 OS=Homo sapiens OX=9606 GN=BZW1	BZW1	Q7L1Q6	0.95	0.1	0.89	0.21	0.87	-0.09	BZW1
Basic leucine zipper and W2 domain-containing protein 2 OS=Homo sapiens OX=9606 GN=BZW2 PE=1 SV=1	BZW2	Q9Y6E2	0.41	0.9	0.00016	2.84	0.17	-1.28	BZW2
Isoform 2 of Centrosomal protein of 170 kDa protein B OS=Homo sapiens OX=9606 GN=CEP170B	C170B	Q9Y4F5	0.1	2	1	0	0.1	1.98	CEP170B
Complement component 1 Q subcomponent-binding protein, mitochondrial OS=Homo sapiens OX=9606 GN=C1QBP PE=1 SV=1	C1QBP	Q07021	0.74	0.15	0.74	-0.14	0.65	0.63	C1QBP
C-1-tetrahydrofolate synthase, cytoplasmic OS=Homo sapiens OX=9606 GN=MTHFD1 PE=1 SV=3	C1TC	P11586	0.0007	1.34	0.0054	1.33	0.06	1.29	MTHFD1	sig
Monofunctional C1-tetrahydrofolate synthase, mitochondrial OS=Homo sapiens OX=9606 GN=MTHFD1L PE=1 SV=1	C1TM	Q6UB35	0.054	0.88	0.66	0.25	0.002	1.83	MTHFD1L
Isoform 2 of CDKN2AIP N-terminal-like protein OS=Homo sapiens OX=9606 GN=CDKN2AIPNL	C2AIL	Q96HQ2	1	0.2			0.33	-2.66	CDKN2AIPNL
Isoform 2 of Phospholipid transfer protein C2CD2L OS=Homo sapiens OX=9606 GN=C2CD2L	C2C2L	O14523	1	-3.22	1	-3.22			C2CD2L
Isoform 3 of C2 domain-containing protein 2 OS=Homo sapiens OX=9606 GN=C2CD2	C2CD2	Q9Y426	1	-0.65	1	-1.29			C2CD2
Coiled-coil and C2 domain-containing protein 1A OS=Homo sapiens OX=9606 GN=CC2D1A PE=1 SV=1	C2D1A	Q6P1N0	0.11	-1.76	0.32	-1.19	1	-5.28	CC2D1A
Isoform 3 of Succinate dehydrogenase cytochrome b560 subunit, mitochondrial OS=Homo sapiens OX=9606 GN=SDHC	C560	Q99643	0.028	2.27	0.33	2.36	0.33	2.18	SDHC
Calcium-binding protein 39 OS=Homo sapiens OX=9606 GN=CAB39 PE=1 SV=1	CAB39	Q9Y376	0.24	-1.15	0.21	-1.37	1	0.17	CAB39
Isoform 6 of 45 kDa calcium-binding protein OS=Homo sapiens OX=9606 GN=SDF4	CAB45	Q9BRK5	0.5	-0.92	0.4	-1.48	1	-0.03
Isoform 4 of Calcium-binding and coiled-coil domain-containing protein 2 OS=Homo sapiens OX=9606 GN=CALCOCO2	CACO2	Q13137	0.4	-3.9	1	-2.86	1	-5.96	CALCOCO2
Isoform 2 of Carnitine O-acetyltransferase OS=Homo sapiens OX=9606 GN=CRAT	CACP	P43155	0.87	0.21	0.9	0.16	0.61	0.23	CRAT
Cadherin-17 OS=Homo sapiens OX=9606 GN=CDH17 PE=2 SV=3	CAD17	Q12864	1	-0.3	1	-0.43			CDH17
Cadherin-1 OS=Homo sapiens OX=9606 GN=CDH1 PE=1 SV=3	CADH1	P12830	0.45	-0.61	0.061	-1.31	0.98	0.26	CDH1
Putative transferase CAF17, mitochondrial OS=Homo sapiens OX=9606 GN=IBA57 PE=1 SV=1	CAF17	Q5T440	0.93	0.21	0.92	0.21			IBA57
Chromatin assembly factor 1 subunit A OS=Homo sapiens OX=9606 GN=CHAF1A PE=1 SV=3	CAF1A	Q13111	0.95	0.1	0.41	-0.56	0.57	0.93	CHAF1A
Chromatin assembly factor 1 subunit B OS=Homo sapiens OX=9606 GN=CHAF1B PE=1 SV=1	CAF1B	Q13112	0.17	-1.29	1	-0.47	0.14	-2.13	CHAF1B
Calmodulin-1 OS=Homo sapiens OX=9606 GN=CALM1 PE=1 SV=1	CALM1	P0DP23	0.007	0.64	0.001	1.07	1	0.06	CALM1
Calreticulin OS=Homo sapiens OX=9606 GN=CALR PE=1 SV=1	CALR	P27797	0.44	-0.28	0.001	-1.43	0.1	0.86	CALR
Isoform 3 of Calumenin OS=Homo sapiens OX=9606 GN=CALU	CALU	O43852	0.21	1.01	0.53	-0.75	0.078	2.41	CALU
Isoform 2 of Calnexin OS=Homo sapiens OX=9606 GN=CANX	CALX	P27824	0.29	0.22	0.68	0.15	0.16	0.28	CANX
Calmodulin-regulated spectrin-associated protein 3 OS=Homo sapiens OX=9606 GN=CAMSAP3 PE=1 SV=2	CAMP3	Q9P1Y5	0.93	-0.07	1	-0.03	1	-0.17	CAMSAP3
Calpain-1 catalytic subunit OS=Homo sapiens OX=9606 GN=CAPN1 PE=1 SV=1	CAN1	P07384	0.14	1.38	0.01	1.98	0.99	-0.04	CAPN1
Calpain-2 catalytic subunit OS=Homo sapiens OX=9606 GN=CAPN2 PE=1 SV=6	CAN2	P17655	0.001	3.45	0.00032	3.87			CAPN2	sig
Cullin-associated NEDD8-dissociated protein 1 OS=Homo sapiens OX=9606 GN=CAND1 PE=1 SV=2	CAND1	Q86VP6	0.14	0.49	0.003	1.11	0.69	-0.1	CAND1
Adenylyl cyclase-associated protein 1 OS=Homo sapiens OX=9606 GN=CAP1 PE=1 SV=5	CAP1	Q01518	0.42	1.02	0.0001	3.56	0.15	-3.05	CAP1
Isoform 2 of Caprin-1 OS=Homo sapiens OX=9606 GN=CAPRIN1	CAPR1	Q14444	0.32	0.6	0.94	-0.03	0.007	1.28	CAPRIN1
Isoform 2 of F-actin-capping protein subunit beta OS=Homo sapiens OX=9606 GN=CAPZB	CAPZB	P47756	0.49	0.29	0.86	-0.08	0.32	0.79	CAPZB
Isoform 2 of Caspase recruitment domain-containing protein 19 OS=Homo sapiens OX=9606 GN=CARD19	CAR19	Q96LW7	0.15	-3.19	0.4	-2.97			CARD19
CDKN2A-interacting protein OS=Homo sapiens OX=9606 GN=CDKN2AIP PE=1 SV=3	CARF	Q9NXV6	0.91	-0.07	0.78	0.33	0.6	-0.8	CDKN2AIP
Isoform 2 of F-actin-uncapping protein LRRC16A OS=Homo sapiens OX=9606 GN=CARMIL1	CARL1	Q5VZK9	0.72	-0.79	1	-0.17	1	-1.74	CARMIL1
Isoform 2 of Protein CASC4 OS=Homo sapiens OX=9606 GN=CASC4	CASC4	Q6P4E1	1	-1.11	1	-1.09			GOLM2
Protein CASP OS=Homo sapiens OX=9606 GN=CUX1 PE=1 SV=2	CASP	Q13948	1	-4.36					CUX1
Catalase OS=Homo sapiens OX=9606 GN=CAT PE=1 SV=3	CATA	P04040	0.89	0.01	0.018	-2.37	0.051	2.03	CAT
Cathepsin B OS=Homo sapiens OX=9606 GN=CTSB PE=1 SV=3	CATB	P07858	0.5	0.3	0.41	-0.44	0.001	1.13	CTSB
Dipeptidyl peptidase 1 OS=Homo sapiens OX=9606 GN=CTSC PE=1 SV=2	CATC	P53634	0.1	1.09			0.33	1.59	CTSC
Cathepsin D OS=Homo sapiens OX=9606 GN=CTSD PE=1 SV=1	CATD	P07339	0.27	-0.54	0.45	-0.65	0.49	-0.38	CTSD
Pro-cathepsin H OS=Homo sapiens OX=9606 GN=CTSH PE=1 SV=4	CATH	P09668	1	-1.47			0.33	0.74	CTSH
Isoform 2 of Cactin OS=Homo sapiens OX=9606 GN=CACTIN	CATIN	Q8WUQ7	0.43	-1.57	0.42	-1.58			CACTIN
Cathepsin L1 OS=Homo sapiens OX=9606 GN=CTSL PE=1 SV=2	CATL1	P07711	0.028	-5.1	0.33	-5.07	0.33	-5.18	CTSL
Caveolae-associated protein 1 OS=Homo sapiens OX=9606 GN=CAVIN1 PE=1 SV=1	CAVN1	Q6NZI2	1	-0.08	1	3.01	1	-6.47	CAVIN1
F-actin-capping protein subunit alpha-1 OS=Homo sapiens OX=9606 GN=CAPZA1 PE=1 SV=3	CAZA1	P52907	0.95	-0.08	1	0.07	0.51	-0.25	CAPZA1
F-actin-capping protein subunit alpha-2 OS=Homo sapiens OX=9606 GN=CAPZA2 PE=1 SV=3	CAZA2	P47755	1	-1.17	1	-1.6	1	0.15	CAPZA2
Uncharacterized protein C2orf72 OS=Homo sapiens OX=9606 GN=C2orf72 PE=1 SV=2	CB072	A6NCS6	0.33	0.34			0.33	0.34	C2orf72
Isoform 2 of CREB-binding protein OS=Homo sapiens OX=9606 GN=CREBBP	CBP	Q92793	0.33	-3.19					CREBBP
Isoform 2 of Cytosolic carboxypeptidase 1 OS=Homo sapiens OX=9606 GN=AGTPBP1	CBPC1	Q9UPW5	0.33	1.29	0.33	1.3			AGTPBP1
Carbonyl reductase [NADPH] 1 OS=Homo sapiens OX=9606 GN=CBR1 PE=1 SV=3	CBR1	P16152	1	-0.98	1	-2.21	1	0.28	CBR1
Chromobox protein homolog 1 OS=Homo sapiens OX=9606 GN=CBX1 PE=1 SV=1	CBX1	P83916	1	0.04	1	2.7			CBX1
Chromobox protein homolog 3 OS=Homo sapiens OX=9606 GN=CBX3 PE=1 SV=4	CBX3	Q13185	0.034	0.62	0.4	0.41	1	-0.34	CBX3
Chromobox protein homolog 5 OS=Homo sapiens OX=9606 GN=CBX5 PE=1 SV=1	CBX5	P45973	0.19	0.54	0.01	0.67	0.52	0.32	CBX5
Chromobox protein homolog 8 OS=Homo sapiens OX=9606 GN=CBX8 PE=1 SV=3	CBX8	Q9HC52	0.48	-0.7	1	0.01	1	-2.26	CBX8
Isoform 2 of Uncharacterized protein C3orf38 OS=Homo sapiens OX=9606 GN=C3orf38	CC038	Q5JPI3	1	-1.72	1	-1.74			C3orf38
Coiled-coil domain-containing protein 115 OS=Homo sapiens OX=9606 GN=CCDC115 PE=1 SV=1	CC115	Q96NT0	0.4	-2.49	0.4	-2.47			CCDC115
Coiled-coil domain-containing protein 124 OS=Homo sapiens OX=9606 GN=CCDC124 PE=1 SV=1	CC124	Q96CT7	0.44	-2.43	0.33	-5.58	0.33	0.59	CCDC124
Coiled-coil domain-containing protein 134 OS=Homo sapiens OX=9606 GN=CCDC134 PE=1 SV=1	CC134	Q9H6E4	0.81	0.37	0.47	-0.78	0.63	1.8	CCDC134
Coiled-coil domain-containing protein 137 OS=Homo sapiens OX=9606 GN=CCDC137 PE=1 SV=1	CC137	Q6PK04	1	-6.6	1	-6.6			CCDC137
Isoform 2 of Cell cycle control protein 50A OS=Homo sapiens OX=9606 GN=TMEM30A	CC50A	Q9NV96	1	-0.84	1	-0.87			TMEM30A
Isoform 2 of Coiled-coil domain-containing protein 90B, mitochondrial OS=Homo sapiens OX=9606 GN=CCDC90B	CC90B	Q9GZT6	1	0	1	0			CCDC90B
Isoform 2 of Cell division cycle and apoptosis regulator protein 1 OS=Homo sapiens OX=9606 GN=CCAR1	CCAR1	Q8IX12	0.15	-0.71	0.76	-0.24	0.063	-1.27	CCAR1
Isoform 2 of Cell cycle and apoptosis regulator protein 2 OS=Homo sapiens OX=9606 GN=CCAR2	CCAR2	Q8N163	0.001	-1.32	0.01	-1.35	0.075	-1.32	CCAR2	sig
Coiled-coil domain-containing protein 12 OS=Homo sapiens OX=9606 GN=CCDC12 PE=1 SV=1	CCD12	Q8WUD4	1	-1.83	1	-1.86			CCDC12
Coiled-coil domain-containing protein 22 OS=Homo sapiens OX=9606 GN=CCDC22 PE=1 SV=1	CCD22	O60826	0.41	0.61	0.34	0.93	1	0.07	CCDC22
Isoform 2 of Coiled-coil domain-containing protein 47 OS=Homo sapiens OX=9606 GN=CCDC47	CCD47	Q96A33	0.032	-1.14	0.003	-2.21	0.77	0.24	CCDC47
Coiled-coil domain-containing protein 51 OS=Homo sapiens OX=9606 GN=CCDC51 PE=1 SV=2	CCD51	Q96ER9	0.006	2.9	0.098	3.34	0.21	2.16	CCDC51
Coiled-coil domain-containing protein 58 OS=Homo sapiens OX=9606 GN=CCDC58 PE=1 SV=1	CCD58	Q4VC31	0.57	-0.53	0.59	-0.83	0.87	-0.06	MIX23
Coiled-coil domain-containing protein 86 OS=Homo sapiens OX=9606 GN=CCDC86 PE=1 SV=1	CCD86	Q9H6F5	0.41	0.82	0.51	1.13	0.77	0.39	CCDC86
Coiled-coil domain-containing protein 93 OS=Homo sapiens OX=9606 GN=CCDC93 PE=1 SV=2	CCD93	Q567U6	0.63	-1.32	0.14	-3.19	1	6.41	CCDC93
Coiled-coil domain-containing protein 97 OS=Homo sapiens OX=9606 GN=CCDC97 PE=1 SV=1	CCD97	Q96F63	1	0	1	0			CCDC97
Cytochrome c-type heme lyase OS=Homo sapiens OX=9606 GN=HCCS PE=1 SV=1	CCHL	P53701	0.95	0.06	0.99	-0.07	0.77	0.18	HCCS
Cyclin-C OS=Homo sapiens OX=9606 GN=CCNC PE=1 SV=2	CCNC	P24863	0.33	-3.76	0.33	-3.76			CCNC
Cyclin-H OS=Homo sapiens OX=9606 GN=CCNH PE=1 SV=1	CCNH	P51946	1	1	1	1			CCNH
Isoform 4 of Cyclin-K OS=Homo sapiens OX=9606 GN=CCNK	CCNK	O75909	0.25	-1.64	0.56	-0.82			CCNK
Isoform 4 of Cyclin-L1 OS=Homo sapiens OX=9606 GN=CCNL1	CCNL1	Q9UK58	0.028	-2.63	0.33	-3.08	0.33	-2.16	CCNL1
Cyclin-T1 OS=Homo sapiens OX=9606 GN=CCNT1 PE=1 SV=1	CCNT1	O60563	0.044	1.82	0.14	0.94			CCNT1
Isoform 2 of Cyclin-Y OS=Homo sapiens OX=9606 GN=CCNY	CCNY	Q8ND76	1	-4.09	1	-4.09			CCNY
Isoform SV1 of Cyclin-dependent kinase 11B OS=Homo sapiens OX=9606 GN=CDK11B	CD11B	P21127	0.57	-0.45	0.74	-0.31	0.72	-0.64	CDK11B
CD151 antigen OS=Homo sapiens OX=9606 GN=CD151 PE=1 SV=3	CD151	P48509	0.22	-1.4	1	-0.3	0.1	-2.12	CD151
Isoform 2 of CD166 antigen OS=Homo sapiens OX=9606 GN=ALCAM	CD166	Q13740	0.013	-1.87	0.024	-2.15	1	-1.07	ALCAM
Isoform 3 of CD276 antigen OS=Homo sapiens OX=9606 GN=CD276	CD276	Q5ZPR3	0.33	-2.05	0.33	-2.09			CD276
CD2-associated protein OS=Homo sapiens OX=9606 GN=CD2AP PE=1 SV=1	CD2AP	Q9Y5K6	0.095	0.72	0.74	0.23	0.00025	1.31	CD2AP
CD2 antigen cytoplasmic tail-binding protein 2 OS=Homo sapiens OX=9606 GN=CD2BP2 PE=1 SV=1	CD2B2	O95400	1	-2.2	1	-2.19	1	0	CD2BP2
Isoform 10 of CD44 antigen OS=Homo sapiens OX=9606 GN=CD44	CD44	P16070	0.55	-1.27	0.9	-0.53	0.33	-3.17	CD44
Leukocyte surface antigen CD47 OS=Homo sapiens OX=9606 GN=CD47 PE=1 SV=1	CD47	Q08722	0.44	-0.74	1	-0.47			CD47
Isoform 2 of CD59 glycoprotein OS=Homo sapiens OX=9606 GN=CD59	CD59	P13987	0.016	0.67	0.1	0.85	0.4	0.46	CD59
CD81 antigen OS=Homo sapiens OX=9606 GN=CD81 PE=1 SV=1	CD81	P60033	0.6	0.48	0.7	0.58	0.7	0.32	CD81
CD9 antigen OS=Homo sapiens OX=9606 GN=CD9 PE=1 SV=4	CD9	P21926	0.3	-0.5	0.7	-0.71	0.7	-0.28	CD9
Isoform 2 of CD97 antigen OS=Homo sapiens OX=9606 GN=CD97	CD97	P48960	0.2	-0.89	0.5	-0.79	0.24	-0.98	ADGRE5
Isoform 2 of Cell division cycle protein 16 homolog OS=Homo sapiens OX=9606 GN=CDC16	CDC16	Q13042	0.22	-1.98	0.008	-3.41			CDC16
Cell division cycle protein 23 homolog OS=Homo sapiens OX=9606 GN=CDC23 PE=1 SV=3	CDC23	Q9UJX2	1	-0.14	1	-1.48	0.33	1.69	CDC23
Isoform 2 of Cell division cycle protein 27 homolog OS=Homo sapiens OX=9606 GN=CDC27	CDC27	P30260	0.33	-0.83	0.031	-2.46	0.17	1.21	CDC27
Hsp90 co-chaperone Cdc37 OS=Homo sapiens OX=9606 GN=CDC37 PE=1 SV=1	CDC37	Q16543	0.28	2.06	0.32	3.31	0.1	0.36	CDC37
Cell division control protein 42 homolog OS=Homo sapiens OX=9606 GN=CDC42 PE=1 SV=2	CDC42	P60953	0.37	0.99	0.81	0.31	0.33	2.5	CDC42
Cell division cycle 5-like protein OS=Homo sapiens OX=9606 GN=CDC5L PE=1 SV=2	CDC5L	Q99459	0.007	-1.62	0.0038	-2.15	0.47	-0.79	CDC5L
Parafibromin OS=Homo sapiens OX=9606 GN=CDC73 PE=1 SV=1	CDC73	Q6P1J9	0.15	-3.08	0.14	-3.08			CDC73
Cell division cycle-associated protein 2 OS=Homo sapiens OX=9606 GN=CDCA2 PE=1 SV=2	CDCA2	Q69YH5	0.48	0.33	0.62	-0.33	0.003	1.36	CDCA2
Sororin OS=Homo sapiens OX=9606 GN=CDCA5 PE=1 SV=1	CDCA5	Q96FF9	0.1	3.23	0.1	3.26			CDCA5
CUB domain-containing protein 1 OS=Homo sapiens OX=9606 GN=CDCP1 PE=1 SV=3	CDCP1	Q9H5V8	0.076	-2.09	0.082	-2.25	0.41	-1.98	CDCP1
Isoform 3 of CDP-diacylglycerol--inositol 3-phosphatidyltransferase OS=Homo sapiens OX=9606 GN=CDIPT	CDIPT	O14735	0.7	0.22	1	-0.66	0.33	0.62	CDIPT
Cyclin-dependent kinase 1 OS=Homo sapiens OX=9606 GN=CDK1 PE=1 SV=3	CDK1	P06493	0.22	1.4	0.8	0.44	0.045	3.53	CDK1
Isoform 2 of Cyclin-dependent kinase 12 OS=Homo sapiens OX=9606 GN=CDK12	CDK12	Q9NYV4	0.2	-0.78	0.61	-0.32	0.11	-1.81	CDK12
Isoform 2 of Cyclin-dependent kinase 13 OS=Homo sapiens OX=9606 GN=CDK13	CDK13	Q14004	0.051	-2.67	0.051	-2.67			CDK13
Isoform 2 of Cyclin-dependent kinase 2 OS=Homo sapiens OX=9606 GN=CDK2	CDK2	P24941	0.24	1.33	0.29	0.85	1	2.19	CDK2
Cyclin-dependent kinase 7 OS=Homo sapiens OX=9606 GN=CDK7 PE=1 SV=1	CDK7	P50613	0.4	-2.3	1	-0.4			CDK7
Isoform 2 of Cyclin-dependent kinase 9 OS=Homo sapiens OX=9606 GN=CDK9	CDK9	P50750	0.6	2.46	0.6	2.42	1	0	CDK9
Phosphatidate cytidylyltransferase 1 OS=Homo sapiens OX=9606 GN=CDS1 PE=2 SV=2	CDS1	Q92903	1	-0.2	0.1	0.79	1	-1.27	CDS1
Phosphatidate cytidylyltransferase 2 OS=Homo sapiens OX=9606 GN=CDS2 PE=1 SV=1	CDS2	O95674	0.25	-1.28	0.4	-2.3	0.78	-0.79	CDS2
Isoform 2 of Protein CDV3 homolog OS=Homo sapiens OX=9606 GN=CDV3	CDV3	Q9UKY7	0.7	0.27	1	0.96	1	-0.03	CDV3
Homeobox protein CDX-2 OS=Homo sapiens OX=9606 GN=CDX2 PE=1 SV=3	CDX2	Q99626	1	-3.15	1	-3.15			CDX2
sp|Q5TB80-2|CE162_HUMAN	CE162	Q5TB80	0.33	1.26	0.33	1.26			CEP162
Isoform 2 of Centrosomal protein of 170 kDa OS=Homo sapiens OX=9606 GN=CEP170	CE170	Q5SW79	0.7	1.13			0.7	1.13	CEP170
CCAAT/enhancer-binding protein zeta OS=Homo sapiens OX=9606 GN=CEBPZ PE=1 SV=3	CEBPZ	Q03701	0.001	-1.12	0.056	-0.6	0.00068	-1.68	CEBPZ	sig
Cell surface hyaluronidase OS=Homo sapiens OX=9606 GN=CEMIP2 PE=1 SV=1	CEIP2	Q9UHN6	0.3	0.62	0.83	0.23	0.21	1.05	CEMIP2
Isoform 2 of CUGBP Elav-like family member 1 OS=Homo sapiens OX=9606 GN=CELF1	CELF1	Q92879	0.2	-0.82	0.32	-1.87	0.29	-0.08	CELF1
Centromere protein C OS=Homo sapiens OX=9606 GN=CENPC PE=1 SV=2	CENPC	Q03188	0.33	0.69	0.33	0.69			CENPC
Centromere protein F OS=Homo sapiens OX=9606 GN=CENPF PE=1 SV=3	CENPF	P49454	0.0001	-1.99	0.38	-0.89	< 0.0001	-2.32	CENPF	sig
Centrosomal protein of 55 kDa OS=Homo sapiens OX=9606 GN=CEP55 PE=1 SV=3	CEP55	Q53EZ4	1	3.02	1	2.9			CEP55
Choline/ethanolaminephosphotransferase 1 OS=Homo sapiens OX=9606 GN=CEPT1 PE=1 SV=1	CEPT1	Q9Y6K0	0.71	0.56	0.33	-1.86	0.33	2.95	CEPT1
Ceramide synthase 2 OS=Homo sapiens OX=9606 GN=CERS2 PE=1 SV=1	CERS2	Q96G23	0.6	0.64	0.71	0.55	0.59	0.68	CERS2
Isoform 2 of Ceramide synthase 6 OS=Homo sapiens OX=9606 GN=CERS6	CERS6	Q6ZMG9	0.33	1.06	0.33	1.04			CERS6
Uncharacterized protein C6orf132 OS=Homo sapiens OX=9606 GN=C6orf132 PE=1 SV=4	CF132	Q5T0Z8	0.62	-0.58	0.1	-2.69	0.1	1.45	C6orf132
Cilia- and flagella-associated protein 20 OS=Homo sapiens OX=9606 GN=CFAP20 PE=1 SV=1	CFA20	Q9Y6A4	1	-0.16	1	-0.26	1	0.18	CFAP20
Uncharacterized protein C7orf50 OS=Homo sapiens OX=9606 GN=C7orf50 PE=1 SV=1	CG050	Q9BRJ6	0.1	2.66	0.1	2.69			C7orf50
CGG triplet repeat-binding protein 1 OS=Homo sapiens OX=9606 GN=CGGBP1 PE=1 SV=2	CGBP1	Q9UFW8	1	-1.14	1	1.34			CGGBP1
2-hydroxyacylsphingosine 1-beta-galactosyltransferase OS=Homo sapiens OX=9606 GN=UGT8 PE=2 SV=2	CGT	Q16880	1	-0.26	1	-1.85			UGT8
Isoform 2 of UPF0488 protein C8orf33 OS=Homo sapiens OX=9606 GN=C8orf33	CH033	Q9H7E9	1	-0.09	1	-0.08			C8orf33
UPF0598 protein C8orf82 OS=Homo sapiens OX=9606 GN=C8orf82 PE=1 SV=2	CH082	Q6P1X6	0.38	-0.64	0.45	-0.72	1	-0.43	C8orf82
10 kDa heat shock protein, mitochondrial OS=Homo sapiens OX=9606 GN=HSPE1 PE=1 SV=2	CH10	P61604	0.74	0.36	0.99	0.19	0.001	0.54	HSPE1
60 kDa heat shock protein, mitochondrial OS=Homo sapiens OX=9606 GN=HSPD1 PE=1 SV=2	CH60	P10809	0.067	0.33	0.97	0.06	0.00039	0.59	HSPD1
Chromosome alignment-maintaining phosphoprotein 1 OS=Homo sapiens OX=9606 GN=CHAMP1 PE=1 SV=2	CHAP1	Q96JM3	0.36	-0.49	0.032	-1.44	0.27	1.01	CHAMP1
Coiled-coil-helix-coiled-coil-helix domain-containing protein 1 OS=Homo sapiens OX=9606 GN=CHCHD1 PE=1 SV=1	CHCH1	Q96BP2	0.008	2.12	0.1	3.15	0.33	0.63	CHCHD1
Coiled-coil-helix-coiled-coil-helix domain-containing protein 2 OS=Homo sapiens OX=9606 GN=CHCHD2 PE=1 SV=1	CHCH2	Q9Y6H1	0.041	-3	0.1	-3.37	1	-2.35	CHCHD2
Coiled-coil-helix-coiled-coil-helix domain-containing protein 5 OS=Homo sapiens OX=9606 GN=CHCHD5 PE=1 SV=1	CHCH5	Q9BSY4	0.56	0.42	1	-6.23	0.028	2.21	CHCHD5
Isoform 2 of Chromodomain-helicase-DNA-binding protein 1 OS=Homo sapiens OX=9606 GN=CHD1	CHD1	O14646	0.001	1.18	0.00037	1.98	0.5	0.36	CHD1	sig
Chromodomain-helicase-DNA-binding protein 1-like OS=Homo sapiens OX=9606 GN=CHD1L PE=1 SV=3	CHD1L	Q86WJ1	0.96	-0.03	0.75	0.34	0.98	-0.75	CHD1L
Isoform 2 of Chromodomain-helicase-DNA-binding protein 2 OS=Homo sapiens OX=9606 GN=CHD2	CHD2	O14647	0.2	-0.93	0.37	-1.17	0.53	-0.73	CHD2
Isoform 2 of Chromodomain-helicase-DNA-binding protein 3 OS=Homo sapiens OX=9606 GN=CHD3	CHD3	Q12873	0.2	-1.38					CHD3
Cluster of Isoform 2 of Chromodomain-helicase-DNA-binding protein 4 OS=Homo sapiens OX=9606 GN=CHD4 (sp|Q14839-2|CHD4_HUMAN)	CHD4	Q14839	0.075	-0.32	0.002	-0.86	0.35	0.2	CHD4
Chromodomain-helicase-DNA-binding protein 5 OS=Homo sapiens OX=9606 GN=CHD5 PE=1 SV=1	CHD5	Q8TDI0	1	0					CHD5
Chromodomain-helicase-DNA-binding protein 7 OS=Homo sapiens OX=9606 GN=CHD7 PE=1 SV=3	CHD7	Q9P2D1	0.57	-0.57					CHD7
Chromodomain-helicase-DNA-binding protein 8 OS=Homo sapiens OX=9606 GN=CHD8 PE=1 SV=5	CHD8	Q9HCK8	0.83	0.15	0.89	-0.03	0.9	-0.06	CHD8
Choline dehydrogenase, mitochondrial OS=Homo sapiens OX=9606 GN=CHDH PE=1 SV=2	CHDH	Q8NE62	0.18	-1.89	0.43	-1.76			CHDH
Calcium homeostasis endoplasmic reticulum protein OS=Homo sapiens OX=9606 GN=CHERP PE=1 SV=3	CHERP	Q8IWX8	0.21	-0.54	0.26	-0.84	0.8	-0.18	CHERP
Isoform 2 of Chitinase domain-containing protein 1 OS=Homo sapiens OX=9606 GN=CHID1	CHID1	Q9BWS9	0.22	-0.88	1	-0.02	0.43	-1.89	CHID1
Isoform 2 of E3 ubiquitin-protein ligase CHIP OS=Homo sapiens OX=9606 GN=STUB1	CHIP	Q9UNE7	0.1	4.53	0.1	4.53			STUB1
Isoform 2 of Serine/threonine-protein kinase Chk1 OS=Homo sapiens OX=9606 GN=CHEK1	CHK1	O14757	0.33	3.97	0.33	4.02			CHEK1
Charged multivesicular body protein 6 OS=Homo sapiens OX=9606 GN=CHMP6 PE=1 SV=3	CHMP6	Q96FZ7	1	-4.67	1	-4.66			CHMP6
Isoform 2 of Charged multivesicular body protein 7 OS=Homo sapiens OX=9606 GN=CHMP7	CHMP7	Q8WUX9	0.33	7.19	0.33	7.19			CHMP7
Calcineurin B homologous protein 1 OS=Homo sapiens OX=9606 GN=CHP1 PE=1 SV=3	CHP1	Q99653	0.6	0.25	0.049	0.49	1	-0.12	CHP1
Chromatin accessibility complex protein 1 OS=Homo sapiens OX=9606 GN=CHRAC1 PE=1 SV=1	CHRC1	Q9NRG0	1	0.74	1	0.74			CHRAC1
Isoform 3 of Chondroitin sulfate synthase 2 OS=Homo sapiens OX=9606 GN=CHPF	CHSS2	Q8IZ52	0.15	-2.54	1	-1.21	0.33	-3.88	CHPF
Isoform 2 of Chromatin target of PRMT1 protein OS=Homo sapiens OX=9606 GN=CHTOP	CHTOP	Q9Y3Y2	0.91	0.01	0.33	-0.65	0.1	0.48	CHTOP
Putative methyltransferase C9orf114 OS=Homo sapiens OX=9606 GN=SPOUT1 PE=1 SV=3	CI114	Q5T280	0.67	-0.39	0.68	-0.4	1	-0.35	SPOUT1
Isoform 2 of Cytosolic iron-sulfur assembly component 2A OS=Homo sapiens OX=9606 GN=CIAO2A	CIA2A	Q9H5X1	0.33	1.68	0.33	1.68			CIAO2A
Cytosolic iron-sulfur assembly component 2B OS=Homo sapiens OX=9606 GN=CIAO2B PE=1 SV=1	CIA2B	Q9Y3D0	0.1	3.66	0.1	3.67			CIAO2B
Complex I intermediate-associated protein 30, mitochondrial OS=Homo sapiens OX=9606 GN=NDUFAF1 PE=1 SV=2	CIA30	Q9Y375	0.3	-1.02	0.49	-0.83	1	-1.24	NDUFAF1
Cingulin OS=Homo sapiens OX=9606 GN=CGN PE=1 SV=2	CING	Q9P2M7	0.51	0.32	0.64	0.27	0.63	0.35	CGN
Isoform 2 of Protein CIP2A OS=Homo sapiens OX=9606 GN=CIP2A	CIP2A	Q8TCG1	0.33	4.41	0.33	4.43			CIP2A
Isoform 2 of Cold-inducible RNA-binding protein OS=Homo sapiens OX=9606 GN=CIRBP	CIRBP	Q14011	1	-1.68	1	-2.75	0.33	0.24	CIRBP
CDGSH iron-sulfur domain-containing protein 1 OS=Homo sapiens OX=9606 GN=CISD1 PE=1 SV=1	CISD1	Q9NZ45	0.14	0.59	0.1	1.08	0.9	0.15	CISD1
CDGSH iron-sulfur domain-containing protein 2 OS=Homo sapiens OX=9606 GN=CISD2 PE=1 SV=1	CISD2	Q8N5K1	0.48	0.98	0.56	1.25	0.001	0.7	CISD2
CDGSH iron-sulfur domain-containing protein 3, mitochondrial OS=Homo sapiens OX=9606 GN=CISD3 PE=1 SV=1	CISD3	P0C7P0	0.7	0.31	1	0.15			CISD3
Citrate synthase, mitochondrial OS=Homo sapiens OX=9606 GN=CS PE=1 SV=2	CISY	O75390	0.13	0.86	0.12	1.06	0.54	0.6	CS
Isoform 5 of Cip1-interacting zinc finger protein OS=Homo sapiens OX=9606 GN=CIZ1	CIZ1	Q9ULV3	0.68	-0.51	0.43	-1	0.69	0.06	CIZ1
Uncharacterized protein C11orf98 OS=Homo sapiens OX=9606 GN=C11orf98 PE=4 SV=1	CK098	E9PRG8	0.33	-0.72			1	-0.04	C11orf98
Isoform 2 of CDK5 regulatory subunit-associated protein 1 OS=Homo sapiens OX=9606 GN=CDK5RAP1	CK5P1	Q96SZ6	1	-2.66	1	0.87			CDK5RAP1
CDK5 regulatory subunit-associated protein 3 OS=Homo sapiens OX=9606 GN=CDK5RAP3 PE=1 SV=2	CK5P3	Q96JB5	0.5	-0.53	0.16	-1.29	0.56	0.49	CDK5RAP3
Isoform 3 of Cytoskeleton-associated protein 2 OS=Homo sapiens OX=9606 GN=CKAP2	CKAP2	Q8WWK9	0.0001	4.87	0.00015	5.16	0.001	4.53	CKAP2	sig
Cytoskeleton-associated protein 4 OS=Homo sapiens OX=9606 GN=CKAP4 PE=1 SV=2	CKAP4	Q07065	0.62	0.24	0.43	0.58	0.86	-0.14	CKAP4
Cytoskeleton-associated protein 5 OS=Homo sapiens OX=9606 GN=CKAP5 PE=1 SV=3	CKAP5	Q14008	0.12	0.34	0.0032	0.84	0.34	-0.18	CKAP5
Cyclin-dependent kinases regulatory subunit 2 OS=Homo sapiens OX=9606 GN=CKS2 PE=1 SV=1	CKS2	P33552	1	0.32			1	0.3	CKS2
CLIP-associating protein 1 OS=Homo sapiens OX=9606 GN=CLASP1 PE=1 SV=1	CLAP1	Q7Z460	0.55	-0.28	0.15	-1.16	0.55	0.36	CLASP1
Cluster of CLIP-associating protein 2 OS=Homo sapiens OX=9606 GN=CLASP2 PE=1 SV=3 (sp|O75122|CLAP2_HUMAN)	CLAP2	O75122	0.7	2.39	1	1.93	0.073	1.99	CLASP2
Isoform Non-brain of Clathrin light chain A OS=Homo sapiens OX=9606 GN=CLTA	CLCA	P09496	0.7	0.09	1	0.11	1	0.04	CLTA
Isoform 2 of H(+)/Cl(-) exchange transporter 3 OS=Homo sapiens OX=9606 GN=CLCN3	CLCN3	P51790	0.15	-3.59			0.1	-5.08	CLCN3
Isoform 2 of H(+)/Cl(-) exchange transporter 7 OS=Homo sapiens OX=9606 GN=CLCN7	CLCN7	P51798	1	-1.21			1	-1.21	CLCN7
Isoform 2 of Clathrin heavy chain 1 OS=Homo sapiens OX=9606 GN=CLTC	CLH1	Q00610	0.33	-0.12	0.82	0.12	0.067	-0.39	CLTC
Chloride intracellular channel protein 1 OS=Homo sapiens OX=9606 GN=CLIC1 PE=1 SV=4	CLIC1	O00299	0.69	0.43	1	0.13	0.001	0.7	CLIC1
Chloride intracellular channel protein 4 OS=Homo sapiens OX=9606 GN=CLIC4 PE=1 SV=4	CLIC4	Q9Y696	1	-0.36	1	-0.35	1	0	CLIC4
Isoform 2 of CAP-Gly domain-containing linker protein 1 OS=Homo sapiens OX=9606 GN=CLIP1	CLIP1	P30622	0.45	-0.88	0.46	-0.89			CLIP1
Isoform 3 of Dual specificity protein kinase CLK1 OS=Homo sapiens OX=9606 GN=CLK1	CLK1	P49759	1	0.47					CLK1
Isoform 1 of Dual specificity protein kinase CLK3 OS=Homo sapiens OX=9606 GN=CLK3	CLK3	P49761	0.072	-2.33	0.38	-1.62	0.1	-3.64	CLK3
Cluster of Dual specificity protein kinase CLK4 OS=Homo sapiens OX=9606 GN=CLK4 PE=1 SV=1 (sp|Q9HAZ1|CLK4_HUMAN)	CLK4	Q9HAZ1	0.33	0.68	0.33	0.68			CLK4
Ceroid-lipofuscinosis neuronal protein 6 OS=Homo sapiens OX=9606 GN=CLN6 PE=1 SV=1	CLN6	Q9NWW5	0.1	3.53	0.33	3.12			CLN6
Isoform 2 of Cleft lip and palate transmembrane protein 1-like protein OS=Homo sapiens OX=9606 GN=CLPTM1L	CLP1L	Q96KA5	0.82	-0.13	0.6	0.64	1	-0.87	CLPTM1L
Isoform 2 of Caseinolytic peptidase B protein homolog OS=Homo sapiens OX=9606 GN=CLPB	CLPB	Q9H078	0.55	-0.34	0.87	-0.11	0.87	-1.05	CLPB
ATP-dependent Clp protease proteolytic subunit, mitochondrial OS=Homo sapiens OX=9606 GN=CLPP PE=1 SV=1	CLPP	Q16740	0.14	-1.62	0.2	-2.32	0.5	-0.48	CLPP
Isoform 2 of Cleft lip and palate transmembrane protein 1 OS=Homo sapiens OX=9606 GN=CLPTM1	CLPT1	O96005	0.4	-0.58	0.2	-1.3	0.83	0.25	CLPTM1
ATP-dependent Clp protease ATP-binding subunit clpX-like, mitochondrial OS=Homo sapiens OX=9606 GN=CLPX PE=1 SV=2	CLPX	O76031	0.34	-0.52	0.7	-0.28	0.34	-0.84	CLPX
Clustered mitochondria protein homolog OS=Homo sapiens OX=9606 GN=CLUH PE=1 SV=2	CLU	O75153	0.4	-1.77	0.4	-1.78			CLUH
Isoform 2 of Clusterin OS=Homo sapiens OX=9606 GN=CLU	CLUS	P10909	0.008	-5.42	0.1	-5.5	0.33	-5.29	CLU
Calcium-binding mitochondrial carrier protein Aralar1 OS=Homo sapiens OX=9606 GN=SLC25A12 PE=1 SV=2	CMC1	O75746	0.69	0.48	0.78	0.46	0.56	0.49	SLC25A12
Isoform 2 of Calcium-binding mitochondrial carrier protein Aralar2 OS=Homo sapiens OX=9606 GN=SLC25A13	CMC2	Q9UJS0	0.021	1.02	0.29	0.66	0.009	1.48	SLC25A13
Isoform 2 of Protein CMSS1 OS=Homo sapiens OX=9606 GN=CMSS1	CMS1	Q9BQ75	0.002	-3.25	0.003	-3.26	0.33	-3.21	CMSS1	sig
Catechol O-methyltransferase domain-containing protein 1 OS=Homo sapiens OX=9606 GN=COMTD1 PE=1 SV=1	CMTD1	Q86VU5	0.74	0.33	0.87	0.25	0.1	0.46	COMTD1
Cap-specific mRNA (nucleoside-2'-O-)-methyltransferase 1 OS=Homo sapiens OX=9606 GN=CMTR1 PE=1 SV=1	CMTR1	Q8N1G2	0.58	0.84	0.6	0.83			CMTR1
Isoform CNPI of 2',3'-cyclic-nucleotide 3'-phosphodiesterase OS=Homo sapiens OX=9606 GN=CNP	CN37	P09543	0.86	0.11	0.33	-1.18	0.14	2	CNP
Isoform 2 of Cellular nucleic acid-binding protein OS=Homo sapiens OX=9606 GN=CNBP	CNBP	P62633	0.4	-2.1	1	-1.72	1	-2.42	CNBP
Condensin complex subunit 1 OS=Homo sapiens OX=9606 GN=NCAPD2 PE=1 SV=3	CND1	Q15021	0.81	0.12	0.00012	1.61	0.001	-1.51	NCAPD2
Condensin complex subunit 2 OS=Homo sapiens OX=9606 GN=NCAPH PE=1 SV=3	CND2	Q15003	0.016	1.18	0.33	3.05	0.14	0.27	NCAPH
Condensin complex subunit 3 OS=Homo sapiens OX=9606 GN=NCAPG PE=1 SV=1	CND3	Q9BPX3	0.77	-0.21	0.85	0.27	0.38	-0.93	NCAPG
Condensin-2 complex subunit D3 OS=Homo sapiens OX=9606 GN=NCAPD3 PE=1 SV=2	CNDD3	P42695	0.49	-0.34	0.17	-0.86	0.44	0.66	NCAPD3
Condensin-2 complex subunit G2 OS=Homo sapiens OX=9606 GN=NCAPG2 PE=1 SV=1	CNDG2	Q86XI2	0.63	0.33	0.13	1.06	0.6	-1.02	NCAPG2
Isoform 2 of Condensin-2 complex subunit H2 OS=Homo sapiens OX=9606 GN=NCAPH2	CNDH2	Q6IBW4	0.56	0.46	1	-0.7	1	5.56	NCAPH2
Isoform 2 of Cytosolic non-specific dipeptidase OS=Homo sapiens OX=9606 GN=CNDP2	CNDP2	Q96KP4	0.44	1.37	0.4	-1.34	0.15	3.51	CNDP2
Calponin-2 OS=Homo sapiens OX=9606 GN=CNN2 PE=1 SV=4	CNN2	Q99439	0.24	1.48	0.4	1.57	1	0.62	CNN2
Calponin-3 OS=Homo sapiens OX=9606 GN=CNN3 PE=1 SV=1	CNN3	Q15417	0.028	3.48	0.028	3.44			CNN3
Isoform 2 of Metal transporter CNNM3 OS=Homo sapiens OX=9606 GN=CNNM3	CNNM3	Q8NE01	0.008	-3.75	0.008	-3.74			CNNM3
Isoform 2 of CCR4-NOT transcription complex subunit 10 OS=Homo sapiens OX=9606 GN=CNOT10	CNO10	Q9H9A5	1	0.79	1	0.79			CNOT10
CCR4-NOT transcription complex subunit 1 OS=Homo sapiens OX=9606 GN=CNOT1 PE=1 SV=2	CNOT1	A5YKK6	0.004	1.01	0.042	1.47	0.071	0.62	CNOT1
CCR4-NOT transcription complex subunit 3 OS=Homo sapiens OX=9606 GN=CNOT3 PE=1 SV=1	CNOT3	O75175	1	-1.94	1	-5	1	0.78	CNOT3
Isoform 2 of CCR4-NOT transcription complex subunit 7 OS=Homo sapiens OX=9606 GN=CNOT7	CNOT7	Q9UIV1	0.34	-1.56	0.1	-3.25			CNOT7
CCR4-NOT transcription complex subunit 9 OS=Homo sapiens OX=9606 GN=CNOT9 PE=1 SV=1	CNOT9	Q92600	1	-1.7	1	-4.4	1	0.63	CNOT9
Protein canopy homolog 2 OS=Homo sapiens OX=9606 GN=CNPY2 PE=1 SV=1	CNPY2	Q9Y2B0	0.38	-0.57	0.17	-1.24	0.93	-0.03	CNPY2
Cytochrome c oxidase assembly factor 3 homolog, mitochondrial OS=Homo sapiens OX=9606 GN=COA3 PE=1 SV=1	COA3	Q9Y2R0	1	-1.2			0.1	0.38	COA3
Isoform 2 of Cytochrome c oxidase assembly factor 6 homolog OS=Homo sapiens OX=9606 GN=COA6	COA6	Q5JTJ3	0.033	1.46	0.33	4.14	0.2	0.44	COA6
Cytochrome c oxidase assembly factor 7 OS=Homo sapiens OX=9606 GN=COA7 PE=1 SV=2	COA7	Q96BR5	0.001	2.34	0.008	2.16	1	3.27	COA7	sig
Isoform 2 of Bifunctional coenzyme A synthase OS=Homo sapiens OX=9606 GN=COASY	COASY	Q13057	0.45	-1.03	0.4	-2.19	0.33	0.58	COASY
Cluster of Cofilin-1 OS=Homo sapiens OX=9606 GN=CFL1 PE=1 SV=3 (sp|P23528|COF1_HUMAN)	COF1	P23528	0.18	0.37	0.066	0.73	0.88	0	CFL1
Cofilin-2 OS=Homo sapiens OX=9606 GN=CFL2 PE=1 SV=1	COF2	Q9Y281	1	-0.43					CFL2
Conserved oligomeric Golgi complex subunit 1 OS=Homo sapiens OX=9606 GN=COG1 PE=1 SV=1	COG1	Q8WTW3	1	-0.08			1	-0.09	COG1
Isoform 2 of Conserved oligomeric Golgi complex subunit 2 OS=Homo sapiens OX=9606 GN=COG2	COG2	Q14746	1	-0.09	1	-0.08			COG2
Conserved oligomeric Golgi complex subunit 3 OS=Homo sapiens OX=9606 GN=COG3 PE=1 SV=3	COG3	Q96JB2	0.33	3.48	1	6.24	1	0.76	COG3
Coilin OS=Homo sapiens OX=9606 GN=COIL PE=1 SV=1	COIL	P38432	0.14	-2.03	0.4	-1.86			COIL
COMM domain-containing protein 1 OS=Homo sapiens OX=9606 GN=COMMD1 PE=1 SV=1	COMD1	Q8N668	0.7	-1.04	1	-1.48			COMMD1
COMM domain-containing protein 3 OS=Homo sapiens OX=9606 GN=COMMD3 PE=1 SV=1	COMD3	Q9UBI1	0.58	-1.61	0.4	-2.95	1	0.49	COMMD3
COMM domain-containing protein 4 OS=Homo sapiens OX=9606 GN=COMMD4 PE=1 SV=1	COMD4	Q9H0A8	1	-0.4	1	-0.74	1	0.19	COMMD4
COMM domain-containing protein 5 OS=Homo sapiens OX=9606 GN=COMMD5 PE=1 SV=1	COMD5	Q9GZQ3	0.28	2.23	0.33	3.73	0.7	1.15	COMMD5
Isoform 2 of COMM domain-containing protein 6 OS=Homo sapiens OX=9606 GN=COMMD6	COMD6	Q7Z4G1	0.33	0.32			0.33	0.32	COMMD6
COMM domain-containing protein 8 OS=Homo sapiens OX=9606 GN=COMMD8 PE=1 SV=1	COMD8	Q9NX08	0.1	2.11	1	1.52	0.33	2.41	COMMD8
Isoform 2 of COMM domain-containing protein 9 OS=Homo sapiens OX=9606 GN=COMMD9	COMD9	Q9P000	0.016	1.43	0.1	1.9	0.4	0.95	COMMD9
Isoform Soluble of Catechol O-methyltransferase OS=Homo sapiens OX=9606 GN=COMT	COMT	P21964	0.27	-0.99	0.35	-0.8	0.5	-1.34	COMT
Isoform 2 of Coatomer subunit alpha OS=Homo sapiens OX=9606 GN=COPA	COPA	P53621	0.072	0.47	0.6	0.23	0.049	0.67	COPA
Coatomer subunit beta OS=Homo sapiens OX=9606 GN=COPB1 PE=1 SV=3	COPB	P53618	0.035	0.76	0.23	0.75	0.095	0.75	COPB1
Isoform 2 of Coatomer subunit beta' OS=Homo sapiens OX=9606 GN=COPB2	COPB2	P35606	0.83	0.11	0.71	-0.28	0.56	0.53	COPB2
Coatomer subunit delta OS=Homo sapiens OX=9606 GN=ARCN1 PE=1 SV=1	COPD	P48444	0.039	0.87	0.028	1.46	0.92	0.01	ARCN1
Coatomer subunit epsilon OS=Homo sapiens OX=9606 GN=COPE PE=1 SV=3	COPE	O14579	0.058	-1.76	0.59	-0.66	0.064	-2.96	COPE
Coatomer subunit gamma-1 OS=Homo sapiens OX=9606 GN=COPG1 PE=1 SV=1	COPG1	Q9Y678	0.005	1.02	0.19	0.75	0.00067	1.22	COPG1
Coatomer subunit gamma-2 OS=Homo sapiens OX=9606 GN=COPG2 PE=1 SV=1	COPG2	Q9UBF2	0.15	1.59	0.2	2.52	0.68	0.51	COPG2
Coatomer subunit zeta-1 OS=Homo sapiens OX=9606 GN=COPZ1 PE=1 SV=1	COPZ1	P61923	0.00014	1.51	0.001	1.29	0.0036	1.77	COPZ1	sig
Ubiquinone biosynthesis O-methyltransferase, mitochondrial OS=Homo sapiens OX=9606 GN=COQ3 PE=1 SV=3	COQ3	Q9NZJ6	0.33	1.17	1	1.77	1	0.55	COQ3
Isoform 2 of Ubiquinone biosynthesis protein COQ4 homolog, mitochondrial OS=Homo sapiens OX=9606 GN=COQ4	COQ4	Q9Y3A0	1	2.62	1	2.72			COQ4
2-methoxy-6-polyprenyl-1,4-benzoquinol methylase, mitochondrial OS=Homo sapiens OX=9606 GN=COQ5 PE=1 SV=2	COQ5	Q5HYK3	0.26	1.53	1	-1.19	0.008	3.96	COQ5
Isoform 3 of Ubiquinone biosynthesis monooxygenase COQ6, mitochondrial OS=Homo sapiens OX=9606 GN=COQ6	COQ6	Q9Y2Z9	0.008	1.89	0.1	0.95	0.33	3.41	COQ6
5-demethoxyubiquinone hydroxylase, mitochondrial OS=Homo sapiens OX=9606 GN=COQ7 PE=1 SV=3	COQ7	Q99807	1	-0.89	0.1	0.65	1	-6.22	COQ7
Atypical kinase COQ8A, mitochondrial OS=Homo sapiens OX=9606 GN=COQ8A PE=1 SV=1	COQ8A	Q8NI60	0.96	0.11	0.64	0.94	1	-2.44	COQ8A
Isoform 2 of Atypical kinase COQ8B, mitochondrial OS=Homo sapiens OX=9606 GN=COQ8B	COQ8B	Q96D53	1	0.27	1	0.24			COQ8B
Ubiquinone biosynthesis protein COQ9, mitochondrial OS=Homo sapiens OX=9606 GN=COQ9 PE=1 SV=1	COQ9	O75208	0.22	-2.1	0.33	-2.31	1	-2.07	COQ9
Coronin-1A OS=Homo sapiens OX=9606 GN=CORO1A PE=1 SV=4	COR1A	P31146	0.36	0.47	0.92	-0.16	0.075	0.96	CORO1A
Coronin-1B OS=Homo sapiens OX=9606 GN=CORO1B PE=1 SV=1	COR1B	Q9BR76	0.98	0.04	0.05	-1.57	0.23	1.91	CORO1B
Isoform 2 of Coronin-1C OS=Homo sapiens OX=9606 GN=CORO1C	COR1C	Q9ULV4	0.88	-0.19	0.77	-0.34	0.98	-0.12	CORO1C
Isoform 3 of Coronin-7 OS=Homo sapiens OX=9606 GN=CORO7	CORO7	P57737	0.89	1.58	1	3.7	1	-0.94	CORO7
COUP transcription factor 2 OS=Homo sapiens OX=9606 GN=NR2F2 PE=1 SV=1	COT2	P24468	0.033	-1.61	0.51	-0.37	0.1	-4.31	NR2F2
Coactosin-like protein OS=Homo sapiens OX=9606 GN=COTL1 PE=1 SV=3	COTL1	Q14019	0.45	1.69	0.1	3.38	1	-0.74	COTL1
Cytochrome c oxidase subunit 1 OS=Homo sapiens OX=9606 GN=MT-CO1 PE=1 SV=1	COX1	P00395	0.4	-2.3			1	-1.53	MT-CO1
Cytochrome c oxidase assembly protein COX11, mitochondrial OS=Homo sapiens OX=9606 GN=COX11 PE=1 SV=3	COX11	Q9Y6N1	0.1	2.74	0.33	4			COX11
Isoform 2 of Cytochrome c oxidase assembly protein COX15 homolog OS=Homo sapiens OX=9606 GN=COX15	COX15	Q7KZN9	0.079	1.43	0.028	2.53	1	-0.12	COX15
Cytochrome c oxidase assembly protein COX16 homolog, mitochondrial OS=Homo sapiens OX=9606 GN=COX16 PE=1 SV=1	COX16	Q9P0S2	0.33	0.4	1	0.33	1	0.47	COX16
Cytochrome c oxidase copper chaperone OS=Homo sapiens OX=9606 GN=COX17 PE=1 SV=2	COX17	Q14061	1	-0.75			0.33	0.58	COX17
Cytochrome c oxidase subunit 2 OS=Homo sapiens OX=9606 GN=MT-CO2 PE=1 SV=1	COX2	P00403	1	0.13	1	-0.66	0.028	0.93	MT-CO2
Isoform 2 of Cytochrome c oxidase assembly protein COX20, mitochondrial OS=Homo sapiens OX=9606 GN=COX20	COX20	Q5RI15	0.55	0.78	0.008	2.39	0.61	-0.95	COX20
Cytochrome c oxidase subunit 4 isoform 1, mitochondrial OS=Homo sapiens OX=9606 GN=COX4I1 PE=1 SV=1	COX41	P13073	0.83	-0.02	0.19	-1.47	0.002	2.48	COX4I1
Cytochrome c oxidase subunit 5A, mitochondrial OS=Homo sapiens OX=9606 GN=COX5A PE=1 SV=2	COX5A	P20674	0.003	0.59	0.008	0.86	0.47	0.3	COX5A
Cytochrome c oxidase subunit 5B, mitochondrial OS=Homo sapiens OX=9606 GN=COX5B PE=1 SV=2	COX5B	P10606	0.94	0	0.8	-0.92	0.33	2.13	COX5B
Cytochrome c oxidase subunit 6C OS=Homo sapiens OX=9606 GN=COX6C PE=1 SV=2	COX6C	P09669	0.008	0.83	0.1	1.01	0.33	0.55	COX6C
Cytochrome c oxidase subunit 7A-related protein, mitochondrial OS=Homo sapiens OX=9606 GN=COX7A2L PE=1 SV=2	COX7R	O14548	0.001	0.63	0.1	0.83	0.1	0.42	COX7A2L	sig
COX assembly mitochondrial protein homolog OS=Homo sapiens OX=9606 GN=CMC1 PE=1 SV=1	COXM1	Q7Z7K0	0.1	2.1			0.33	2.18	CMC1
COX assembly mitochondrial protein 2 homolog OS=Homo sapiens OX=9606 GN=CMC2 PE=1 SV=1	COXM2	Q9NRP2	0.33	0.69			1	0.3	CMC2
UPF0505 protein C16orf62 OS=Homo sapiens OX=9606 GN=C16orf62 PE=1 SV=2	CP062	Q7Z3J2	0.095	1.78	1	-0.03	0.001	2.69	VPS35L
Isoform 2 of Cytochrome P450 2S1 OS=Homo sapiens OX=9606 GN=CYP2S1	CP2S1	Q96SQ9	0.028	-3.82	0.1	-3.29	1	-5.44	CYP2S1
Lanosterol 14-alpha demethylase OS=Homo sapiens OX=9606 GN=CYP51A1 PE=1 SV=3	CP51A	Q16850	0.42	-0.86	0.67	-1.15	0.63	-0.67	CYP51A1
Isoform 2 of Copine-2 OS=Homo sapiens OX=9606 GN=CPNE2	CPNE2	Q96FN4	1	-4.45	1	-4.44			CPNE2
Copine-3 OS=Homo sapiens OX=9606 GN=CPNE3 PE=1 SV=1	CPNE3	O75131	0.92	0.06	0.94	0.05	0.33	0.44	CPNE3
Calpain small subunit 1 OS=Homo sapiens OX=9606 GN=CAPNS1 PE=1 SV=1	CPNS1	P04632	0.45	0.81	0.01	2.53	0.04	-1.76	CAPNS1
Cleavage and polyadenylation specificity factor subunit 1 OS=Homo sapiens OX=9606 GN=CPSF1 PE=1 SV=2	CPSF1	Q10570	0.0001	-1.99	0.00054	-1.69	0.003	-2.58	CPSF1	sig
Cleavage and polyadenylation specificity factor subunit 2 OS=Homo sapiens OX=9606 GN=CPSF2 PE=1 SV=2	CPSF2	Q9P2I0	0.003	-2.19	0.013	-2.07	0.14	-2.53	CPSF2
Cleavage and polyadenylation specificity factor subunit 3 OS=Homo sapiens OX=9606 GN=CPSF3 PE=1 SV=1	CPSF3	Q9UKF6	0.14	-1.14	0.11	-1.32	0.33	-0.35	CPSF3
Isoform 2 of Cleavage and polyadenylation specificity factor subunit 4 OS=Homo sapiens OX=9606 GN=CPSF4	CPSF4	O95639	0.1	-4.42	0.1	-4.41			CPSF4
Cleavage and polyadenylation specificity factor subunit 5 OS=Homo sapiens OX=9606 GN=NUDT21 PE=1 SV=1	CPSF5	O43809	0.61	-0.32	0.71	0.47	0.18	-1.43	NUDT21
Isoform 2 of Cleavage and polyadenylation specificity factor subunit 6 OS=Homo sapiens OX=9606 GN=CPSF6	CPSF6	Q16630	0.083	-1.29	0.22	-1.64	0.41	-0.76	CPSF6
Isoform 2 of Cleavage and polyadenylation specificity factor subunit 7 OS=Homo sapiens OX=9606 GN=CPSF7	CPSF7	Q8N684	0.039	-1.54	0.44	-0.57	0.028	-3.85	CPSF7
Carnitine O-palmitoyltransferase 1, liver isoform OS=Homo sapiens OX=9606 GN=CPT1A PE=1 SV=2	CPT1A	P50416	0.31	0.46	0.78	-0.11	0.19	1.07	CPT1A
sp|Q92523-4|CPT1B_HUMAN	CPT1B	Q92523	0.9	0.16	0.33	3.33	1	-2.76	CPT1B
Carnitine O-palmitoyltransferase 2, mitochondrial OS=Homo sapiens OX=9606 GN=CPT2 PE=1 SV=2	CPT2	P23786	0.24	0.7	0.89	-0.14	0.043	1.8	CPT2
Ceramide-1-phosphate transfer protein OS=Homo sapiens OX=9606 GN=CPTP PE=1 SV=1	CPTP	Q5TA50	1	2.28	1	2.28			CPTP
Probable serine carboxypeptidase CPVL OS=Homo sapiens OX=9606 GN=CPVL PE=1 SV=2	CPVL	Q9H3G5	0.49	-0.61	0.086	-1.94	0.23	1.16	CPVL
Beta/gamma crystallin domain-containing protein 1 OS=Homo sapiens OX=9606 GN=CRYBG1 PE=1 SV=3	CRBG1	Q9Y4K1	0.32	0.37	0.35	0.81	0.72	0.06
Beta/gamma crystallin domain-containing protein 2 OS=Homo sapiens OX=9606 GN=CRYBG2 PE=2 SV=2	CRBG2	Q8N1P7	0.63	-0.18	0.77	-0.16	0.66	-0.2	CRYBG2
Isoform CREB-B of Cyclic AMP-responsive element-binding protein 1 OS=Homo sapiens OX=9606 GN=CREB1	CREB1	P16220	0.008	3.44	0.1	3.28	0.33	3.66	CREB1
Isoform 2 of Crooked neck-like protein 1 OS=Homo sapiens OX=9606 GN=CRNKL1	CRNL1	Q9BZJ0	0.009	-2.24	0.03	-1.93			CRNKL1
Isoform 2 of Rootletin OS=Homo sapiens OX=9606 GN=CROCC	CROCC	Q5TZA2	0.33	0.81			1	0.46	CROCC
Cartilage-associated protein OS=Homo sapiens OX=9606 GN=CRTAP PE=1 SV=1	CRTAP	O75718	0.65	-0.71	0.4	-1.38	0.33	0.2	CRTAP
Isoform 2 of Protein crumbs homolog 3 OS=Homo sapiens OX=9606 GN=CRB3	CRUM3	Q9BUF7	1	-0.27	1	-0.27			CRB3
Isoform 4 of Cold shock domain-containing protein E1 OS=Homo sapiens OX=9606 GN=CSDE1	CSDE1	O75534	0.002	-2.32	0.01	-2.66	0.35	-1.88	CSDE1	sig
Casein kinase II subunit alpha OS=Homo sapiens OX=9606 GN=CSNK2A1 PE=1 SV=1	CSK 21.00	P68400	0.2	1.22	0.001	2.36	0.73	-0.62	CSNK2A1
Casein kinase II subunit alpha' OS=Homo sapiens OX=9606 GN=CSNK2A2 PE=1 SV=1	CSK 22.00	P19784	0.62	0.65	0.078	1.95	0.028	-3.98	CSNK2A2
Casein kinase II subunit beta OS=Homo sapiens OX=9606 GN=CSNK2B PE=1 SV=1	CSK2B	P67870	0.76	-0.4	0.78	0.56	1	-1.99	CSNK2B
Isoform 3 of Peripheral plasma membrane protein CASK OS=Homo sapiens OX=9606 GN=CASK	CSKP	O14936	0.2	-0.79	0.26	-1.1	0.95	-0.33	CASK
Protein CCSMST1 OS=Homo sapiens OX=9606 GN=CCSMST1 PE=2 SV=1	CSMT1	Q4G0I0	1	-0.13	1	-0.59	1	0.79	C16orf91
Isoform 4 of COP9 signalosome complex subunit 1 OS=Homo sapiens OX=9606 GN=GPS1	CSN1	Q13098	1	8.44	1	8.44			GPS1
Isoform 2 of COP9 signalosome complex subunit 2 OS=Homo sapiens OX=9606 GN=COPS2	CSN2	P61201	0.59	0.98	1	-1.12	0.33	3.02	COPS2
COP9 signalosome complex subunit 3 OS=Homo sapiens OX=9606 GN=COPS3 PE=1 SV=3	CSN3	Q9UNS2	0.39	2.08	0.028	4.97	0.33	-4.17	COPS3
Isoform 2 of COP9 signalosome complex subunit 4 OS=Homo sapiens OX=9606 GN=COPS4	CSN4	Q9BT78	1	-0.43	1	-0.41			COPS4
COP9 signalosome complex subunit 5 OS=Homo sapiens OX=9606 GN=COPS5 PE=1 SV=4	CSN5	Q92905	0.6	0.7	0.61	0.79			COPS5
COP9 signalosome complex subunit 6 OS=Homo sapiens OX=9606 GN=COPS6 PE=1 SV=1	CSN6	Q7L5N1	1	0.36	1	0.35			COPS6
COP9 signalosome complex subunit 7a OS=Homo sapiens OX=9606 GN=COPS7A PE=1 SV=1	CSN7A	Q9UBW8	1	-1.22	1	2.16			COPS7A
Isoform 2 of COP9 signalosome complex subunit 8 OS=Homo sapiens OX=9606 GN=COPS8	CSN8	Q99627	0.028	4.6	0.028	4.64			COPS8
Cysteine and glycine-rich protein 1 OS=Homo sapiens OX=9606 GN=CSRP1 PE=1 SV=3	CSRP1	P21291	0.3	-2.18	0.53	-1.46	1	-3.65	CSRP1
Cysteine and glycine-rich protein 2 OS=Homo sapiens OX=9606 GN=CSRP2 PE=1 SV=3	CSRP2	Q16527	1	-5.59	1	-5.59			CSRP2
Cleavage stimulation factor subunit 1 OS=Homo sapiens OX=9606 GN=CSTF1 PE=1 SV=1	CSTF1	Q05048	0.028	-4.39	0.1	-5.76	1	-0.27	CSTF1
Cluster of Isoform 2 of Cleavage stimulation factor subunit 2 OS=Homo sapiens OX=9606 GN=CSTF2 (sp|P33240-2|CSTF2_HUMAN)	CSTF2	P33240	0.008	-1.41	0.008	-2.26	0.43	-1.05	CSTF2
Cleavage stimulation factor subunit 3 OS=Homo sapiens OX=9606 GN=CSTF3 PE=1 SV=1	CSTF3	Q12996	0.0001	-2.85	< 0.0001	-2.62	0.001	-3.45	CSTF3	sig
Cleavage stimulation factor subunit 2 tau variant OS=Homo sapiens OX=9606 GN=CSTF2T PE=1 SV=1	CSTFT	Q9H0L4	0.33	-3.38					CSTF2T
Protein CUSTOS OS=Homo sapiens OX=9606 GN=CUSTOS PE=1 SV=2	CSTOS	Q96C57	1	-0.53	1	-0.85			C12orf43
Beta-catenin-like protein 1 OS=Homo sapiens OX=9606 GN=CTNNBL1 PE=1 SV=1	CTBL1	Q8WYA6	0.15	-1.08	0.31	-1.31	0.14	-0.65	CTNNBL1
Isoform 2 of C-terminal-binding protein 1 OS=Homo sapiens OX=9606 GN=CTBP1	CTBP1	Q13363	1	-5.42					CTBP1
Cluster of Isoform 2 of C-terminal-binding protein 2 OS=Homo sapiens OX=9606 GN=CTBP2 (sp|P56545-2|CTBP2_HUMAN)	CTBP2	P56545	0.18	-1.66	0.35	-1.69	0.43	-1.88	CTBP2
Transcriptional repressor CTCF OS=Homo sapiens OX=9606 GN=CTCF PE=1 SV=1	CTCF	P49711	0.51	0.46	0.47	1.02	1	-0.33	CTCF
Isoform 2 of CTD small phosphatase-like protein OS=Homo sapiens OX=9606 GN=CTDSPL	CTDSL	O15194	0.028	-3.99	0.1	-3.03	1	-6.76	CTDSPL
Isoform 2 of Chromosome transmission fidelity protein 18 homolog OS=Homo sapiens OX=9606 GN=CHTF18	CTF18	Q8WVB6	0.05	-1.96	0.15	-1.67	1	-2.45	CHTF18
Isoform 2 of Choline transporter-like protein 1 OS=Homo sapiens OX=9606 GN=SLC44A1	CTL1	Q8WWI5	0.33	-1.31	0.71	-0.5	0.33	-2.71	SLC44A1
Isoform 2 of Choline transporter-like protein 2 OS=Homo sapiens OX=9606 GN=SLC44A2	CTL2	Q8IWA5	0.29	-1.07	0.61	-0.66	1	-2.08	SLC44A2
Cluster of Catenin alpha-1 OS=Homo sapiens OX=9606 GN=CTNNA1 PE=1 SV=1 (sp|P35221|CTNA1_HUMAN)	CTNA1	P35221	0.068	-0.47	0.14	-0.6	0.37	-0.32	CTNNA1
Isoform 2 of Catenin alpha-2 OS=Homo sapiens OX=9606 GN=CTNNA2	CTNA2	P26232	1	0.01					CTNNA2
Catenin beta-1 OS=Homo sapiens OX=9606 GN=CTNNB1 PE=1 SV=1	CTNB1	P35222	0.54	0.2	0.55	0.25	0.83	0.16	CTNNB1
Isoform 2AC of Catenin delta-1 OS=Homo sapiens OX=9606 GN=CTNND1	CTND1	O60716	0.68	-0.06	0.4	-0.24	0.75	0.14	CTNND1
Isoform 2 of Alpha-catulin OS=Homo sapiens OX=9606 GN=CTNNAL1	CTNL1	Q9UBT7	0.17	-1.16	0.17	-1.17			CTNNAL1
High affinity cationic amino acid transporter 1 OS=Homo sapiens OX=9606 GN=SLC7A1 PE=1 SV=1	CTR1	P30825	0.28	-0.72	1	-0.51	0.1	-0.84	SLC7A1
RNA polymerase-associated protein CTR9 homolog OS=Homo sapiens OX=9606 GN=CTR9 PE=1 SV=1	CTR9	Q6PD62	0.064	-1.62	0.14	-1.27			CTR9
Isoform 4 of Citron Rho-interacting kinase OS=Homo sapiens OX=9606 GN=CIT	CTRO	O14578	0.74	0.23	0.94	0.09	0.73	0.36	CIT
Isoform 2 of CTD small phosphatase-like protein 2 OS=Homo sapiens OX=9606 GN=CTDSPL2	CTSL2	Q05D32	0.75	1.15	0.49	2.88			CTDSPL2
Cullin-1 OS=Homo sapiens OX=9606 GN=CUL1 PE=1 SV=2	CUL1	Q13616	0.89	0.13	0.41	0.71	0.21	-1.15	CUL1
Isoform 2 of Cullin-3 OS=Homo sapiens OX=9606 GN=CUL3	CUL3	Q13618	0.33	0.97	0.00064	3.35	0.28	-1.78	CUL3
Cullin-4A OS=Homo sapiens OX=9606 GN=CUL4A PE=1 SV=3	CUL4A	Q13619	0.59	-0.28	0.96	0.27			CUL4A
Isoform 2 of Cullin-4B OS=Homo sapiens OX=9606 GN=CUL4B	CUL4B	Q13620	0.005	1.74	< 0.0001	2.72	0.48	-0.62	CUL4B
Cullin-5 OS=Homo sapiens OX=9606 GN=CUL5 PE=1 SV=4	CUL5	Q93034	0.12	3.54	0.12	3.55			CUL5
Isoform A of Protein CutA OS=Homo sapiens OX=9606 GN=CUTA	CUTA	O60888	0.028	0.63	0.33	0.83	0.33	0.41	CUTA
Cluster of Isoform 3 of Homeobox protein cut-like 1 OS=Homo sapiens OX=9606 GN=CUX1 (sp|P39880-3|CUX1_HUMAN)	CUX1	P39880	0.002	-2.53	0.009	-2.75	0.001	-1.7	CUX1	sig
Pre-mRNA-splicing factor CWC22 homolog OS=Homo sapiens OX=9606 GN=CWC22 PE=1 SV=3	CWC22	Q9HCG8	0.27	-1.33	0.67	-0.63	0.4	-2.94	CWC22
Spliceosome-associated protein CWC27 homolog OS=Homo sapiens OX=9606 GN=CWC27 PE=1 SV=1	CWC27	Q6UX04	0.96	0.1	0.65	-1.2	0.33	4.23	CWC27
Cytochrome c oxidase subunit 6A1, mitochondrial OS=Homo sapiens OX=9606 GN=COX6A1 PE=1 SV=4	CX6A1	P12074	0.1	0.54	0.33	0.39			COX6A1
Cytochrome c oxidase subunit 6B1 OS=Homo sapiens OX=9606 GN=COX6B1 PE=1 SV=2	CX6B1	P14854	0.14	-1.03	0.33	-1.66	1	-0.41	COX6B1
Cytochrome c oxidase subunit 7A2, mitochondrial OS=Homo sapiens OX=9606 GN=COX7A2 PE=1 SV=1	CX7A2	P14406	0.7	2.04			0.33	4.63	COX7A2
Isoform 2 of Coxsackievirus and adenovirus receptor OS=Homo sapiens OX=9606 GN=CXADR	CXAR	P78310	0.4	-2.34	1	-0.91	1	-6.65	CXADR
C-X-C motif chemokine 5 OS=Homo sapiens OX=9606 GN=CXCL5 PE=1 SV=1	CXCL5	P42830	0.028	-2.6			0.028	-2.6	CXCL5
Cytochrome c1, heme protein, mitochondrial OS=Homo sapiens OX=9606 GN=CYC1 PE=1 SV=3	CY1	P08574	0.84	0.21	0.98	0.09	0.5	0.36	CYC1
Cytochrome b-245 light chain OS=Homo sapiens OX=9606 GN=CYBA PE=1 SV=3	CY24A	P13498	0.33	-4.44	0.33	-4.42			CYBA
Isoform 2 of Cytochrome b5 OS=Homo sapiens OX=9606 GN=CYB5A	CYB5	P00167	0.012	0.76	0.37	0.64	0.008	0.85	CYB5A
Cytochrome b5 type B OS=Homo sapiens OX=9606 GN=CYB5B PE=1 SV=2	CYB5B	O43169	0.62	0.91	0.65	1.72	1	-0.33	CYB5B
Isoform 2 of Cytochrome b-245 chaperone 1 OS=Homo sapiens OX=9606 GN=CYBC1	CYBC1	Q9BQA9	1	-5.91	1	-5.9			CYBC1
Calcyclin-binding protein OS=Homo sapiens OX=9606 GN=CACYBP PE=1 SV=2	CYBP	Q9HB71	0.38	0.88	0.0019	2.45	0.44	-1.13	CACYBP
Cytochrome c OS=Homo sapiens OX=9606 GN=CYCS PE=1 SV=2	CYC	P99999	0.0001	1.18	0.001	0.85	0.008	1.57	CYCS	sig
Cluster of Cytoplasmic FMR1-interacting protein 1 OS=Homo sapiens OX=9606 GN=CYFIP1 PE=1 SV=1 (sp|Q7L576|CYFP1_HUMAN)	CYFP1	Q7L576	0.94	0.03	0.98	0.03	0.92	-0.08	CYFIP1
Isoform 2 of Cytoplasmic FMR1-interacting protein 2 OS=Homo sapiens OX=9606 GN=CYFIP2	CYFP2	Q96F07	0.66	0.33					CYFIP2
Cystatin-B OS=Homo sapiens OX=9606 GN=CSTB PE=1 SV=2	CYTB	P04080	1	-0.4	0.7	0.15	1	-0.94	CSTB
Cystatin-C OS=Homo sapiens OX=9606 GN=CST3 PE=1 SV=1	CYTC	P01034	0.067	-2.91	0.1	-4.75	0.89	-1.46	CST3
Isoform 2 of Cytospin-A OS=Homo sapiens OX=9606 GN=SPECC1L	CYTSA	Q69YQ0	0.38	-0.92	0.89	0.13	0.15	-3.23	SPECC1L
Isoform 4 of Cytospin-B OS=Homo sapiens OX=9606 GN=SPECC1	CYTSB	Q5M775	0.008	0.87	0.028	1.08	1	0.07	SPECC1
Probable C-mannosyltransferase DPY19L1 OS=Homo sapiens OX=9606 GN=DPY19L1 PE=2 SV=1	D19L1	Q2PZI1	0.008	-2.05	0.1	-3.37	0.33	-0.14	DPY19L1
Epimerase family protein SDR39U1 OS=Homo sapiens OX=9606 GN=SDR39U1 PE=1 SV=3	D39U1	Q9NRG7	0.69	0.38	1	0.58	1	0.09	SDR39U1
Dolichyl-diphosphooligosaccharide--protein glycosyltransferase subunit DAD1 OS=Homo sapiens OX=9606 GN=DAD1 PE=1 SV=3	DAD1	P61803	1	0.12	1	0.14	0.7	0.11	DAD1
Isoform 1 of Complement decay-accelerating factor OS=Homo sapiens OX=9606 GN=CD55	DAF	P08174	0.4	-2.55	0.4	-2.56			CD55
Dystroglycan OS=Homo sapiens OX=9606 GN=DAG1 PE=1 SV=2	DAG1	Q14118	1	-2.02	1	-2.04			DAG1
Death-associated protein kinase 3 OS=Homo sapiens OX=9606 GN=DAPK3 PE=1 SV=1	DAPK3	O43293	0.33	8.02	0.33	8.02			DAPK3
Isoform 2 of DAZ-associated protein 1 OS=Homo sapiens OX=9606 GN=DAZAP1	DAZP1	Q96EP5	0.4	0.66	0.92	-0.06	0.1	1.72	DAZAP1
Isoform 2 of Diablo homolog, mitochondrial OS=Homo sapiens OX=9606 GN=DIABLO	DBLOH	Q9NR28	0.001	0.61	0.097	0.63	0.001	0.57	DIABLO	sig
Isoform 2B of Cytoplasmic dynein 1 intermediate chain 2 OS=Homo sapiens OX=9606 GN=DYNC1I2	DC1I2	Q13409	0.4	-2.44	1	-1.91			DYNC1I2
Cytoplasmic dynein 1 light intermediate chain 1 OS=Homo sapiens OX=9606 GN=DYNC1LI1 PE=1 SV=3	DC1L1	Q9Y6G9	0.53	-0.87	0.32	-2.18	0.33	1.64	DYNC1LI1
DDB1- and CUL4-associated factor 13 OS=Homo sapiens OX=9606 GN=DCAF13 PE=1 SV=2	DCA13	Q9NV06	0.51	-0.8	0.94	0.12	0.1	-3.31	DCAF13
Dephospho-CoA kinase domain-containing protein OS=Homo sapiens OX=9606 GN=DCAKD PE=1 SV=1	DCAKD	Q8WVC6	0.82	-0.44	0.44	-2.07	0.7	2.01	DCAKD
Discoidin, CUB and LCCL domain-containing protein 1 OS=Homo sapiens OX=9606 GN=DCBLD1 PE=1 SV=2	DCBD1	Q8N8Z6	1	-1.03	1	-2.48	0.33	0.44	DCBLD1
Isoform Cytoplasmic+peroxisomal of Malonyl-CoA decarboxylase, mitochondrial OS=Homo sapiens OX=9606 GN=MLYCD	DCMC	O95822	1	1.67	1	1.66			MLYCD
DCN1-like protein 1 OS=Homo sapiens OX=9606 GN=DCUN1D1 PE=1 SV=1	DCNL1	Q96GG9	0.33	-3.85	0.33	-3.85			DCUN1D1
DCN1-like protein 5 OS=Homo sapiens OX=9606 GN=DCUN1D5 PE=1 SV=1	DCNL5	Q9BTE7	0.001	3.36	0.008	4.53	0.33	0.41	DCUN1D5	sig
Isoform 2 of mRNA-decapping enzyme 1A OS=Homo sapiens OX=9606 GN=DCP1A	DCP1A	Q9NPI6	1	8.18	1	8.18			DCP1A
Isoform 3 of Dynactin subunit 1 OS=Homo sapiens OX=9606 GN=DCTN1	DCTN1	Q14203	0.49	0.76	0.55	0.84	0.028	0.5	DCTN1
Isoform 3 of Dynactin subunit 3 OS=Homo sapiens OX=9606 GN=DCTN3	DCTN3	O75935	0.33	-4.71	0.33	-4.66			DCTN3
Isoform 2 of Dynactin subunit 4 OS=Homo sapiens OX=9606 GN=DCTN4	DCTN4	Q9UJW0	1	-1.76	1	-1.76			DCTN4
Dynactin subunit 5 OS=Homo sapiens OX=9606 GN=DCTN5 PE=1 SV=1	DCTN5	Q9BTE1	1	1.01	1	1.01			DCTN5
dCTP pyrophosphatase 1 OS=Homo sapiens OX=9606 GN=DCTPP1 PE=1 SV=1	DCTP1	Q9H773	0.7	2.03	0.33	4.42			DCTPP1
L-xylulose reductase OS=Homo sapiens OX=9606 GN=DCXR PE=1 SV=2	DCXR	Q7Z4W1	0.98	0.02	0.45	-1.29	0.0006	1.67	DCXR
ATP-dependent RNA helicase DDX19A OS=Homo sapiens OX=9606 GN=DDX19A PE=1 SV=1	DD19A	Q9NUU7	0.37	2.18	0.38	2.53	1	-0.03	DDX19A
N(G),N(G)-dimethylarginine dimethylaminohydrolase 1 OS=Homo sapiens OX=9606 GN=DDAH1 PE=1 SV=3	DDAH1	O94760	0.4	-2.64	0.4	-2.67			DDAH1
DNA damage-binding protein 1 OS=Homo sapiens OX=9606 GN=DDB1 PE=1 SV=1	DDB1	Q16531	0.073	0.76	0.57	0.36	0.072	1.24	DDB1
DDRGK domain-containing protein 1 OS=Homo sapiens OX=9606 GN=DDRGK1 PE=1 SV=2	DDRGK	Q96HY6	0.29	0.94	0.13	2.01	0.96	0.04	DDRGK1
ATP-dependent RNA helicase DDX1 OS=Homo sapiens OX=9606 GN=DDX1 PE=1 SV=2	DDX1	Q92499	0.064	0.95	0.55	0.35	0.049	1.72	DDX1
Probable ATP-dependent RNA helicase DDX10 OS=Homo sapiens OX=9606 GN=DDX10 PE=1 SV=2	DDX10	Q13206	0.001	-2.22	0.031	-1.61	0.001	-3.23	DDX10	sig
Isoform 4 of ATP-dependent DNA helicase DDX11 OS=Homo sapiens OX=9606 GN=DDX11	DDX11	Q96FC9	1	4.27	1	4.28			DDX11
Probable ATP-dependent RNA helicase DDX17 OS=Homo sapiens OX=9606 GN=DDX17 PE=1 SV=2	DDX17	Q92841	0.28	-0.51	0.51	-0.47	0.36	-0.53	DDX17
ATP-dependent RNA helicase DDX18 OS=Homo sapiens OX=9606 GN=DDX18 PE=1 SV=2	DDX18	Q9NVP1	0.00049	-1.34	0.12	-0.59	0.00079	-2.7	DDX18	sig
Probable ATP-dependent RNA helicase DDX20 OS=Homo sapiens OX=9606 GN=DDX20 PE=1 SV=2	DDX20	Q9UHI6	0.84	-0.21	0.78	-0.49	0.59	0.31	DDX20
Nucleolar RNA helicase 2 OS=Homo sapiens OX=9606 GN=DDX21 PE=1 SV=5	DDX21	Q9NR30	0.41	-0.21	0.041	0.74	0.001	-1.33	DDX21
Probable ATP-dependent RNA helicase DDX23 OS=Homo sapiens OX=9606 GN=DDX23 PE=1 SV=3	DDX23	Q9BUQ8	0.78	0.22	0.46	-0.51	0.001	1.79	DDX23
ATP-dependent RNA helicase DDX24 OS=Homo sapiens OX=9606 GN=DDX24 PE=1 SV=1	DDX24	Q9GZR7	0.0001	-2.08	0.00078	-1.38	0.001	-3.28	DDX24	sig
Probable ATP-dependent RNA helicase DDX27 OS=Homo sapiens OX=9606 GN=DDX27 PE=1 SV=2	DDX27	Q96GQ7	0.57	0.2	0.72	0.21	0.9	0.17
Probable ATP-dependent RNA helicase DDX28 OS=Homo sapiens OX=9606 GN=DDX28 PE=1 SV=2	DDX28	Q9NUL7	0.33	-3.93	0.33	-3.93			DDX28
Probable ATP-dependent RNA helicase DDX31 OS=Homo sapiens OX=9606 GN=DDX31 PE=1 SV=2	DDX31	Q9H8H2	0.18	-1.81	0.43	-1.29	1	-4.84	DDX31
Cluster of ATP-dependent RNA helicase DDX3X OS=Homo sapiens OX=9606 GN=DDX3X PE=1 SV=3 (sp|O00571|DDX3X_HUMAN)	DDX3X	O00571	0.17	-1.01	0.69	-0.32	0.0025	-2.06	DDX3X
Isoform 2 of ATP-dependent RNA helicase DDX3Y OS=Homo sapiens OX=9606 GN=DDX3Y	DDX3Y	O15523	0.4	-1.18					DDX3Y
Probable ATP-dependent RNA helicase DDX41 OS=Homo sapiens OX=9606 GN=DDX41 PE=1 SV=2	DDX41	Q9UJV9	0.028	-4.06	0.028	-4.08			DDX41
ATP-dependent RNA helicase DDX42 OS=Homo sapiens OX=9606 GN=DDX42 PE=1 SV=1	DDX42	Q86XP3	0.1	-0.58	0.017	-1.12	0.8	0.11	DDX42
Probable ATP-dependent RNA helicase DDX46 OS=Homo sapiens OX=9606 GN=DDX46 PE=1 SV=2	DDX46	Q7L014	0.001	-1.25	0.02	-1.29	0.048	-1.23	DDX46	sig
Probable ATP-dependent RNA helicase DDX47 OS=Homo sapiens OX=9606 GN=DDX47 PE=1 SV=1	DDX47	Q9H0S4	0.83	0.15	0.66	0.23	0.99	0.04	DDX47
Probable ATP-dependent RNA helicase DDX49 OS=Homo sapiens OX=9606 GN=DDX49 PE=1 SV=1	DDX49	Q9Y6V7	1	-4.07	1	-4.07			DDX49
Probable ATP-dependent RNA helicase DDX5 OS=Homo sapiens OX=9606 GN=DDX5 PE=1 SV=1	DDX5	P17844	0.001	-0.68	0.00065	-0.96	0.37	-0.34	DDX5	sig
ATP-dependent RNA helicase DDX50 OS=Homo sapiens OX=9606 GN=DDX50 PE=1 SV=1	DDX50	Q9BQ39	0.25	-0.73	0.48	-0.73	0.18	-0.76	DDX50
ATP-dependent RNA helicase DDX51 OS=Homo sapiens OX=9606 GN=DDX51 PE=1 SV=3	DDX51	Q8N8A6	0.034	-1.6	0.049	-1.39	1	-5.07	DDX51
Probable ATP-dependent RNA helicase DDX52 OS=Homo sapiens OX=9606 GN=DDX52 PE=1 SV=3	DDX52	Q9Y2R4	0.0001	-3.83	0.012	-2.83	0.008	-5.56	DDX52	sig
Isoform 2 of ATP-dependent RNA helicase DDX54 OS=Homo sapiens OX=9606 GN=DDX54	DDX54	Q8TDD1	0.002	-1.27	0.65	-0.2	0.00023	-2.57	DDX54	sig
ATP-dependent RNA helicase DDX55 OS=Homo sapiens OX=9606 GN=DDX55 PE=1 SV=3	DDX55	Q8NHQ9	0.44	-1.58	0.43	-1.6			DDX55
Isoform 2 of Probable ATP-dependent RNA helicase DDX56 OS=Homo sapiens OX=9606 GN=DDX56	DDX56	Q9NY93	0.064	-1.06	0.87	-0.23	0.00058	-1.83	DDX56
Probable ATP-dependent RNA helicase DDX6 OS=Homo sapiens OX=9606 GN=DDX6 PE=1 SV=2	DDX6	P26196	0.55	0.64	0.29	1.51	0.73	-0.19	DDX6
Isoform 2 of 2,4-dienoyl-CoA reductase, mitochondrial OS=Homo sapiens OX=9606 GN=DECR1	DECR	Q16698	0.81	0.33	0.27	-1.1	0.28	1.83	DECR1
Peptide deformylase, mitochondrial OS=Homo sapiens OX=9606 GN=PDF PE=1 SV=1	DEFM	Q9HBH1	1	0.07	0.008	0.8	1	-0.88	PDF
Sphingolipid delta(4)-desaturase DES1 OS=Homo sapiens OX=9606 GN=DEGS1 PE=1 SV=1	DEGS1	O15121	0.33	3.32			0.33	3.22	DEGS1
Protein DEK OS=Homo sapiens OX=9606 GN=DEK PE=1 SV=1	DEK	P35659	0.75	0.2	0.3	1.14	0.17	-0.76	DEK
Isoform 3 of DENN domain-containing protein 4C OS=Homo sapiens OX=9606 GN=DENND4C	DEN4C	Q5VZ89	0.7	0.62	1	5.57	1	-1.88	DENND4C
Density-regulated protein OS=Homo sapiens OX=9606 GN=DENR PE=1 SV=2	DENR	O43583	0.33	0.43			1	0.29	DENR
Isoform 2 of Derlin-1 OS=Homo sapiens OX=9606 GN=DERL1	DERL1	Q9BUN8	0.17	-0.98	0.4	-1.54	1	-0.47	DERL1
Derlin-2 OS=Homo sapiens OX=9606 GN=DERL2 PE=1 SV=1	DERL2	Q9GZP9	0.44	-1.72	0.33	-4.07	0.33	0.61	DERL2
Desmoplakin OS=Homo sapiens OX=9606 GN=DSP PE=1 SV=3	DESP	P15924	0.58	-0.07	0.75	0.08	0.21	-0.22	DSP
Destrin OS=Homo sapiens OX=9606 GN=DSTN PE=1 SV=3	DEST	P60981	0.001	1.53	0.008	2.06	0.33	0.25	DSTN	sig
Diacylglycerol O-acyltransferase 1 OS=Homo sapiens OX=9606 GN=DGAT1 PE=1 SV=2	DGAT1	O75907	0.98	0.12	0.44	-1.81	0.008	1.67	DGAT1
Diacylglycerol kinase epsilon OS=Homo sapiens OX=9606 GN=DGKE PE=1 SV=1	DGKE	P52429	1	-1.12	1	-2.11			DGKE
Isoform 2 of Deoxyguanosine kinase, mitochondrial OS=Homo sapiens OX=9606 GN=DGUOK	DGUOK	Q16854	0.33	-4.58	0.33	-4.57			DGUOK
Estradiol 17-beta-dehydrogenase 11 OS=Homo sapiens OX=9606 GN=HSD17B11 PE=1 SV=3	DHB11	Q8NBQ5	0.27	-0.98	0.12	-2.52	0.45	0.6	HSD17B11
Very-long-chain 3-oxoacyl-CoA reductase OS=Homo sapiens OX=9606 GN=HSD17B12 PE=1 SV=2	DHB12	Q53GQ0	0.26	0.8	0.49	1.06	0.62	0.49	HSD17B12
Peroxisomal multifunctional enzyme type 2 OS=Homo sapiens OX=9606 GN=HSD17B4 PE=1 SV=3	DHB4	P51659	0.45	0.36	0.56	-0.44	0.013	1.47	HSD17B4
Isoform 2 of 3-keto-steroid reductase OS=Homo sapiens OX=9606 GN=HSD17B7	DHB7	P56937	1	0.12	1	0.07			HSD17B7
Estradiol 17-beta-dehydrogenase 8 OS=Homo sapiens OX=9606 GN=HSD17B8 PE=1 SV=2	DHB8	Q92506	0.43	1.53	0.48	1.76	1	0.47	HSD17B8
Isoform 2 of Delta(24)-sterol reductase OS=Homo sapiens OX=9606 GN=DHCR24	DHC24	Q15392	0.48	-0.38	0.16	-1.25	0.27	0.7	DHCR24
7-dehydrocholesterol reductase OS=Homo sapiens OX=9606 GN=DHCR7 PE=1 SV=1	DHCR7	Q9UBM7	0.52	-0.75	0.33	-1.03	1	-0.59	DHCR7
Glutamate dehydrogenase 1, mitochondrial OS=Homo sapiens OX=9606 GN=GLUD1 PE=1 SV=2	DHE3	P00367	0.064	0.44	0.84	-0.02	0.00047	0.93	GLUD1
Isoform 2 of Dihydropteridine reductase OS=Homo sapiens OX=9606 GN=QDPR	DHPR	P09417	0.1	0.98	0.1	0.98			QDPR
Dehydrogenase/reductase SDR family member 1 OS=Homo sapiens OX=9606 GN=DHRS1 PE=1 SV=1	DHRS1	Q96LJ7	1	-3.26	1	-3.26			DHRS1
Isoform 2 of Dehydrogenase/reductase SDR family member 7 OS=Homo sapiens OX=9606 GN=DHRS7	DHRS7	Q9Y394	0.31	0.82	1	-0.3	0.28	2.34	DHRS7
Isoform 2 of Succinate dehydrogenase [ubiquinone] cytochrome b small subunit, mitochondrial OS=Homo sapiens OX=9606 GN=SDHD	DHSD	O14521	0.33	0.41			0.33	0.4	SDHD
Pre-mRNA-splicing factor ATP-dependent RNA helicase DHX15 OS=Homo sapiens OX=9606 GN=DHX15 PE=1 SV=2	DHX15	O43143	0.0001	-1.55	0.0039	-1.43	0.004	-1.61	DHX15	sig
Pre-mRNA-splicing factor ATP-dependent RNA helicase DHX16 OS=Homo sapiens OX=9606 GN=DHX16 PE=1 SV=2	DHX16	O60231	0.46	-0.65	0.54	-0.57			DHX16
ATP-dependent RNA helicase DHX29 OS=Homo sapiens OX=9606 GN=DHX29 PE=1 SV=2	DHX29	Q7Z478	0.001	1.55	< 0.0001	2.05	0.86	0.26	DHX29	sig
Isoform 2 of ATP-dependent RNA helicase DHX30 OS=Homo sapiens OX=9606 GN=DHX30	DHX30	Q7L2E3	0.92	-0.01	0.5	0.39	0.43	-0.48	DHX30
ATP-dependent RNA helicase DHX33 OS=Homo sapiens OX=9606 GN=DHX33 PE=1 SV=2	DHX33	Q9H6R0	0.057	-1.75	0.052	-1.78			DHX33
Probable ATP-dependent RNA helicase DHX34 OS=Homo sapiens OX=9606 GN=DHX34 PE=1 SV=2	DHX34	Q14147	1	-0.29	1	-0.36			DHX34
Isoform 3 of ATP-dependent DNA/RNA helicase DHX36 OS=Homo sapiens OX=9606 GN=DHX36	DHX36	Q9H2U1	0.25	-0.77	0.31	-0.92	0.97	-0.6	DHX36
Probable ATP-dependent RNA helicase DHX37 OS=Homo sapiens OX=9606 GN=DHX37 PE=1 SV=1	DHX37	Q8IY37	0.28	1.89	0.1	2.78	1	0.6	DHX37
Putative ATP-dependent RNA helicase DHX57 OS=Homo sapiens OX=9606 GN=DHX57 PE=1 SV=2	DHX57	Q6P158	0.038	2.4	0.12	1.96	0.33	4.97	DHX57
ATP-dependent RNA helicase DHX8 OS=Homo sapiens OX=9606 GN=DHX8 PE=1 SV=1	DHX8	Q14562	0.0001	-3.68	< 0.0001	-3.67			DHX8	sig
ATP-dependent RNA helicase A OS=Homo sapiens OX=9606 GN=DHX9 PE=1 SV=4	DHX9	Q08211	0.0001	-0.95	0.024	-0.64	< 0.0001	-1.33	DHX9	sig
Isoform 2 of Protein diaphanous homolog 1 OS=Homo sapiens OX=9606 GN=DIAPH1	DIAP1	O60610	0.27	0.71	0.015	2.25	0.21	-1.1	DIAPH1
Isoform 4 of Protein diaphanous homolog 3 OS=Homo sapiens OX=9606 GN=DIAPH3	DIAP3	Q9NSV4	0.078	-1.63	0.13	-1.13	1	-2.89	DIAPH3
Isoform 2 of Mitochondrial dicarboxylate carrier OS=Homo sapiens OX=9606 GN=SLC25A10	DIC	Q9UBX3	0.92	-0.01	0.93	-0.02	1	0	SLC25A10
Death-inducer obliterator 1 OS=Homo sapiens OX=9606 GN=DIDO1 PE=1 SV=5	DIDO1	Q9BTC0	0.001	-1.04	0.001	-1.71	0.23	-0.4	DIDO1	sig
Digestive organ expansion factor homolog OS=Homo sapiens OX=9606 GN=DIEXF PE=1 SV=2	DIEXF	Q68CQ4	0.005	-3.26	0.023	-2.81	0.33	-4.89	UTP25
Probable dimethyladenosine transferase OS=Homo sapiens OX=9606 GN=DIMT1 PE=1 SV=1	DIM1	Q9UNQ2	0.4	1.31	0.12	2.28	1	-1.51	DIMT1
Disco-interacting protein 2 homolog B OS=Homo sapiens OX=9606 GN=DIP2B PE=1 SV=3	DIP2B	Q9P265	0.68	-0.2	0.52	-0.48	0.33	0.6	DIP2B
DnaJ homolog subfamily B member 11 OS=Homo sapiens OX=9606 GN=DNAJB11 PE=1 SV=1	DJB11	Q9UBS4	0.46	-0.51	0.54	-0.84	0.88	-0.19	DNAJB11
DnaJ homolog subfamily B member 12 OS=Homo sapiens OX=9606 GN=DNAJB12 PE=1 SV=5	DJB12	Q9NXW2	0.22	-1.09	0.43	-1.95	0.99	-0.31	DNAJB12
DnaJ homolog subfamily C member 10 OS=Homo sapiens OX=9606 GN=DNAJC10 PE=1 SV=2	DJC10	Q8IXB1	0.91	-0.16	0.34	-1.34	0.35	1.03	DNAJC10
Isoform 3 of DnaJ homolog subfamily C member 11 OS=Homo sapiens OX=9606 GN=DNAJC11	DJC11	Q9NVH1	0.15	1.08	0.33	1.03	0.43	1.09	DNAJC11
DnaJ homolog subfamily C member 13 OS=Homo sapiens OX=9606 GN=DNAJC13 PE=1 SV=5	DJC13	O75165	0.76	-0.13	0.001	-2	0.077	0.87	DNAJC13
DnaJ homolog subfamily C member 16 OS=Homo sapiens OX=9606 GN=DNAJC16 PE=2 SV=3	DJC16	Q9Y2G8	0.004	-2.74	0.25	-1.56	0.028	-4.26	DNAJC16
DnaJ homolog subfamily C member 17 OS=Homo sapiens OX=9606 GN=DNAJC17 PE=1 SV=1	DJC17	Q9NVM6	1	-2.31	1	-2.3			DNAJC17
H/ACA ribonucleoprotein complex subunit DKC1 OS=Homo sapiens OX=9606 GN=DKC1 PE=1 SV=3	DKC1	O60832	0.36	0.46	0.7	-0.2	0.19	1.03	DKC1
Isoform 3 of Dihydrolipoyl dehydrogenase, mitochondrial OS=Homo sapiens OX=9606 GN=DLD	DLDH	P09622	0.22	-0.75	0.25	-1.17	0.69	-0.35	DLD
Isoform 2 of Disks large homolog 1 OS=Homo sapiens OX=9606 GN=DLG1	DLG1	Q12959	0.68	-0.54	0.35	-1.88	0.00065	1.21	DLG1
Isoform 2 of Disks large homolog 3 OS=Homo sapiens OX=9606 GN=DLG3	DLG3	Q92796	1	1.89	1	1.89			DLG3
Isoform 4 of Disks large homolog 5 OS=Homo sapiens OX=9606 GN=DLG5	DLG5	Q8TDM6	0.1	-3.71	0.1	-3.66			DLG5
Isoform 3 of Disks large-associated protein 5 OS=Homo sapiens OX=9606 GN=DLGAP5	DLGP5	Q15398	0.39	-0.88	0.1	-2.85	1	-0.18	DLGAP5
Decaprenyl-diphosphate synthase subunit 2 OS=Homo sapiens OX=9606 GN=PDSS2 PE=1 SV=2	DLP1	Q86YH6	0.33	-2.3	0.33	-2.31			PDSS2
Dynein light chain roadblock-type 2 OS=Homo sapiens OX=9606 GN=DYNLRB2 PE=1 SV=1	DLRB2	Q8TF09	1	0.37			1	0.36	DYNLRB2
Isoform 4 of Distal membrane-arm assembly complex protein 2 OS=Homo sapiens OX=9606 GN=DMAC2	DMAC2	Q9NW81	0.4	-1.6	1	0.03			DMAC2
DNA methyltransferase 1-associated protein 1 OS=Homo sapiens OX=9606 GN=DMAP1 PE=1 SV=1	DMAP1	Q9NPF5	0.33	-2.92	0.33	-2.94	1	0	DMAP1
Isoform 3 of Dystrophin OS=Homo sapiens OX=9606 GN=DMD	DMD	P11532	1	5.41					DMD
Isoform 2 of DnaJ homolog subfamily A member 1 OS=Homo sapiens OX=9606 GN=DNAJA1	DNJA1	P31689	0.52	1.01	0.028	1.69	0.63	0.23	DNAJA1
DnaJ homolog subfamily A member 2 OS=Homo sapiens OX=9606 GN=DNAJA2 PE=1 SV=1	DNJA2	O60884	0.96	0.18	1	0.24	1	0.02	DNAJA2
Isoform 2 of DnaJ homolog subfamily A member 3, mitochondrial OS=Homo sapiens OX=9606 GN=DNAJA3	DNJA3	Q96EY1	0.62	0.47	0.66	0.47	0.63	0.51	DNAJA3
DnaJ homolog subfamily B member 1 OS=Homo sapiens OX=9606 GN=DNAJB1 PE=1 SV=4	DNJB1	P25685	0.53	0.95	0.52	1.22	0.4	0.14	DNAJB1
DnaJ homolog subfamily B member 6 OS=Homo sapiens OX=9606 GN=DNAJB6 PE=1 SV=2	DNJB6	O75190	0.44	-2.42	1	-2.18	1	-2.8	DNAJB6
DnaJ homolog subfamily C member 2 OS=Homo sapiens OX=9606 GN=DNAJC2 PE=1 SV=4	DNJC2	Q99543	0.28	0.8	0.32	1	0.24	0.19	DNAJC2
DnaJ homolog subfamily C member 3 OS=Homo sapiens OX=9606 GN=DNAJC3 PE=1 SV=1	DNJC3	Q13217	0.94	0.25	0.77	0.82	0.66	-0.36	DNAJC3
Isoform 2 of DnaJ homolog subfamily C member 5 OS=Homo sapiens OX=9606 GN=DNAJC5	DNJC5	Q9H3Z4	0.6	0.24	1	0.26	0.4	0.21	DNAJC5
DnaJ homolog subfamily C member 7 OS=Homo sapiens OX=9606 GN=DNAJC7 PE=1 SV=2	DNJC7	Q99615	0.016	3.76	0.01	3.77			DNAJC7
DnaJ homolog subfamily C member 8 OS=Homo sapiens OX=9606 GN=DNAJC8 PE=1 SV=2	DNJC8	O75937	0.073	-2.06	0.13	-1.86	0.7	-2.36	DNAJC8
DnaJ homolog subfamily C member 9 OS=Homo sapiens OX=9606 GN=DNAJC9 PE=1 SV=1	DNJC9	Q8WXX5	0.58	-0.26	0.005	1.5	0.063	-2.29	DNAJC9
Isoform 3 of DNA ligase 1 OS=Homo sapiens OX=9606 GN=LIG1	DNLI1	P18858	0.004	1.59	0.028	2.67	0.4	0.15	LIG1
Isoform 3 of DNA ligase 3 OS=Homo sapiens OX=9606 GN=LIG3	DNLI3	P49916	0.15	-0.73	0.16	-0.95	0.44	-0.48	LIG3
DNA ligase 4 OS=Homo sapiens OX=9606 GN=LIG4 PE=1 SV=2	DNLI4	P49917	0.7	0.86	1	6.86	1	-1.87	LIG4
DNL-type zinc finger protein OS=Homo sapiens OX=9606 GN=DNLZ PE=1 SV=1	DNLZ	Q5SXM8	1	-0.36	1	3.31			DNLZ
Isoform 4 of Dynamin-1-like protein OS=Homo sapiens OX=9606 GN=DNM1L	DNM1L	O00429	0.054	1.69	0.012	2.47	0.89	0	DNM1L
Isoform 2 of Dynamin-binding protein OS=Homo sapiens OX=9606 GN=DNMBP	DNMBP	Q6XZF7	0.86	-0.61	0.85	-0.6			DNMBP
Isoform 2 of DNA (cytosine-5)-methyltransferase 1 OS=Homo sapiens OX=9606 GN=DNMT1	DNMT1	P26358	0.46	0.26	0.25	0.46	0.96	0.01	DNMT1
Aspartyl aminopeptidase OS=Homo sapiens OX=9606 GN=DNPEP PE=1 SV=1	DNPEP	Q9ULA0	1	0.21	1	0.13	1	0.33	DNPEP
Isoform 2 of Deoxyribonuclease-2-alpha OS=Homo sapiens OX=9606 GN=DNASE2	DNS2A	O00115	1	-1.02			0.1	0.58	DNASE2
Dedicator of cytokinesis protein 1 OS=Homo sapiens OX=9606 GN=DOCK1 PE=1 SV=2	DOCK1	Q14185	0.072	1.95	0.54	1.51	0.028	2.47	DOCK1
Isoform 2 of Dedicator of cytokinesis protein 4 OS=Homo sapiens OX=9606 GN=DOCK4	DOCK4	Q8N1I0	0.33	-3.63	0.33	-3.62			DOCK4
Dedicator of cytokinesis protein 5 OS=Homo sapiens OX=9606 GN=DOCK5 PE=1 SV=3	DOCK5	Q9H7D0	0.096	1.01	0.44	0.7	0.064	1.48	DOCK5
Dedicator of cytokinesis protein 6 OS=Homo sapiens OX=9606 GN=DOCK6 PE=1 SV=3	DOCK6	Q96HP0	0.19	1.14	0.53	2.07	0.52	0.49	DOCK6
Isoform 2 of Dedicator of cytokinesis protein 7 OS=Homo sapiens OX=9606 GN=DOCK7	DOCK7	Q96N67	0.45	-0.5	0.38	-0.69	0.66	-0.37	DOCK7
Isoform 2 of Dedicator of cytokinesis protein 8 OS=Homo sapiens OX=9606 GN=DOCK8	DOCK8	Q8NF50	0.7	2.32	1	2.95	1	0.9	DOCK8
Isoform 4 of Dedicator of cytokinesis protein 9 OS=Homo sapiens OX=9606 GN=DOCK9	DOCK9	Q9BZ29	0.17	-0.93	0.014	-2.06	1	0	DOCK9
D-dopachrome decarboxylase OS=Homo sapiens OX=9606 GN=DDT PE=1 SV=3	DOPD	P30046	0.43	-3.52	1	0.93	0.4	-5	DDT
Dolichyldiphosphatase 1 OS=Homo sapiens OX=9606 GN=DOLPP1 PE=2 SV=1	DOPP1	Q86YN1	1	-0.51	1	-1.08			DOLPP1
Dolichol-phosphate mannosyltransferase subunit 1 OS=Homo sapiens OX=9606 GN=DPM1 PE=1 SV=1	DPM1	O60762	0.47	-0.58	0.58	-0.59	0.81	-0.61	DPM1
DNA polymerase epsilon catalytic subunit A OS=Homo sapiens OX=9606 GN=POLE PE=1 SV=5	DPOE1	Q07864	1	-0.1	0.33	3.18	0.4	-2.27	POLE
DNA polymerase epsilon subunit 3 OS=Homo sapiens OX=9606 GN=POLE3 PE=1 SV=1	DPOE3	Q9NRF9	0.92	-0.09	0.43	-0.87	1	3.17	POLE3
DNA polymerase beta OS=Homo sapiens OX=9606 GN=POLB PE=1 SV=3	DPOLB	P06746	0.46	-1.16	0.47	-1.18			POLB
Dipeptidyl peptidase 2 OS=Homo sapiens OX=9606 GN=DPP7 PE=1 SV=3	DPP2	Q9UHL4	0.1	-2.12	0.028	-4.04	0.33	1.14	DPP7
Isoform 4 of Dipeptidyl peptidase 3 OS=Homo sapiens OX=9606 GN=DPP3	DPP3	Q9NY33	0.1	0.96	0.33	1.18			DPP3
Protein dpy-30 homolog OS=Homo sapiens OX=9606 GN=DPY30 PE=1 SV=1	DPY30	Q9C005	0.18	-1.26	0.33	-3.11	1	-0.31	DPY30
Isoform 2 of Dihydropyrimidinase-related protein 2 OS=Homo sapiens OX=9606 GN=DPYSL2	DPYL2	Q16555	0.42	-0.76	0.7	-0.76	0.62	-0.75	DPYSL2
HLA class II histocompatibility antigen, DR alpha chain OS=Homo sapiens OX=9606 GN=HLA-DRA PE=1 SV=1	DRA	P01903	0.1	-4.65	0.1	-4.64			HLA-DRA
Developmentally-regulated GTP-binding protein 1 OS=Homo sapiens OX=9606 GN=DRG1 PE=1 SV=1	DRG1	Q9Y295	0.8	0.17	0.87	0.17	0.51	0.17	DRG1
Dehydrogenase/reductase SDR family member 7B OS=Homo sapiens OX=9606 GN=DHRS7B PE=1 SV=2	DRS7B	Q6IAN0	0.63	-0.78	0.15	-2.6	0.1	2.62	DHRS7B
Isoform 2 of Down syndrome critical region protein 3 OS=Homo sapiens OX=9606 GN=DSCR3	DSCR3	O14972	0.33	6.33			0.33	6.32	VPS26C
Desmoglein-2 OS=Homo sapiens OX=9606 GN=DSG2 PE=1 SV=2	DSG2	Q14126	0.93	0.07	0.8	-0.07	0.74	0.26	DSG2
Cluster of Isoform 4 of Double-stranded RNA-specific adenosine deaminase OS=Homo sapiens OX=9606 GN=ADAR (sp|P55265-4|DSRAD_HUMAN)	DSRAD	P55265	0.4	-0.77	0.73	-0.17	0.65	-0.37	ADAR
E3 ubiquitin-protein ligase DTX3L OS=Homo sapiens OX=9606 GN=DTX3L PE=1 SV=1	DTX3L	Q8TDB6	0.85	-0.14	0.33	1.04	0.17	-1.78	DTX3L
Dual specificity protein phosphatase 12 OS=Homo sapiens OX=9606 GN=DUSP12 PE=1 SV=1	DUS12	Q9UNI6	0.33	-5.91	1	-5.36			DUSP12
Dual specificity protein phosphatase 14 OS=Homo sapiens OX=9606 GN=DUSP14 PE=1 SV=1	DUS14	O95147	0.33	-4.83	0.33	-4.82			DUSP14
Dual specificity protein phosphatase 23 OS=Homo sapiens OX=9606 GN=DUSP23 PE=1 SV=1	DUS23	Q9BVJ7	1	-3.56	1	-3.56			DUSP23
Isoform 2 of Deoxyuridine 5'-triphosphate nucleotidohydrolase, mitochondrial OS=Homo sapiens OX=9606 GN=DUT	DUT	P33316	1	1.19	0.33	6.93	0.33	-5.53	DUT
ATP-dependent RNA helicase DDX39A OS=Homo sapiens OX=9606 GN=DDX39A PE=1 SV=2	DX39A	O00148	1	-2.42					DDX39A
Cluster of Isoform 2 of Spliceosome RNA helicase DDX39B OS=Homo sapiens OX=9606 GN=DDX39B (sp|Q13838-2|DX39B_HUMAN)	DX39B	Q13838	0.2	-0.8	0.021	-1.65	0.68	0.44	DDX39B
sp|Q8IVF4|DYH10_HUMAN	DYH10	Q8IVF4	0.33	0.55	0.33	0.55			DNAH10
Isoform 4 of Dynein heavy chain 14, axonemal OS=Homo sapiens OX=9606 GN=DNAH14	DYH14	Q0VDD8	1	-5.57			1	-5.59	DNAH14
Cytoplasmic dynein 1 heavy chain 1 OS=Homo sapiens OX=9606 GN=DYNC1H1 PE=1 SV=5	DYHC1	Q14204	0.00049	0.69	< 0.0001	1.34	0.72	0.09	DYNC1H1	sig
Cluster of Dynein light chain 1, cytoplasmic OS=Homo sapiens OX=9606 GN=DYNLL1 PE=1 SV=1 (sp|P63167|DYL1_HUMAN)	DYL1	P63167	0.54	1.15	0.1	3.09	1	-0.67	DYNLL1
Dynein light chain 2, cytoplasmic OS=Homo sapiens OX=9606 GN=DYNLL2 PE=1 SV=1	DYL2	Q96FJ2	0.63	1.58					DYNLL2
Dynein light chain Tctex-type 1 OS=Homo sapiens OX=9606 GN=DYNLT1 PE=1 SV=1	DYLT1	P63172	0.33	-5.35			0.33	-5.37	DYNLT1
Isoform 5 of Dynamin-2 OS=Homo sapiens OX=9606 GN=DNM2	DYN2	P50570	0.72	0.22	0.44	0.48	0.82	-0.06	DNM2
Isoform 2 of Dihydrofolate reductase OS=Homo sapiens OX=9606 GN=DHFR	DYR	P00374	1	-1.38	1	-1.41			DHFR
Dystonin OS=Homo sapiens OX=9606 GN=DST PE=1 SV=4	DYST	Q03001	0.22	-0.57	1	1.21	0.21	-0.79	DST
Interferon-induced, double-stranded RNA-activated protein kinase OS=Homo sapiens OX=9606 GN=EIF2AK2 PE=1 SV=2	E2AK2	P19525	0.001	2.41	0.001	2.68	0.069	2.18	EIF2AK2	sig
Isoform 4 of Band 4.1-like protein 1 OS=Homo sapiens OX=9606 GN=EPB41L1	E41L1	Q9H4G0	0.81	-0.22	0.69	-0.52	0.59	0.56	EPB41L1
Cluster of Isoform 4 of Band 4.1-like protein 2 OS=Homo sapiens OX=9606 GN=EPB41L2 (sp|O43491-4|E41L2_HUMAN)	E41L2	O43491	0.56	0.62	1	-0.6	0.33	2.31	EPB41L2
Isoform 2 of Band 4.1-like protein 5 OS=Homo sapiens OX=9606 GN=EPB41L5	E41L5	Q9HCM4	0.69	0.54	0.7	0.63			EPB41L5
3-beta-hydroxysteroid-Delta(8),Delta(7)-isomerase OS=Homo sapiens OX=9606 GN=EBP PE=1 SV=3	EBP	Q15125	0.92	-0.22	1	-0.03	1	-0.35	EBP
Probable rRNA-processing protein EBP2 OS=Homo sapiens OX=9606 GN=EBNA1BP2 PE=1 SV=2	EBP2	Q99848	0.0003	-3.29	0.029	-2.49	0.001	-4.45	EBNA1BP2	sig
Isoform A of Endothelin-converting enzyme 1 OS=Homo sapiens OX=9606 GN=ECE1	ECE1	P42892	0.32	-0.67	0.071	-1.75	0.008	0.74	ECE1
Delta(3,5)-Delta(2,4)-dienoyl-CoA isomerase, mitochondrial OS=Homo sapiens OX=9606 GN=ECH1 PE=1 SV=2	ECH1	Q13011	0.32	0.8	0.31	1.58	0.87	0.05	ECH1
Trifunctional enzyme subunit alpha, mitochondrial OS=Homo sapiens OX=9606 GN=HADHA PE=1 SV=2	ECHA	P40939	0.58	0.18	0.32	0.39	0.61	-0.06	HADHA
Isoform 2 of Trifunctional enzyme subunit beta, mitochondrial OS=Homo sapiens OX=9606 GN=HADHB	ECHB	P55084	0.006	1.12	0.11	1.14	< 0.0001	1.06	HADHB
Isoform 2 of Ethylmalonyl-CoA decarboxylase OS=Homo sapiens OX=9606 GN=ECHDC1	ECHD1	Q9NTX5	0.53	0.45	0.88	-0.42	0.00056	1.2	ECHDC1
Enoyl-CoA hydratase, mitochondrial OS=Homo sapiens OX=9606 GN=ECHS1 PE=1 SV=4	ECHM	P30084	0.077	0.89	0.65	-0.24	0.005	1.97	ECHS1
Peroxisomal bifunctional enzyme OS=Homo sapiens OX=9606 GN=EHHADH PE=1 SV=3	ECHP	Q08426	0.76	-0.26	0.29	-1.01	0.29	1.61	EHHADH
Enoyl-CoA delta isomerase 1, mitochondrial OS=Homo sapiens OX=9606 GN=ECI1 PE=1 SV=1	ECI1	P42126	0.45	-0.79	0.47	1.51	0.12	-3.29	ECI1
Isoform 2 of Enoyl-CoA delta isomerase 2, mitochondrial OS=Homo sapiens OX=9606 GN=ECI2	ECI2	O75521	0.73	-0.78	0.47	-1.47	1	1.6	ECI2
Proteasome adapter and scaffold protein ECM29 OS=Homo sapiens OX=9606 GN=ECPAS PE=1 SV=2	ECM29	Q5VYK3	0.065	0.94	0.0004	1.71	0.42	-0.76	ECPAS
Evolutionarily conserved signaling intermediate in Toll pathway, mitochondrial OS=Homo sapiens OX=9606 GN=ECSIT PE=1 SV=1	ECSIT	Q9BQ95	0.68	-1.96	1	2.17	0.33	-6.09	ECSIT
Isoform 2 of Protein ECT2 OS=Homo sapiens OX=9606 GN=ECT2	ECT2	Q9H8V3	0.058	-0.78	0.025	-1.2	0.26	0.15	ECT2
Epithelial cell-transforming sequence 2 oncogene-like OS=Homo sapiens OX=9606 GN=ECT2L PE=2 SV=2	ECT2L	Q008S8	0.33	0.72	0.33	0.72			ECT2L
Enhancer of mRNA-decapping protein 3 OS=Homo sapiens OX=9606 GN=EDC3 PE=1 SV=1	EDC3	Q96F86	1	2.03	1	2.03			EDC3
Enhancer of mRNA-decapping protein 4 OS=Homo sapiens OX=9606 GN=EDC4 PE=1 SV=1	EDC4	Q6P2E9	0.32	0.99	0.076	3.12	0.77	-0.26	EDC4
Isoform 2 of Endothelial differentiation-related factor 1 OS=Homo sapiens OX=9606 GN=EDF1	EDF1	O60869	0.028	1.75	0.33	1.29	0.33	2.23	EDF1
Early endosome antigen 1 OS=Homo sapiens OX=9606 GN=EEA1 PE=1 SV=2	EEA1	Q15075	0.89	0.05	0.061	1.1	0.076	-0.66	EEA1
Isoform 2 of Polycomb protein EED OS=Homo sapiens OX=9606 GN=EED	EED	O75530	0.52	0.88	0.52	1.18	0.1	0.16	EED
Cluster of Elongation factor 1-alpha 1 OS=Homo sapiens OX=9606 GN=EEF1A1 PE=1 SV=1 (sp|P68104|EF1A1_HUMAN)	EF1A1	P68104	0.26	0.37	0.2	0.64	0.92	0.11	EEF1A1
Elongation factor 1-alpha 2 OS=Homo sapiens OX=9606 GN=EEF1A2 PE=1 SV=1	EF1A2	Q05639	0.27	0.42					EEF1A2
Elongation factor 1-beta OS=Homo sapiens OX=9606 GN=EEF1B2 PE=1 SV=3	EF1B	P24534	0.017	1.14	0.008	2.01	0.4	-0.3	EEF1B2
Elongation factor 1-delta OS=Homo sapiens OX=9606 GN=EEF1D PE=1 SV=5	EF1D	P29692	0.54	0.48	0.001	1.32	0.53	-0.5	EEF1D
Elongation factor 1-gamma OS=Homo sapiens OX=9606 GN=EEF1G PE=1 SV=3	EF1G	P26641	0.66	-0.18	0.25	0.8	0.089	-1.26	EEF1G
Elongation factor 2 OS=Homo sapiens OX=9606 GN=EEF2 PE=1 SV=4	EF2	P13639	0.97	0.06	0.53	0.26	0.54	-0.14	EEF2
Elongation factor G, mitochondrial OS=Homo sapiens OX=9606 GN=GFM1 PE=1 SV=2	EFGM	Q96RP9	0.48	0.39	0.57	0.4	0.69	0.36	GFM1
EF-hand domain-containing protein D2 OS=Homo sapiens OX=9606 GN=EFHD2 PE=1 SV=1	EFHD2	Q96C19	0.75	-0.67	0.76	-1.17	0.33	0.47	EFHD2
Isoform 2 of Elongation factor-like GTPase 1 OS=Homo sapiens OX=9606 GN=EFL1	EFL1	Q7Z2Z2	0.4	3.2	0.4	3.2			EFL1
Ephrin-B2 OS=Homo sapiens OX=9606 GN=EFNB2 PE=1 SV=1	EFNB2	P52799	1	0.41	1	0.42			EFNB2
Elongation factor Ts, mitochondrial OS=Homo sapiens OX=9606 GN=TSFM PE=1 SV=2	EFTS	P43897	0.58	-0.65	0.19	-1.61	0.1	1.66	TSFM
Elongation factor Tu, mitochondrial OS=Homo sapiens OX=9606 GN=TUFM PE=1 SV=2	EFTU	P49411	0.038	0.46	0.35	0.44	0.007	0.46	TUFM
Epidermal growth factor receptor OS=Homo sapiens OX=9606 GN=EGFR PE=1 SV=2	EGFR	P00533	0.079	-0.83	0.0058	-1.81	0.92	-0.04	EGFR
EH domain-containing protein 1 OS=Homo sapiens OX=9606 GN=EHD1 PE=1 SV=2	EHD1	Q9H4M9	0.023	1.11	0.2	0.91	0.00028	1.48	EHD1
EH domain-containing protein 4 OS=Homo sapiens OX=9606 GN=EHD4 PE=1 SV=1	EHD4	Q9H223	0.21	-0.95	0.16	-1.55	0.77	-0.07	EHD4
Isoform 3 of Histone-lysine N-methyltransferase EHMT1 OS=Homo sapiens OX=9606 GN=EHMT1	EHMT1	Q9H9B1	1	0.44			1	0.43	EHMT1
Isoform 2 of Histone-lysine N-methyltransferase EHMT2 OS=Homo sapiens OX=9606 GN=EHMT2	EHMT2	Q96KQ7	0.89	0.87	1	0.06			EHMT2
Etoposide-induced protein 2.4 homolog OS=Homo sapiens OX=9606 GN=EI24 PE=1 SV=4	EI24	O14681	1	0.15	1	-1.32	1	3.25	EI24
Translation initiation factor eIF-2B subunit alpha OS=Homo sapiens OX=9606 GN=EIF2B1 PE=1 SV=1	EI2BA	Q14232	0.27	-1.13	0.29	-1.47	1	-0.06	EIF2B1
Translation initiation factor eIF-2B subunit beta OS=Homo sapiens OX=9606 GN=EIF2B2 PE=1 SV=3	EI2BB	P49770	0.75	0.59	0.16	2.52	0.051	-2.62	EIF2B2
Translation initiation factor eIF-2B subunit delta OS=Homo sapiens OX=9606 GN=EIF2B4 PE=1 SV=2	EI2BD	Q9UI10	0.93	0.22	0.16	1.66	0.4	-2.82	EIF2B4
Translation initiation factor eIF-2B subunit epsilon OS=Homo sapiens OX=9606 GN=EIF2B5 PE=1 SV=3	EI2BE	Q13144	0.56	0.69	0.002	2.26	0.33	-2.48	EIF2B5
Translation initiation factor eIF-2B subunit gamma OS=Homo sapiens OX=9606 GN=EIF2B3 PE=1 SV=1	EI2BG	Q9NR50	0.74	-0.47	0.76	-0.48			EIF2B3
Eukaryotic translation initiation factor 1 OS=Homo sapiens OX=9606 GN=EIF1 PE=1 SV=1	EIF1	P41567	0.03	-1.17	0.13	-1.55	0.31	-0.76	EIF1
Isoform 3 of Eukaryotic translation initiation factor 2A OS=Homo sapiens OX=9606 GN=EIF2A	EIF2A	Q9BY44	0.87	0.17	0.85	0.22	0.84	0.05	EIF2A
Eukaryotic translation initiation factor 2D OS=Homo sapiens OX=9606 GN=EIF2D PE=1 SV=3	EIF2D	P41214	0.056	-3.66	0.028	-4.28	1	-2.44	EIF2D
Eukaryotic translation initiation factor 3 subunit A OS=Homo sapiens OX=9606 GN=EIF3A PE=1 SV=1	EIF3A	Q14152	0.63	-0.09	0.08	0.62	0.009	-0.79	EIF3A
Isoform 2 of Eukaryotic translation initiation factor 3 subunit B OS=Homo sapiens OX=9606 GN=EIF3B	EIF3B	P55884	0.47	0.42	0.12	1.17	0.55	-0.39	EIF3B
Eukaryotic translation initiation factor 3 subunit C OS=Homo sapiens OX=9606 GN=EIF3C PE=1 SV=1	EIF3C	Q99613	0.3	0.29	0.27	0.62	0.89	-0.03	EIF3C
Isoform 2 of Eukaryotic translation initiation factor 3 subunit D OS=Homo sapiens OX=9606 GN=EIF3D	EIF3D	O15371	0.57	-0.52	0.95	-0.14	0.43	-1.38	EIF3D
Eukaryotic translation initiation factor 3 subunit E OS=Homo sapiens OX=9606 GN=EIF3E PE=1 SV=1	EIF3E	P60228	0.06	1.06	0.13	1.32	0.29	0.68	EIF3E
Eukaryotic translation initiation factor 3 subunit F OS=Homo sapiens OX=9606 GN=EIF3F PE=1 SV=1	EIF3F	O00303	0.16	0.81	0.16	1.18	0.71	0.35	EIF3F
Eukaryotic translation initiation factor 3 subunit G OS=Homo sapiens OX=9606 GN=EIF3G PE=1 SV=2	EIF3G	O75821	0.96	-0.08	0.56	1.58	0.33	-4.26	EIF3G
Eukaryotic translation initiation factor 3 subunit H OS=Homo sapiens OX=9606 GN=EIF3H PE=1 SV=1	EIF3H	O15372	0.89	0.09	0.59	0.71	1	-0.8	EIF3H
Eukaryotic translation initiation factor 3 subunit I OS=Homo sapiens OX=9606 GN=EIF3I PE=1 SV=1	EIF3I	Q13347	0.64	-0.9	0.44	-2.37	0.9	0.94	EIF3I
Isoform 3 of Eukaryotic translation initiation factor 3 subunit J OS=Homo sapiens OX=9606 GN=EIF3J	EIF3J	O75822	0.028	0.88	0.1	1.15	1	0.07	EIF3J
Eukaryotic translation initiation factor 3 subunit K OS=Homo sapiens OX=9606 GN=EIF3K PE=1 SV=1	EIF3K	Q9UBQ5	0.017	1.48	0.13	0.98	0.2	2.08	EIF3K
Isoform 2 of Eukaryotic translation initiation factor 3 subunit L OS=Homo sapiens OX=9606 GN=EIF3L	EIF3L	Q9Y262	0.33	0.73	0.098	1.49	0.48	-0.52	EIF3L
Eukaryotic translation initiation factor 3 subunit M OS=Homo sapiens OX=9606 GN=EIF3M PE=1 SV=1	EIF3M	Q7L2H7	0.077	1.45	0.057	1.86	0.55	0.79	EIF3M
ELAV-like protein 1 OS=Homo sapiens OX=9606 GN=ELAVL1 PE=1 SV=2	ELAV1	Q15717	0.68	-0.37	0.28	-0.92	0.99	0.65	ELAVL1
Isoform 2 of ETS-related transcription factor Elf-1 OS=Homo sapiens OX=9606 GN=ELF1	ELF1	P32519	0.4	-2.19	1	-1.14	1	-5.57	ELF1
ELMO domain-containing protein 2 OS=Homo sapiens OX=9606 GN=ELMOD2 PE=1 SV=1	ELMD2	Q8IZ81	0.21	-1.77	0.43	-1.9	1	-1.59	ELMOD2
Isoform 2 of Engulfment and cell motility protein 2 OS=Homo sapiens OX=9606 GN=ELMO2	ELMO2	Q96JJ3	0.33	4.34	0.33	4.36			ELMO2
Elongin-A OS=Homo sapiens OX=9606 GN=ELOA PE=1 SV=2	ELOA1	Q14241	0.12	-1.48	0.035	-2.03	0.7	0.18	ELOA
Elongin-B OS=Homo sapiens OX=9606 GN=ELOB PE=1 SV=1	ELOB	Q15370	0.39	-0.95	0.46	-1.9	0.57	0.38	ELOB
Elongin-C OS=Homo sapiens OX=9606 GN=ELOC PE=1 SV=1	ELOC	Q15369	0.96	0.04	0.1	1.88	0.4	-1.93	ELOC
Elongation of very long chain fatty acids protein 1 OS=Homo sapiens OX=9606 GN=ELOVL1 PE=1 SV=1	ELOV1	Q9BW60	0.38	-1.08	0.33	-3.25	0.4	0.33	ELOVL1
Elongation of very long chain fatty acids protein 7 OS=Homo sapiens OX=9606 GN=ELOVL7 PE=1 SV=1	ELOV7	A1L3X0	0.1	0.65	0.33	0.92			ELOVL7
Elongator complex protein 1 OS=Homo sapiens OX=9606 GN=ELP1 PE=1 SV=3	ELP1	O95163	1	-0.08			1	-0.09	ELP1
Isoform 2 of Protein ELYS OS=Homo sapiens OX=9606 GN=AHCTF1	ELYS	Q8WYP5	0.01	-0.85	0.006	-1.46	0.34	-0.36	AHCTF1
Echinoderm microtubule-associated protein-like 4 OS=Homo sapiens OX=9606 GN=EML4 PE=1 SV=3	EMAL4	Q9HC35	1	-0.64	1	1.37	1	-1.17	EML4
Isoform 2 of ER membrane protein complex subunit 1 OS=Homo sapiens OX=9606 GN=EMC1	EMC1	Q8N766	0.57	-0.22	0.71	-0.2	0.64	-0.23	EMC1
ER membrane protein complex subunit 2 OS=Homo sapiens OX=9606 GN=EMC2 PE=1 SV=1	EMC2	Q15006	0.97	0.1	0.84	-0.33	0.81	0.45	EMC2
ER membrane protein complex subunit 3 OS=Homo sapiens OX=9606 GN=EMC3 PE=1 SV=3	EMC3	Q9P0I2	0.27	1.29	0.008	3.59	1	-0.82	EMC3
ER membrane protein complex subunit 4 OS=Homo sapiens OX=9606 GN=EMC4 PE=1 SV=2	EMC4	Q5J8M3	1	-1.07	1	-4.27	0.33	0.36	EMC4
ER membrane protein complex subunit 6 OS=Homo sapiens OX=9606 GN=EMC6 PE=1 SV=1	EMC6	Q9BV81	1	0.64			1	0.62	EMC6
ER membrane protein complex subunit 7 OS=Homo sapiens OX=9606 GN=EMC7 PE=1 SV=1	EMC7	Q9NPA0	0.53	1.25	0.61	1.76	1	-0.14	EMC7
ER membrane protein complex subunit 8 OS=Homo sapiens OX=9606 GN=EMC8 PE=1 SV=1	EMC8	O43402	0.75	0.36	1	-0.54	0.42	1.24	EMC8
Emerin OS=Homo sapiens OX=9606 GN=EMD PE=1 SV=1	EMD	P50402	0.59	0.33	0.93	0.07	0.51	0.56	EMD
ELM2 and SANT domain-containing protein 1 OS=Homo sapiens OX=9606 GN=ELMSAN1 PE=1 SV=2	EMSA1	Q6PJG2	0.5	-0.52	0.45	-0.97	0.33	0.76	MIDEAS
Isoform 2 of BRCA2-interacting transcriptional repressor EMSY OS=Homo sapiens OX=9606 GN=EMSY	EMSY	Q7Z589	0.1	-3.01	0.1	-3			EMSY
Isoform 2 of Protein enabled homolog OS=Homo sapiens OX=9606 GN=ENAH	ENAH	Q8N8S7	0.5	0.87	0.98	0.2	0.1	2.24	ENAH
Endonuclease domain-containing 1 protein OS=Homo sapiens OX=9606 GN=ENDOD1 PE=1 SV=2	ENDD1	O94919	0.23	1.12	0.74	0.28	0.26	2.31	ENDOD1
Cluster of Alpha-enolase OS=Homo sapiens OX=9606 GN=ENO1 PE=1 SV=2 (sp|P06733|ENOA_HUMAN)	ENOA	P06733	0.07	0.73	0.0087	1.1	0.52	0.35	ENO1
Isoform 2 of Gamma-enolase OS=Homo sapiens OX=9606 GN=ENO2	ENOG	P09104	0.33	0.79					ENO2
Endoplasmin OS=Homo sapiens OX=9606 GN=HSP90B1 PE=1 SV=1	ENPL	P14625	0.58	-0.1	0.001	-0.85	0.012	0.75	HSP90B1
Bis(5'-adenosyl)-triphosphatase ENPP4 OS=Homo sapiens OX=9606 GN=ENPP4 PE=1 SV=3	ENPP4	Q9Y6X5	0.62	-1.78	0.1	-3.44	1	0.82	ENPP4
Isoform 2 of Alpha-endosulfine OS=Homo sapiens OX=9606 GN=ENSA	ENSA	O43768	1	-1.86			1	-3.94	ENSA
Isoform 2 of Ectonucleoside triphosphate diphosphohydrolase 3 OS=Homo sapiens OX=9606 GN=ENTPD3	ENTP3	O75355	0.008	-3.16	0.008	-3.15			ENTPD3
Isoform 2 of Transcription and mRNA export factor ENY2 OS=Homo sapiens OX=9606 GN=ENY2	ENY2	Q9NPA8	1	0.26			1	0.25	ENY2
Cluster of Histone acetyltransferase p300 OS=Homo sapiens OX=9606 GN=EP300 PE=1 SV=2 (sp|Q09472|EP300_HUMAN)	EP300	Q09472	0.028	-1.2	0.028	-3.4	1	-0.12	EP300
Isoform 2 of E1A-binding protein p400 OS=Homo sapiens OX=9606 GN=EP400	EP400	Q96L91	0.00054	-1.31	< 0.0001	-2.31	0.26	-0.54	EP400	sig
Epithelial cell adhesion molecule OS=Homo sapiens OX=9606 GN=EPCAM PE=1 SV=2	EPCAM	P16422	0.87	0.01	0.55	-0.59	0.52	0.62	EPCAM
Endothelial protein C receptor OS=Homo sapiens OX=9606 GN=PROCR PE=1 SV=1	EPCR	Q9UNN8	0.4	-1.41	1	-1.27	1	-1.85	PROCR
Mammalian ependymin-related protein 1 OS=Homo sapiens OX=9606 GN=EPDR1 PE=1 SV=2	EPDR1	Q9UM22	0.53	1.17	0.63	0.52	0.1	2.17	EPDR1
Isoform 2 of Ectopic P granules protein 5 homolog OS=Homo sapiens OX=9606 GN=EPG5	EPG5	Q9HCE0	1	-1.78			1	-1.79	EPG5
Ephrin type-A receptor 2 OS=Homo sapiens OX=9606 GN=EPHA2 PE=1 SV=2	EPHA2	P29317	0.97	-0.03	0.12	-0.75	0.28	0.84	EPHA2
Epoxide hydrolase 4 OS=Homo sapiens OX=9606 GN=EPHX4 PE=2 SV=2	EPHX4	Q8IUS5	1	-1.86			1	-1.82	EPHX4
Epiplakin OS=Homo sapiens OX=9606 GN=EPPK1 PE=1 SV=3	EPIPL	P58107	0.8	-0.1	0.46	-0.33	0.55	0.55	EPPK1
Cluster of Isoform 2 of Epsin-1 OS=Homo sapiens OX=9606 GN=EPN1 (sp|Q9Y6I3-1|EPN1_HUMAN)	EPN1	Q9Y6I3	0.61	0.79	0.43	-1.26			EPN1
Isoform 2 of Epsin-3 OS=Homo sapiens OX=9606 GN=EPN3	EPN3	Q9H201	1	-1.12			0.1	3.52	EPN3
Isoform 2 of Clathrin interactor 1 OS=Homo sapiens OX=9606 GN=CLINT1	EPN4	Q14677	0.32	-1.75	1	0.57	0.15	-2.32	CLINT1
Epidermal growth factor receptor kinase substrate 8 OS=Homo sapiens OX=9606 GN=EPS8 PE=1 SV=1	EPS8	Q12929	0.91	-0.1	0.39	-0.62	0.49	1.78	EPS8
Ethanolaminephosphotransferase 1 OS=Homo sapiens OX=9606 GN=SELENOI PE=1 SV=3	EPT1	Q9C0D9	0.61	-0.46	1	-0.44	1	-0.57	SELENOI
GTPase Era, mitochondrial OS=Homo sapiens OX=9606 GN=ERAL1 PE=1 SV=2	ERAL1	O75616	1	-2.89	1	-2.83			ERAL1
Isoform 2 of Endoplasmic reticulum aminopeptidase 1 OS=Homo sapiens OX=9606 GN=ERAP1	ERAP1	Q9NZ08	0.94	0.21	0.14	-2.1	0.008	1.91	ERAP1
Isoform 3 of Endoplasmic reticulum aminopeptidase 2 OS=Homo sapiens OX=9606 GN=ERAP2	ERAP2	Q6P179	0.31	-0.89	0.008	-2.41	0.25	1.36	ERAP2
Isoform 2 of Receptor tyrosine-protein kinase erbB-2 OS=Homo sapiens OX=9606 GN=ERBB2	ERBB2	P04626	0.43	-1.79	0.42	-1.8			ERBB2
Isoform 2 of Erbin OS=Homo sapiens OX=9606 GN=ERBIN	ERBIN	Q96RT1	0.38	-0.69	0.91	-0.27	0.4	-1.51	ERBIN
DNA excision repair protein ERCC-6-like OS=Homo sapiens OX=9606 GN=ERCC6L PE=1 SV=1	ERC6L	Q2NKX8	0.55	-1.12	0.33	1.71	0.33	-3.94	ERCC6L
General transcription and DNA repair factor IIH helicase subunit XPD OS=Homo sapiens OX=9606 GN=ERCC2 PE=1 SV=1	ERCC2	P18074	1	0.06	1	0.06			ERCC2
General transcription and DNA repair factor IIH helicase subunit XPB OS=Homo sapiens OX=9606 GN=ERCC3 PE=1 SV=1	ERCC3	P19447	0.082	-1.94	0.15	-2.05	1	-1.64	ERCC3
Proepiregulin OS=Homo sapiens OX=9606 GN=EREG PE=1 SV=1	EREG	O14944	1	-1.49			1	-1.5	EREG
Eukaryotic peptide chain release factor subunit 1 OS=Homo sapiens OX=9606 GN=ETF1 PE=1 SV=3	ERF1	P62495	0.7	0.35	0.42	1	0.81	-0.38	ETF1
Isoform 2 of Eukaryotic peptide chain release factor GTP-binding subunit ERF3A OS=Homo sapiens OX=9606 GN=GSPT1	ERF3A	P15170	0.72	0.39	0.2	1.87	0.65	-1.59	GSPT1
Probable ergosterol biosynthetic protein 28 OS=Homo sapiens OX=9606 GN=ERG28 PE=1 SV=1	ERG28	Q9UKR5	0.33	0.31			0.33	0.3	ERG28
Lanosterol synthase OS=Homo sapiens OX=9606 GN=LSS PE=1 SV=1	ERG7	P48449	0.42	-0.63	0.015	-1.8	0.29	1.54	LSS
Isoform 2 of Endoplasmic reticulum-Golgi intermediate compartment protein 1 OS=Homo sapiens OX=9606 GN=ERGIC1	ERGI1	Q969X5	1	7.96	1	7.97			ERGIC1
[truncated: 2,858 more rows]

## Sheet: Supplementary Table 6
Supplementary Table 6: Excluded regions in spectral clustering
[truncated: 78 more rows]
