# Supplementary material for: Interphase chromosome conformation is specified by distinct folding programmes inherited through mitotic chromosomes or the cytoplasm
Source: Nat Cell Biol. 2025 Dec 22;28(1):82–97. doi: 10.1038/s41556-025-01828-1 (PMC12807859; doi:10.1038/s41556-025-01828-1)
Supplement: Supplementary file 5 — Statistical source data. [file 41556_2025_1828_MOESM5_ESM.xlsx]

## Sheet: Fig 1b 5h WB quant.
	raw data				normalised to control				ratio vs vinculin
sample	RanGAP1	vinculin: RanGAP1	Nup93	vinculin: Nup93	RanGAP1	vinculin	Nup93	vinculin	RanGAP1	Nup93
control R1	13967.1	28022.2	14291.1	23186.4	1	1	1	1	1	1
IAA R1	377.657	32459.9	204.95	19675	0.0270391	1.15837	0.0143411	0.848559	0.0233424	0.0169006
control R2	30473.7	57659.5	25149.4	36291.9	1	1	1	1	1	1
IAA R2	2102.9	58194.2	1188.09	31621.1	0.069007	1.00927	0.0472413	0.871298	0.0683728	0.0542195
control R3	23141.3	47349.5	21956.7	27692.9	1	1	1	1	1	1
IAA R3	1806.78	44261.2	840.041	20882.8	0.0780758	0.934776	0.038259	0.754084	0.0835235	0.0507357
replicate	Nup93 ratio
R1	0.0169006
R2	0.0542195
R3	0.0507357
	Nup93
average ratio depletion	0.0406186
SD ratio depletion	0.0206141

## Sheet: Fig 1f 5h nuc. vol. quant.
replicate	group	volume (um3)
1	rangap1 control	492.153
1	rangap1 control	470.524
1	rangap1 control	502.281
1	rangap1 control	636.949
1	rangap1 control	464.687
1	rangap1 control	454.731
1	rangap1 control	871.182
1	rangap1 control	580.559
1	rangap1 control	803.117
1	rangap1 control	628.967
1	rangap1 control	729.733
1	rangap1 control	527.344
1	rangap1 control	580.302
1	rangap1 control	550.69
1	rangap1 control	636.692
1	rangap1 control	685.959
1	rangap1 control	603.218
1	rangap1 control	438.595
1	rangap1 control	479.279
1	rangap1 control	484.772
1	rangap1 control	470.867
1	rangap1 control	633.001
1	rangap1 control	352.936
1	rangap1 control	669.651
1	rangap1 control	724.754
1	rangap1 control	504.856
1	rangap1 control	484.085
1	rangap1 control	555.153
1	rangap1 control	786.724
1	rangap1 control	742.779
1	rangap1 control	530.519
1	rangap1 control	523.396
1	rangap1 control	560.303
1	rangap1 control	457.306
1	rangap1 control	777.454
1	rangap1 control	592.403
1	rangap1 control	518.417
1	rangap1 control	838.051
1	rangap1 control	699.005
1	rangap1 control	541.763
1	rangap1 control	596.524
1	rangap1 control	314.827
1	rangap1 control	680.981
1	rangap1 control	676.346
1	rangap1 control	387.268
1	rangap1 control	376.11
1	rangap1 control	591.374
1	rangap1 control	673.428
2	rangap1 control	525.284
2	rangap1 control	437.222
2	rangap1 control	519.791
2	rangap1 control	512.066
2	rangap1 control	648.021
2	rangap1 control	521.851
2	rangap1 control	552.407
2	rangap1 control	563.736
2	rangap1 control	753.765
2	rangap1 control	766.468
2	rangap1 control	579.7
2	rangap1 control	628.109
2	rangap1 control	619.87
2	rangap1 control	450.268
2	rangap1 control	600.3
2	rangap1 control	469.666
2	rangap1 control	631.542
2	rangap1 control	791.616
2	rangap1 control	604.076
2	rangap1 control	563.049
2	rangap1 control	486.832
2	rangap1 control	628.624
2	rangap1 control	753.422
2	rangap1 control	444.346
2	rangap1 control	450.611
2	rangap1 control	427.78
2	rangap1 control	860.367
2	rangap1 control	582.876
2	rangap1 control	602.531
2	rangap1 control	522.194
2	rangap1 control	464.859
2	rangap1 control	497.217
2	rangap1 control	495.243
2	rangap1 control	454.731
2	rangap1 control	733.509
2	rangap1 control	895.729
2	rangap1 control	964.394
2	rangap1 control	663.643
2	rangap1 control	601.587
2	rangap1 control	445.805
2	rangap1 control	542.45
2	rangap1 control	558.929
2	rangap1 control	406.837
2	rangap1 control	574.894
2	rangap1 control	439.968
2	rangap1 control	689.735
2	rangap1 control	664.844
2	rangap1 control	524.082
3	rangap1 control	456.619
3	rangap1 control	528.717
3	rangap1 control	586.739
3	rangap1 control	442.886
3	rangap1 control	480.309
3	rangap1 control	601.501
3	rangap1 control	402.546
3	rangap1 control	606.308
3	rangap1 control	627.938
3	rangap1 control	616.607
3	rangap1 control	581.417
3	rangap1 control	437.994
3	rangap1 control	434.647
3	rangap1 control	439.796
3	rangap1 control	489.664
3	rangap1 control	505.028
3	rangap1 control	615.663
3	rangap1 control	753.765
3	rangap1 control	588.97
3	rangap1 control	646.991
3	rangap1 control	420.57
3	rangap1 control	590.172
3	rangap1 control	607.853
3	rangap1 control	640.812
3	rangap1 control	621.672
3	rangap1 control	510.178
3	rangap1 control	725.698
3	rangap1 control	568.371
3	rangap1 control	470.867
3	rangap1 control	615.32
3	rangap1 control	507.774
3	rangap1 control	560.045
3	rangap1 control	579.872
3	rangap1 control	353.794
3	rangap1 control	651.112
3	rangap1 control	544.682
3	rangap1 control	688.534
3	rangap1 control	542.45
3	rangap1 control	395.336
3	rangap1 control	550.69
3	rangap1 control	533.095
3	rangap1 control	574.379
3	rangap1 control	533.009
3	rangap1 control	576.439
3	rangap1 control	594.12
3	rangap1 control	536.27
3	rangap1 control	571.632
3	rangap1 control	650.511
1	rangap1 delta	260.41
1	rangap1 delta	201.874
1	rangap1 delta	300.922
1	rangap1 delta	274.315
1	rangap1 delta	218.353
1	rangap1 delta	173.893
1	rangap1 delta	218.182
1	rangap1 delta	245.819
1	rangap1 delta	232.258
1	rangap1 delta	252.171
1	rangap1 delta	194.492
1	rangap1 delta	213.203
1	rangap1 delta	172.863
1	rangap1 delta	213.718
1	rangap1 delta	238.609
1	rangap1 delta	221.786
1	rangap1 delta	306.759
1	rangap1 delta	262.213
1	rangap1 delta	282.04
1	rangap1 delta	234.146
1	rangap1 delta	211.83
1	rangap1 delta	236.549
1	rangap1 delta	231.142
1	rangap1 delta	265.56
1	rangap1 delta	284.615
1	rangap1 delta	262.985
1	rangap1 delta	174.236
1	rangap1 delta	222.13
1	rangap1 delta	242.643
1	rangap1 delta	347.099
1	rangap1 delta	237.751
1	rangap1 delta	227.966
1	rangap1 delta	215.778
1	rangap1 delta	221.357
1	rangap1 delta	230.37
1	rangap1 delta	288.391
1	rangap1 delta	333.71
1	rangap1 delta	194.664
1	rangap1 delta	264.015
1	rangap1 delta	171.146
1	rangap1 delta	165.653
1	rangap1 delta	225.477
1	rangap1 delta	117.76
1	rangap1 delta	273.113
1	rangap1 delta	245.476
1	rangap1 delta	230.37
1	rangap1 delta	243.588
1	rangap1 delta	231.743
2	rangap1 delta	195.522
2	rangap1 delta	207.024
2	rangap1 delta	197.411
2	rangap1 delta	211.143
2	rangap1 delta	154.839
2	rangap1 delta	193.462
2	rangap1 delta	140.076
2	rangap1 delta	263.157
2	rangap1 delta	268.822
2	rangap1 delta	221.529
2	rangap1 delta	256.805
2	rangap1 delta	218.868
2	rangap1 delta	121.88
2	rangap1 delta	138.016
2	rangap1 delta	418.339
2	rangap1 delta	191.059
2	rangap1 delta	210.028
2	rangap1 delta	230.369
2	rangap1 delta	212.173
2	rangap1 delta	135.784
2	rangap1 delta	210.629
2	rangap1 delta	196.381
2	rangap1 delta	148.487
2	rangap1 delta	253.544
2	rangap1 delta	147.629
2	rangap1 delta	206.509
2	rangap1 delta	208.912
2	rangap1 delta	249.424
2	rangap1 delta	165.482
2	rangap1 delta	148.144
2	rangap1 delta	207.539
2	rangap1 delta	233.688
2	rangap1 delta	236.721
2	rangap1 delta	139.389
2	rangap1 delta	172.005
2	rangap1 delta	186.596
2	rangap1 delta	208.225
2	rangap1 delta	192.947
2	rangap1 delta	237.579
2	rangap1 delta	225.734
2	rangap1 delta	216.122
2	rangap1 delta	190.029
2	rangap1 delta	187.969
2	rangap1 delta	194.149
2	rangap1 delta	158.787
2	rangap1 delta	172.519
2	rangap1 delta	202.045
2	rangap1 delta	232.43
3	rangap1 delta	199.814
3	rangap1 delta	175.61
3	rangap1 delta	186.768
3	rangap1 delta	187.111
3	rangap1 delta	137.501
3	rangap1 delta	156.298
3	rangap1 delta	173.721
3	rangap1 delta	181.789
3	rangap1 delta	201.53
3	rangap1 delta	194.492
3	rangap1 delta	132.008
3	rangap1 delta	226.765
3	rangap1 delta	128.231
3	rangap1 delta	204.105
3	rangap1 delta	177.841
3	rangap1 delta	201.359
3	rangap1 delta	256.119
3	rangap1 delta	215.95
3	rangap1 delta	197.067
3	rangap1 delta	239.725
3	rangap1 delta	170.975
3	rangap1 delta	135.269
3	rangap1 delta	174.065
3	rangap1 delta	173.035
3	rangap1 delta	190.887
3	rangap1 delta	171.919
3	rangap1 delta	155.697
3	rangap1 delta	204.62
3	rangap1 delta	161.362
3	rangap1 delta	228.31
3	rangap1 delta	288.048
3	rangap1 delta	189.514
3	rangap1 delta	118.103
3	rangap1 delta	212.345
3	rangap1 delta	224.791
3	rangap1 delta	233.116
3	rangap1 delta	166.683
3	rangap1 delta	227.966
3	rangap1 delta	114.67
3	rangap1 delta	121.193
3	rangap1 delta	157.413
3	rangap1 delta	225.563
3	rangap1 delta	172.52
3	rangap1 delta	161.018
3	rangap1 delta	188.828
3	rangap1 delta	252.171
3	rangap1 delta	204.449
3	rangap1 delta	158.357
1	nup93 control	675.831
1	nup93 control	583.019
1	nup93 control	666.904
1	nup93 control	411.815
1	nup93 control	677.204
1	nup93 control	834.618
1	nup93 control	519.361
1	nup93 control	573.606
1	nup93 control	580.73
1	nup93 control	640.984
1	nup93 control	438.08
1	nup93 control	693.855
1	nup93 control	641.499
1	nup93 control	693.169
1	nup93 control	510.349
1	nup93 control	562.448
1	nup93 control	561.161
1	nup93 control	558.414
1	nup93 control	578.327
1	nup93 control	541.248
1	nup93 control	517.988
1	nup93 control	479.45
1	nup93 control	439.368
1	nup93 control	517.388
1	nup93 control	562.019
1	nup93 control	605.278
1	nup93 control	661.927
1	nup93 control	868.95
1	nup93 control	518.245
1	nup93 control	380.917
1	nup93 control	361.004
1	nup93 control	653.343
1	nup93 control	667.848
1	nup93 control	642.957
1	nup93 control	503.311
1	nup93 control	603.819
1	nup93 control	612.144
1	nup93 control	499.02
1	nup93 control	352.163
1	nup93 control	508.633
1	nup93 control	503.483
1	nup93 control	588.541
1	nup93 control	543.137
1	nup93 control	458.164
1	nup93 control	767.498
1	nup93 control	696.43
1	nup93 control	597.725
1	nup93 control	588.455
2	nup93 control	405.121
2	nup93 control	528.202
2	nup93 control	539.875
2	nup93 control	567.684
2	nup93 control	592.918
2	nup93 control	535.326
2	nup93 control	374.909
2	nup93 control	566.396
2	nup93 control	520.306
2	nup93 control	385.551
2	nup93 control	628.452
2	nup93 control	550.175
2	nup93 control	682.869
2	nup93 control	664.33
2	nup93 control	429.84
2	nup93 control	739.174
2	nup93 control	468.979
2	nup93 control	488.377
2	nup93 control	496.874
2	nup93 control	462.198
2	nup93 control	435.848
2	nup93 control	655.489
2	nup93 control	421.429
2	nup93 control	480.652
2	nup93 control	538.673
2	nup93 control	448.38
2	nup93 control	453.529
2	nup93 control	407.868
2	nup93 control	444.775
2	nup93 control	462.971
2	nup93 control	427.265
2	nup93 control	708.275
2	nup93 control	432.072
2	nup93 control	509.577
2	nup93 control	413.361
2	nup93 control	543.652
2	nup93 control	553.694
2	nup93 control	485.458
2	nup93 control	484.6
2	nup93 control	495.587
2	nup93 control	450.697
2	nup93 control	563.393
2	nup93 control	545.54
2	nup93 control	561.504
2	nup93 control	641.155
2	nup93 control	448.036
2	nup93 control	519.619
2	nup93 control	405.293
3	nup93 control	474.751
3	nup93 control	549.841
3	nup93 control	534.033
3	nup93 control	782.688
3	nup93 control	839.5
3	nup93 control	637.447
3	nup93 control	621.968
3	nup93 control	481.173
3	nup93 control	361.95
3	nup93 control	396.037
3	nup93 control	482.738
3	nup93 control	386.816
3	nup93 control	387.228
3	nup93 control	480.514
3	nup93 control	663.795
3	nup93 control	443.134
3	nup93 control	502.58
3	nup93 control	467.341
3	nup93 control	510.155
3	nup93 control	489.654
3	nup93 control	566.885
3	nup93 control	438.688
3	nup93 control	589.774
3	nup93 control	602.866
3	nup93 control	514.355
3	nup93 control	517.977
3	nup93 control	413.822
3	nup93 control	369.608
3	nup93 control	504.062
3	nup93 control	507.356
3	nup93 control	489.571
3	nup93 control	415.798
3	nup93 control	565.65
3	nup93 control	565.156
3	nup93 control	425.514
3	nup93 control	441.487
3	nup93 control	416.621
3	nup93 control	481.997
3	nup93 control	594.138
3	nup93 control	563.921
3	nup93 control	495.006
3	nup93 control	659.678
3	nup93 control	570.591
3	nup93 control	524.071
3	nup93 control	423.702
3	nup93 control	505.462
3	nup93 control	460.425
3	nup93 control	459.436
1	nup93 delta	232.601
1	nup93 delta	258.694
1	nup93 delta	304.699
1	nup93 delta	205.822
1	nup93 delta	228.825
1	nup93 delta	177.326
1	nup93 delta	204.62
1	nup93 delta	244.617
1	nup93 delta	281.353
1	nup93 delta	220.671
1	nup93 delta	213.375
1	nup93 delta	201.702
1	nup93 delta	259.552
1	nup93 delta	297.318
1	nup93 delta	316.372
1	nup93 delta	291.824
1	nup93 delta	271.053
1	nup93 delta	225.391
1	nup93 delta	279.207
1	nup93 delta	291.996
1	nup93 delta	121.021
1	nup93 delta	419.884
1	nup93 delta	303.669
1	nup93 delta	241.528
1	nup93 delta	257.149
1	nup93 delta	197.067
1	nup93 delta	302.467
1	nup93 delta	234.833
1	nup93 delta	242.386
1	nup93 delta	276.118
1	nup93 delta	322.037
1	nup93 delta	259.209
1	nup93 delta	278.091
1	nup93 delta	227.795
1	nup93 delta	246.334
1	nup93 delta	172.52
1	nup93 delta	204.106
1	nup93 delta	209.77
1	nup93 delta	275.945
1	nup93 delta	265.732
1	nup93 delta	258.693
1	nup93 delta	487.003
1	nup93 delta	226.765
1	nup93 delta	283.928
1	nup93 delta	239.382
1	nup93 delta	214.062
1	nup93 delta	242.043
1	nup93 delta	266.933
2	nup93 delta	187.283
2	nup93 delta	161.877
2	nup93 delta	218.182
2	nup93 delta	255.775
2	nup93 delta	172.348
2	nup93 delta	218.182
2	nup93 delta	169.859
2	nup93 delta	156.898
2	nup93 delta	233.116
2	nup93 delta	214.319
2	nup93 delta	207.024
2	nup93 delta	236.206
2	nup93 delta	146.427
2	nup93 delta	190.201
2	nup93 delta	186.253
2	nup93 delta	214.577
2	nup93 delta	213.718
2	nup93 delta	169.601
2	nup93 delta	212.173
2	nup93 delta	200.329
2	nup93 delta	209.084
2	nup93 delta	211.487
2	nup93 delta	172.176
2	nup93 delta	212.002
2	nup93 delta	167.713
2	nup93 delta	163.765
2	nup93 delta	207.539
2	nup93 delta	199.986
2	nup93 delta	180.759
2	nup93 delta	228.138
2	nup93 delta	209.255
2	nup93 delta	161.877
2	nup93 delta	185.566
2	nup93 delta	251.827
2	nup93 delta	206.337
2	nup93 delta	199.814
2	nup93 delta	144.024
2	nup93 delta	178.185
2	nup93 delta	252.428
2	nup93 delta	183.849
2	nup93 delta	233.803
2	nup93 delta	152.435
2	nup93 delta	164.108
2	nup93 delta	178.699
2	nup93 delta	196.209
2	nup93 delta	232.601
2	nup93 delta	216.122
2	nup93 delta	240.498
3	nup93 delta	171.424
3	nup93 delta	163.355
3	nup93 delta	196.536
3	nup93 delta	189.867
3	nup93 delta	209.134
3	nup93 delta	150.017
3	nup93 delta	196.948
3	nup93 delta	214.805
3	nup93 delta	238.394
3	nup93 delta	170.271
3	nup93 delta	201.559
3	nup93 delta	291.305
3	nup93 delta	177.666
3	nup93 delta	162.532
3	nup93 delta	168.789
3	nup93 delta	157.921
3	nup93 delta	168.954
3	nup93 delta	158.415
3	nup93 delta	204.853
3	nup93 delta	194.808
3	nup93 delta	148.37
3	nup93 delta	175.706
3	nup93 delta	217.862
3	nup93 delta	192.996
3	nup93 delta	167.472
3	nup93 delta	194.972
3	nup93 delta	150.675
3	nup93 delta	166.649
3	nup93 delta	192.338
3	nup93 delta	200.736
3	nup93 delta	149.523
3	nup93 delta	194.643
3	nup93 delta	150.511
3	nup93 delta	167.801
3	nup93 delta	147.793
3	nup93 delta	192.723
3	nup93 delta	155.286
3	nup93 delta	186.409
3	nup93 delta	206.17
3	nup93 delta	189.703
3	nup93 delta	176.858
3	nup93 delta	148.535
3	nup93 delta	195.631
3	nup93 delta	187.727
3	nup93 delta	193.984
3	nup93 delta	213.58
3	nup93 delta	207.323
3	nup93 delta	220.661

## Sheet: Fig 1g nuclear import quant.
time	RanGAP1 Control 1	RanGAP1 Control 2	RanGAP1 Control 3	RanGAP1 Control 4	RanGAP1 Control 5	RanGAP1 Control 6	RanGAP1 Control 7	RanGAP1 Control 8	RanGAP1 Aux-1	RanGAP1 Aux-2	RanGAP1 Aux-3	RanGAP1Aux-4	RanGAP1 Aux-5	RanGAP1 Aux-6	RanGAP1 Aux-7	RanGAP1 Aux-8	NUP93 Control 1	NUP93 Control 2	NUP93 Control 5	NUP93 Control 6	NUP93 Control 7	NUP93 Control 8	NUP93 Control 9	NUP93 Control 10	NUP93 Aux-1	NUP93 Aux-2	NUP93 Aux-4	NUP93 Aux-5	NUP93 Aux-6	NUP93 Aux-7	NUP93 Aux-8	NUP93 Aux-9
met	0.422701	0.422701	0.447208	0.447208	0.411786	0.411786	0.44316	0.44316	0.396476	0.396476	0.456585	0.456585	0.416825	0.416825	0.393416	0.393416	0.419461	0.419461	0.320234	0.320234	0.392392	0.392392	0.415972	0.415972	0.361198	0.361198	0.445028	0.445028	0.420456	0.420456	0.391793	0.391793
ana	0.418337	0.381156	0.399892	0.34886	0.369449	0.353713	0.413912	0.379712	0.346142	0.300144	0.363613	0.340877	0.390783	0.381646	0.425708	0.368541	0.359772	0.401068	0.387996	0.389701	0.351778	0.377085	0.382706	0.371783	0.388045	0.38236	0.418953	0.401144	0.399309	0.418979	0.38493	0.369446
10	0.361667	0.388686	0.376421	0.375833	0.4	0.390455	0.386199	0.405608	0.385007	0.356901	0.329763	0.339113	0.313476	0.360313	0.34228	0.348041	0.362178	0.370328	0.333763	0.346634	0.327845	0.372435	0.297841	0.307769	0.345429	0.27426	0.339501	0.403812	0.384441	0.417175	0.36063	0.311835
20	0.448308	0.423996	0.423926	0.415885	0.460481	0.465234	0.447633	0.439468	0.443723	0.364492	0.313333	0.318187	0.317912	0.371705	0.349169	0.359273	0.354224	0.355596	0.362158	0.354145	0.325119	0.374988	0.322727	0.323984	0.343416	0.29862	0.382433	0.366478	0.377798	0.357065	0.368887	0.342679
30	0.499234	0.557074	0.5235	0.548553	0.635115	0.538812	0.523815	0.551411	0.408983	0.370179	0.305009	0.363228	0.323875	0.354009	0.347135	0.356692	0.399126	0.388515	0.39552	0.403267	0.373152	0.377941	0.355883	0.335089	0.361514	0.334444	0.328573	0.361107	0.363637	0.361595	0.338814	0.339537
40	0.540812	0.62248	0.661313	0.658504	0.711016	0.65012	0.62402	0.675235	0.36772	0.350548	0.304988	0.355739	0.338286	0.388519	0.325104	0.345182	0.446325	0.429089	0.48287	0.447135	0.371978	0.385121	0.41432	0.413733	0.370814	0.337314	0.302553	0.350198	0.360572	0.349786	0.327318	0.372796
50	0.616041	0.734406	0.663657	0.744313	0.783009	0.750429	0.702544	0.773544	0.374921	0.371929	0.310893	0.313908	0.348033	0.355247	0.3041	0.347428	0.474869	0.484878	0.555043	0.527621	0.442993	0.411907	0.448006	0.473592	0.349909	0.371175	0.31275	0.352526	0.346659	0.336271	0.335851	0.336763
60	0.742961	0.860223	0.773254	0.787965	0.785912	0.790107	0.757653	0.832245	0.401813	0.347311	0.345984	0.302156	0.320902	0.343665	0.323574	0.34844	0.519076	0.533296	0.583763	0.570403	0.464318	0.522804	0.517147	0.485269	0.323279	0.366511	0.33187	0.354695	0.35199	0.368921	0.352797	0.375724
70	0.763842	0.880921	0.799493	0.813794	0.860186	0.818231	0.788895	0.860247	0.43759	0.384428	0.277014	0.336808	0.339911	0.376385	0.319086	0.339996	0.625318	0.544457	0.662766	0.57353	0.559236	0.594822	0.554242	0.54121	0.354074	0.367005	0.32424	0.349587	0.375598	0.382895	0.335573	0.339734
80	0.850344	0.873031	0.847392	0.851136	0.878714	0.873054	0.821811	0.901146		0.40209	0.302876	0.335485	0.350173	0.37101	0.336335	0.322469	0.691848	0.616459	0.668646	0.648016	0.653874	0.614607	0.611246	0.538234	0.365883	0.352	0.324342	0.340505	0.346878	0.350035	0.305429	0.321055
90	0.880479	0.930002	0.886576	0.885355	0.896994	0.919669	0.867158	0.91668	0.414069	0.38706	0.299357	0.338785	0.361143	0.329592	0.339368	0.373714	0.697806	0.599381	0.683006	0.669649	0.657277	0.695135	0.594849	0.569097	0.368408	0.386217	0.292666	0.356134	0.33115	0.373388	0.350105	0.304881
100	0.895853	0.915534	0.914065	0.903322	0.931084	0.921631	0.895663	0.942922	0.440557	0.3728	0.300805	0.396336	0.324598	0.312519	0.369738	0.348013	0.718407	0.628344	0.704361	0.689199	0.688747	0.684417	0.665417	0.597526	0.337444	0.37775	0.328056	0.335781	0.33225	0.363708	0.347695	0.338833
110	0.909186	0.913611	0.915705	0.939246	0.96529	0.920995	0.928572	0.968491		0.353147	0.332752	0.302916	0.33555	0.357677	0.336672	0.335603	0.71052	0.69756	0.733812	0.709922	0.698833	0.696841	0.675365	0.592711	0.329293	0.357519	0.309331	0.316582	0.365274	0.361336	0.332233	0.346982
120	0.932021	0.940408	0.936736	0.938345	0.948028	0.934624	0.921814	0.936915		0.385533	0.320295	0.330721	0.345231	0.378039	0.382338	0.342077	0.716729	0.717215	0.746641	0.743621	0.759488	0.730131	0.685323	0.627408	0.352164	0.357813	0.316402	0.342015	0.381148	0.369605	0.345252	0.347705
130	0.94919	0.95457	0.934851	0.948309	0.957526	0.938657	0.946608	0.927823		0.337255	0.316643	0.285001	0.309353	0.323069	0.370184	0.32941	0.785881	0.67803	0.74022	0.772614	0.741767	0.779974	0.706245	0.603394	0.333686	0.358941	0.301511	0.329675	0.370402	0.335697	0.321555	0.356942
140	0.960517	0.962648	0.942439	0.956585	0.944159	0.953585	0.965898	0.952035		0.313704	0.360667	0.297634	0.316652	0.255366	0.359913	0.313041	0.752423	0.71055	0.7944	0.779465	0.782072	0.806339	0.702292	0.66267	0.330107	0.344388	0.316999	0.338738		0.38118	0.352814	0.329061
150	0.953632	0.948555	0.958104	0.955837	0.960867	0.949541	0.961844	0.967729		0.316911	0.370098	0.266607	0.327128	0.281611	0.349791	0.326129	0.756475	0.718529	0.793671	0.774837	0.837171	0.821134	0.723589	0.663849	0.340167	0.380432	0.302223	0.342895		0.390436	0.348526	0.353168
160	0.938717	0.951023	0.957123	0.960229	0.957409	0.965331	0.956057	0.956861		0.398841	0.379942	0.313544	0.315966	0.304502		0.30583	0.7514	0.72366	0.799636	0.791081	0.844151	0.847024	0.729115	0.690361	0.349116	0.387693	0.353471	0.338541		0.368511	0.313578	0.352595
170	0.953797	0.950492	0.948656	0.962167	0.966043	0.973411	0.963031	0.98176	0.354195	0.304815	0.360395	0.334841	0.325356	0.30673		0.308393	0.761446	0.685731	0.79263	0.806484	0.809619	0.861796	0.713178	0.71112	0.313222	0.388907	0.319949	0.353588		0.368455	0.333885	0.385655
180	0.952572	0.950004	0.951943	0.965167	0.960531	0.973538	0.962528	0.985337	0.367949	0.313458	0.373209	0.327054	0.328558	0.289813		0.309348	0.746882	0.714645	0.826085	0.804773	0.83875	0.877678	0.761131	0.701827	0.344133	0.35428	0.297626	0.3069		0.378909	0.30306	0.329709
190	0.959142	0.952721	0.968287	0.961506	0.967819	0.975326	0.969492	0.969171	0.373594	0.325269	0.34867	0.366314	0.330512	0.317045		0.318914	0.791125	0.723609	0.821476	0.820994	0.848659	0.915966	0.761537	0.731021	0.36018	0.39564	0.315903	0.309062		0.388793	0.290315	0.363017
200	0.978369	0.962917	0.964212	0.965128	0.970431	0.985324	0.978839	0.972405	0.371466	0.330434	0.341583	0.320043	0.335554	0.328725	0.364596	0.318432	0.785193	0.736362	0.844965	0.844957	0.868685	0.870337	0.743726	0.731466	0.345004	0.364005	0.332242	0.34106		0.328452	0.325736	0.322568
210	0.971661	0.951139	0.956675	0.965446	0.970485	0.970622	0.97607	0.977314	0.346812	0.315732	0.372189	0.359505	0.297596	0.344798	0.365672	0.315824	0.779033	0.728283	0.839697	0.845655	0.89316	0.902911	0.671349	0.728424	0.379	0.342276	0.319985	0.342603		0.345462	0.358801	0.354907
220	0.978966	0.956388	0.975365	0.963591	0.971283	0.985838	0.975266	0.983401	0.365729	0.376578	0.357064	0.296254	0.310451	0.33848	0.351367	0.312513	0.766634	0.7437	0.843833	0.856423	0.905601	0.922145	0.717386	0.721966	0.316545	0.332336	0.307047	0.31361		0.317596	0.365775	0.311658
230	0.976606	0.963543	0.973326	0.976532	0.973299	0.98651	0.977685	0.983511	0.329964	0.322131	0.350558	0.325201	0.314192	0.365822	0.345923	0.336547	0.75979	0.737163	0.870153	0.859148	0.902896	0.912165	0.712234	0.741403	0.331088	0.355407	0.310111	0.298659		0.334516	0.37551	0.321387
240	0.981603	0.959672	0.972793	0.979901	0.951116	0.971474	0.97714	0.98042	0.376672	0.317354	0.371149	0.328153	0.308117	0.360363	0.349482	0.308378	0.788396	0.69995	0.861249	0.878372	0.897174	0.917215	0.737913	0.708912	0.330086	0.364958	0.316634	0.303717			0.344402	0.331864
250	0.979152	0.965345	0.981227	0.980114	0.954371	0.972485	0.975859	0.982884	0.361285	0.313509	0.368594	0.332721	0.309177	0.34027	0.32406	0.290279	0.816588	0.743673	0.874121	0.883772	0.896442	0.937783	0.746515	0.719819	0.370378	0.37709	0.320718	0.310771			0.351977	0.338989
260	0.995007	0.972466	0.978526	0.978064	0.974677	0.970936	0.979793	0.973925	0.385975	0.335149	0.368588	0.358449	0.322845	0.370461	0.311044	0.32831	0.826904	0.746236		0.875363	0.914958	0.901619	0.700551	0.730529	0.35108	0.356588	0.320612	0.318068			0.308413	0.330185
270	0.984025	0.973079	0.971715	0.972419	0.978396	0.976898	0.980488	0.980699	0.384851	0.348419	0.331065	0.302247	0.323505	0.361719	0.334513	0.313842	0.817888	0.729385		0.882573	0.902333	0.911936	0.709374	0.69916	0.347797	0.378757	0.319824	0.300677			0.338465	0.323671
280	0.985653	0.943288	0.972343	0.963985	0.954394	0.971806	0.976344	0.977919	0.375416	0.307673	0.330424	0.372785	0.329679	0.350393	0.342129	0.33762	0.801063	0.725111		0.882123	0.940265	0.915582	0.734269	0.723529	0.367828	0.387949	0.332854	0.297554			0.33946	0.34774
290	0.978143	0.977693	0.969407	0.973726	0.95421	0.973259	0.982138	0.966067	0.395576	0.333536	0.349164	0.365201	0.304595	0.360704	0.313888	0.309096	0.778526	0.775347		0.90206	0.922671	0.933802	0.72625	0.720116	0.391155	0.378708	0.290628	0.313352			0.337621	0.301645
300	0.970863	0.975399	0.973051	0.953775	0.955251	0.959345	0.986086	0.976179	0.383092	0.325724	0.35829	0.330259	0.320315	0.336727	0.333873	0.335664	0.796882	0.743642		0.873671	0.893734	0.924195	0.72726	0.745348	0.366441	0.399754	0.286897	0.320076			0.379209	0.287041
310	0.992152	0.971085	0.976344	0.965351	0.96875	0.964674	0.967417	0.97831	0.350964	0.308744	0.340876	0.335727	0.316126	0.32091	0.295244	0.322831	0.801878	0.749838		0.888353	0.873065	0.935758	0.705585	0.729509	0.377789	0.411091	0.284281	0.292789			0.333105	0.305753
