# Supplementary material for: Interphase chromosome conformation is specified by distinct folding programmes inherited through mitotic chromosomes or the cytoplasm
Source: Nat Cell Biol. 2025 Dec 22;28(1):82–97. doi: 10.1038/s41556-025-01828-1 (PMC12807859; doi:10.1038/s41556-025-01828-1)
Supplement: Supplementary file 7 — Statistical source data. [file 41556_2025_1828_MOESM7_ESM.xlsx]

## Sheet: Fig 2d CRE enrichment at MCDs
category	Genome	ctrl EV1 > 0	MCD anchors
closed	97.851	0.98202	0.91809
open	0.84069	1.71794	1.95645
CTCF	0.15517	1.85727	2.44175
K4me3	0.20579	1.90136	5.0599
distal enhancer-like elements (dELS)	0.44499	1.92028	7.49304
proximal enhancer-like elements (pELS)	0.20363	1.945	9.36651
promoter-like elements (PLS)	0.29874	1.78675	6.21661
