# Supplementary material for: Interphase chromosome conformation is specified by distinct folding programmes inherited through mitotic chromosomes or the cytoplasm
Source: Nat Cell Biol. 2025 Dec 22;28(1):82–97. doi: 10.1038/s41556-025-01828-1 (PMC12807859; doi:10.1038/s41556-025-01828-1)
Supplement: Supplementary file 8 — Statistical source data. [file 41556_2025_1828_MOESM8_ESM.xlsx]

## Sheet: Fig 3b telocyto nuc. vol.quant.
Fig 3b: all nuclear volume measurements (randomly sampled to minimum for figure) in um3
RanGAP1 control Telo R1	RanGAP1 delta Telo R1	RanGAP1 control Cyto R1	RanGAP1 delta Cyto R1	RanGAP1 control 5h R1	RanGAP1 delta 5h R1	RanGAP1 control Telo R2	RanGAP1 delta Telo R2	RanGAP1 control Cyto R2	RanGAP1 delta Cyto R2	RanGAP1 control 5h R2	RanGAP1 delta 5h R2	RanGAP1 control 5h R3	RanGAP1 control 5h R4	RanGAP1 delta 5h R3	RanGAP1 delta 5h R4
145.048	152.827	267.904	160.364	777.454	272.599	174.708	179.095	292.377	145.419	411.815	138.101	579.7	353.794	249.424	189.514
148.906	134.438	266.719	170.921	479.279	326.157	167.208	143.382	294.712	186.066	748.101	122.566	791.616	766.897	344.696	216.465
169.88	160.729	243.271	188.227	464.687	193.977	162.174	123.166	301.252	278.321	630.684	187.283	450.611	615.32	210.028	233.116
166.683	113.978	173.201	158.454	487.518	288.391	152.522	131.875	229.196	172.622	560.303	243.416	574.894	480.309	418.339	161.018
114.954	182.449	248.271	175.99	484.772	260.41	200.686	125.12	245.579	212.689	386.152	154.839	521.851	704.756	225.734	215.95
115.678	208.689	298.943	206.423	786.724	294.571	179.178	115.467	265.373	164.923	547.771	164.28	753.765	640.812	190.029	221.958
163.475	190.989	216.766	210.65	625.877	241.528	175.138	124.971	215.09	230.24	394.221	153.294	601.587	651.112	212.173	228.31
170.835	174.049	184.413	161.11	628.967	173.893	225.471	189.791	148.995	158.73	392.933	137.157	663.643	470.867	194.149	252.171
159.65	179.257	239.763	146.931	314.827	201.874	162.721	140.518	309.216	186.414	407.009	128.231	628.624	510.178	211.143	201.359
193.36	140.972	283.448	178.394	474.386	286.674	137.786	180.834	311.202	183.963	304.871	110.722	497.217	489.664	268.822	137.157
140.108	144.472	211.852	187.513	527.344	174.236	190.884	145.104	422.382	154.028	385.294	89.951	602.531	402.546	154.839	256.119
172.471	130.959	250.934	186.526	414.562	211.83	211.762	138.962	370.36	140.849	378.256	81.367	495.243	544.682	224.018	198.612
156.99	144.496	221.094	166.039	550.69	262.985	163.433	169.608	315.805	115.087	624.075	195.694	536.442	581.417	172.519	161.362
166.426	152.795	304.834	176.65	742.779	165.653	161.628	170.403	303.984	151.379	314.14	115.356	522.194	337.315	165.482	173.035
139.743	148.777	271.077	182.481	518.074	194.664	182.44	152.29	311.12	183.086	356.541	125.141	733.509	507.774	263.157	228.31
125.962	168.078	215.703	190.533	632.744	237.408	180.155	155.187	329.1	172.986	481.339	105.4	631.542	590.172	236.721	212.173
149.571	150.772	260.501	154.501	376.11	230.37	229.991	160.519	279.711	198.914	312.853	96.731	860.367	434.647	207.539	183.163
176.564	150.429	258.265	170.315	472.24	252.171	124.342	142.803	409.815	154.591	469.666	113.811	558.929	557.041	216.122	174.065
163.674	99.215	236.238	188.672	555.153	213.718	181.827	126.113	341.8	208.235	398.083	120.335	563.049	576.439	256.805	178.528
150.617	101.066	261.387	171.103	492.153	282.04	178.268	93.927	442.002	125.037	399.113	114.67	406.837	564.766	135.784	127.373
164.8	176.806	230.048	213.729	530.519	284.615	166.347	107.901	383.589	206.944	419.712	90.466	445.805	594.12	140.076	124.969
156.099	164.913	306.169	160.3	523.396	218.353	144.028	141.925	332.031	185.768	387.096	139.732	604.076	528.717	195.522	236.721
145.252	149.077	279.685	142.388	838.051	274.315	155.585	126.147	294.728	184.129	386.925	162.22	512.066	536.184	192.947	194.492
140.457	158.486	282.689	192.776	541.763	237.751	159.625	136.743	292.99	141.76	494.041	130.634	619.87	725.698	158.787	199.814
127.359	131.997	250.052	195.989	596.524	245.476	137.256	77.983	283.006	86.758	399.456	142.565	689.735	615.663	172.005	114.67
138.933	142.726	231.866	190.174	484.085	273.113	143.978	152.306	326.161	102.454	311.823	98.276	444.346	531.12	206.509	206.337
128.939	136.482	227.376	179.982	724.754	256.805	166.38	171.115	342.743	188.665	362.72	95.1	648.021	574.379	148.487	181.789
220.038	132.533	192.94	161.689	580.302	238.609	150.965	174.509	366.105	169.244	340.405	86.002	469.666	568.371	200.844	178.356
229.189	144.41	149.769	166.383	352.936	255.518	176.496	113.928	378.34	267.559	385.208	229.254	519.791	621.672	138.016	204.105
142.865	131.503	174.96	152.108	685.959	283.07	171.844	142.223	390.129	136.279	356.197	127.373	600.3	601.501	193.462	175.61
135.081	191.706	184.38	137.544	438.595	306.759	136.097	138.531	321.17	86.824	347.7	113.64	628.109	550.69	253.544	172.52
160.31	195.469	218.509	160.493	633.001	199.127	155.055	152.075	208.997	111.179	376.968	121.365	552.407	420.57	197.411	197.067
152.097	205.801	222.698	275.093	603.218	303.497	173.483	131.213		112.52	339.933	129.433	589.657	688.534	208.912	203.762
138.745	169.092	150.891	154.077	560.303	245.819	168.201	153.548		161.943	347.657	119.82	525.284	753.765	147.629	226.765
139.588	132.71	237.048	281.332	454.731	243.588	146.064	168.731		179.476	301.609	115.7	766.468	627.938	233.688	204.62
137.356	134.583	217.227	171.136	457.306	294.399	147.869	130.203		140.236	468.636	104.799	427.78	437.994	230.369	166.683
144.893		186.985	131.353	592.918	265.56	130.203	128.928		189.824	514.526	125.484	450.268	536.27	210.629	212.345
135.811		242.611	147.334	502.281	242.643	163.035	121.329		181.761	410.957	95.1	582.876	563.393	237.579	201.53
149.249		244.017	175.127	470.867	244.102	149.111	115.352		151.429	444.689	118.618	524.082	743.98	187.969	204.449
159.661		254.198	178.834	515.842	333.71		107.073		149.376	310.364	149.345	439.968	542.45	221.529	204.277
		183.436	164.613	669.651	347.099		156.015		164.79	338.516	149.002	542.45	588.97	232.43	118.103
		222.779	122.502	547.6	199.556		151.893		159.376	313.625	139.389	964.394	442.886	230.541	188.828
		222.43	172.466	803.117	264.015		136.379		241.382	415.935	135.612	563.736	616.607	185.051	186.939
		191.987	169.585	871.182	300.922		144.409		236.051	732.05	137.672	471.21	533.524	148.144	239.725
		221.69	147.79	673.428	232.258		104.258		261.151	305.729	136.986	753.422	533.095	160.16	190.887
		229.753	170.09	729.733	221.357		160.038		251.482	317.659	159.13	464.859	533.009	183.678	220.242
		247.702	191.917	580.559	225.477		148.531		195.934	460.052	153.98	473.957	536.27	186.596	170.975
		239.795	186.172	636.949	215.778		156.346		208.219	756.855	142.822	486.832	395.336	139.389	156.727
		257.535	143.402	678.234	202.131		125.054		217.673	518.074	98.534	454.731	439.796	202.045	224.791
		252.283	188.988	591.374	262.213		151.843		216.133	408.382	141.878	437.222	579.872	191.059	205.565
		182.047	176.35	699.005	197.926		156.396		293.238		135.698	895.729	606.308	121.88	213.375
		207.807	182.616	636.692	236.549		132.322		216.862		145.397	664.844	704.842	208.225	158.357
		148.101	164.162	467.262	214.319		115.683		111.411		146.084		560.045	218.868	186.768
		187.604	181.854	504.856	206.337		108.812		125.368		139.732		650.511	196.381	227.966
		157.129	195.088	493.698	234.833		142.372		222.954		81.196		646.991	207.024	177.841
		316.79	136.782	584.336	213.203		128.812		192.854		109.434		595.579		288.048
		194.852	170.631	501.766	230.37		99.954		202.507		173.206		571.632		121.193
		187.588	168.829	676.346	221.786		79.473		180.172		113.125		505.028		176.983
		306.732	168.325	680.981	299.034		118.961		150.253				456.619		187.283
		237.794	183.694	577.64	283.756		90.732		176.032				586.739		135.269
		217.811	180.513	387.268	234.146		104.805		156.959				501.08		200.329
		218.369	140.006	592.403	218.182				193.583				607.853		128.231
		231.091	113.516	518.417	227.966				177.672				456.104		137.501
		255.861	177.793	470.524	117.76				189.973				537.3		151.405
		261.869	189.997	697.632	206.337				197.209						123.939
		226.411	184.863	576.439	222.13				179.046						173.721
		261.918	173.77		194.492										183.678
		216.165	148.187		231.743										225.563
		202.678	164.961		232.944										143.166
		133.885	180.835		231.142										157.413
		191.07	34.692		172.863										171.919
		300.675	123.934		155.525										156.298
		241.855	144.678		151.062										155.697
		278.733	153.1		171.146										187.111
		309.216	184.541												149.86
		314.829													115.185
		229.313													132.008
		206.975													116.043
		240.948													147.457
		246.248
		209.872
		196.936
		243.936
		215.151
		246.929
		209.813
		178.898
		237.445
		237.445
