# Supplementary material for: Interphase chromosome conformation is specified by distinct folding programmes inherited through mitotic chromosomes or the cytoplasm
Source: Nat Cell Biol. 2025 Dec 22;28(1):82–97. doi: 10.1038/s41556-025-01828-1 (PMC12807859; doi:10.1038/s41556-025-01828-1)
Supplement: Supplementary file 9 — Statistical source data. [file 41556_2025_1828_MOESM9_ESM.xlsx]

## Sheet: Fig 4c SLAMseq NTRs
Fig 4c: Log2 Fold change (NTR time n vs. NTR time 0)
ensembl_gene_id	hgnc_symbol	RanGAP1	sample	NTR_L2FCv0
ENSG00000160072	ATAD3B	control	hour_1v0	-0.0473057
ENSG00000160072	ATAD3B	control	hour_2v0	0.98644
ENSG00000160072	ATAD3B	control	hour_3v0	1.31969
ENSG00000160072	ATAD3B	control	hour_4v0	1.64214
ENSG00000160072	ATAD3B	control	hour_5v0	1.75454
ENSG00000197785	ATAD3A	control	hour_1v0	-0.268558
ENSG00000197785	ATAD3A	control	hour_2v0	0.475768
ENSG00000197785	ATAD3A	control	hour_3v0	0.905869
ENSG00000197785	ATAD3A	control	hour_4v0	1.21317
ENSG00000197785	ATAD3A	control	hour_5v0	1.50574
ENSG00000197530	MIB2	control	hour_1v0	-0.230505
ENSG00000197530	MIB2	control	hour_2v0	0.638778
ENSG00000197530	MIB2	control	hour_3v0	1.06524
ENSG00000197530	MIB2	control	hour_4v0	1.07039
ENSG00000197530	MIB2	control	hour_5v0	1.10841
ENSG00000188157	AGRN	control	hour_1v0	-0.204941
ENSG00000188157	AGRN	control	hour_2v0	0.536545
ENSG00000188157	AGRN	control	hour_3v0	1.05689
ENSG00000188157	AGRN	control	hour_4v0	1.26512
ENSG00000188157	AGRN	control	hour_5v0	1.3586
ENSG00000242590	AL645608.5	control	hour_1v0	-0.0770554
ENSG00000242590	AL645608.5	control	hour_2v0	1.80492
ENSG00000242590	AL645608.5	control	hour_3v0	1.75324
ENSG00000242590	AL645608.5	control	hour_4v0	2.106
ENSG00000242590	AL645608.5	control	hour_5v0	1.3656
ENSG00000157873	TNFRSF14	control	hour_1v0	0.155703
ENSG00000157873	TNFRSF14	control	hour_2v0	1.67836
ENSG00000157873	TNFRSF14	control	hour_3v0	2.51051
ENSG00000157873	TNFRSF14	control	hour_4v0	1.98954
ENSG00000157873	TNFRSF14	control	hour_5v0	2.0523
ENSG00000157870	PRXL2B	control	hour_1v0	0.0708566
ENSG00000157870	PRXL2B	control	hour_2v0	1.21734
ENSG00000157870	PRXL2B	control	hour_3v0	1.43405
ENSG00000157870	PRXL2B	control	hour_4v0	1.93218
ENSG00000157870	PRXL2B	control	hour_5v0	1.90937
ENSG00000130762	ARHGEF16	control	hour_1v0	-0.400437
ENSG00000130762	ARHGEF16	control	hour_2v0	0.655731
ENSG00000130762	ARHGEF16	control	hour_3v0	1.11247
ENSG00000130762	ARHGEF16	control	hour_4v0	1.63685
ENSG00000130762	ARHGEF16	control	hour_5v0	1.39764
ENSG00000225972	MTND1P23	control	hour_1v0	0.0160903
ENSG00000225972	MTND1P23	control	hour_2v0	0.291244
ENSG00000225972	MTND1P23	control	hour_3v0	0.698447
ENSG00000225972	MTND1P23	control	hour_4v0	0.913778
ENSG00000225972	MTND1P23	control	hour_5v0	1.07313
ENSG00000225630	MTND2P28	control	hour_1v0	0.163973
ENSG00000225630	MTND2P28	control	hour_2v0	0.419387
ENSG00000225630	MTND2P28	control	hour_3v0	0.779624
ENSG00000225630	MTND2P28	control	hour_4v0	0.955615
ENSG00000225630	MTND2P28	control	hour_5v0	1.08654
ENSG00000158109	TPRG1L	control	hour_1v0	0.119603
ENSG00000158109	TPRG1L	control	hour_2v0	1.44823
ENSG00000158109	TPRG1L	control	hour_3v0	1.72502
ENSG00000158109	TPRG1L	control	hour_4v0	2.16266
ENSG00000158109	TPRG1L	control	hour_5v0	2.18814
ENSG00000078900	TP73	control	hour_1v0	0.149524
ENSG00000078900	TP73	control	hour_2v0	0.561655
ENSG00000078900	TP73	control	hour_3v0	1.23494
ENSG00000078900	TP73	control	hour_4v0	1.64386
ENSG00000078900	TP73	control	hour_5v0	1.81442
ENSG00000169598	DFFB	control	hour_1v0	-0.855449
ENSG00000169598	DFFB	control	hour_2v0	0.836186
ENSG00000169598	DFFB	control	hour_3v0	2.1504
ENSG00000169598	DFFB	control	hour_4v0	2.47946
ENSG00000169598	DFFB	control	hour_5v0	2.19363
ENSG00000158286	RNF207	control	hour_1v0	-1.33193
ENSG00000158286	RNF207	control	hour_2v0	0.735231
ENSG00000158286	RNF207	control	hour_3v0	1.84597
ENSG00000158286	RNF207	control	hour_4v0	1.85678
ENSG00000158286	RNF207	control	hour_5v0	1.61386
ENSG00000171735	CAMTA1	control	hour_1v0	-0.40439
ENSG00000171735	CAMTA1	control	hour_2v0	0.752555
ENSG00000171735	CAMTA1	control	hour_3v0	1.31646
ENSG00000171735	CAMTA1	control	hour_4v0	0.644284
ENSG00000171735	CAMTA1	control	hour_5v0	0.493883
ENSG00000067606	PRKCZ	control	hour_1v0	-0.630867
ENSG00000067606	PRKCZ	control	hour_2v0	0.407226
ENSG00000067606	PRKCZ	control	hour_3v0	1.36732
ENSG00000067606	PRKCZ	control	hour_4v0	2.12634
ENSG00000067606	PRKCZ	control	hour_5v0	2.01125
ENSG00000157933	SKI	control	hour_1v0	-0.427467
ENSG00000157933	SKI	control	hour_2v0	1.02628
ENSG00000157933	SKI	control	hour_3v0	1.92237
ENSG00000157933	SKI	control	hour_4v0	2.2257
ENSG00000157933	SKI	control	hour_5v0	1.95077
ENSG00000157916	RER1	control	hour_1v0	-0.0015828
ENSG00000157916	RER1	control	hour_2v0	1.02897
ENSG00000157916	RER1	control	hour_3v0	1.52686
ENSG00000157916	RER1	control	hour_4v0	1.50974
ENSG00000157916	RER1	control	hour_5v0	1.52576
ENSG00000284747	AL034417.4	control	hour_1v0	-1.4473
ENSG00000284747	AL034417.4	control	hour_2v0	NA
ENSG00000284747	AL034417.4	control	hour_3v0	NA
ENSG00000284747	AL034417.4	control	hour_4v0	3.70111
ENSG00000284747	AL034417.4	control	hour_5v0	3.17706
ENSG00000204859	ZBTB48	control	hour_1v0	0.331055
ENSG00000204859	ZBTB48	control	hour_2v0	1.54005
ENSG00000204859	ZBTB48	control	hour_3v0	2.11908
ENSG00000204859	ZBTB48	control	hour_4v0	2.28387
ENSG00000204859	ZBTB48	control	hour_5v0	2.40938
ENSG00000116273	PHF13	control	hour_1v0	-0.0134283
ENSG00000116273	PHF13	control	hour_2v0	1.07071
ENSG00000116273	PHF13	control	hour_3v0	0.939652
ENSG00000116273	PHF13	control	hour_4v0	0.827384
ENSG00000116273	PHF13	control	hour_5v0	1.1284
ENSG00000041988	THAP3	control	hour_1v0	0.273761
ENSG00000041988	THAP3	control	hour_2v0	0.941845
ENSG00000041988	THAP3	control	hour_3v0	1.24866
ENSG00000041988	THAP3	control	hour_4v0	1.42647
ENSG00000041988	THAP3	control	hour_5v0	1.48873
ENSG00000049239	H6PD	control	hour_1v0	-0.105572
ENSG00000049239	H6PD	control	hour_2v0	0.542561
ENSG00000049239	H6PD	control	hour_3v0	0.507185
ENSG00000049239	H6PD	control	hour_4v0	0.784051
ENSG00000049239	H6PD	control	hour_5v0	1.42129
ENSG00000171621	SPSB1	control	hour_1v0	-0.374836
ENSG00000171621	SPSB1	control	hour_2v0	0.683793
ENSG00000171621	SPSB1	control	hour_3v0	1.42779
ENSG00000171621	SPSB1	control	hour_4v0	1.89978
ENSG00000171621	SPSB1	control	hour_5v0	1.74233
ENSG00000228794	LINC01128	control	hour_1v0	-0.16688
ENSG00000228794	LINC01128	control	hour_2v0	1.24156
ENSG00000228794	LINC01128	control	hour_3v0	1.34365
ENSG00000228794	LINC01128	control	hour_4v0	1.6293
ENSG00000228794	LINC01128	control	hour_5v0	1.69238
ENSG00000187961	KLHL17	control	hour_1v0	-1.12967
ENSG00000187961	KLHL17	control	hour_2v0	1.34023
ENSG00000187961	KLHL17	control	hour_3v0	1.96835
ENSG00000187961	KLHL17	control	hour_4v0	2.0183
ENSG00000187961	KLHL17	control	hour_5v0	1.38181
ENSG00000187583	PLEKHN1	control	hour_1v0	-0.0985714
ENSG00000187583	PLEKHN1	control	hour_2v0	0.240604
ENSG00000187583	PLEKHN1	control	hour_3v0	0.255764
ENSG00000187583	PLEKHN1	control	hour_4v0	0.836111
ENSG00000187583	PLEKHN1	control	hour_5v0	1.45636
ENSG00000187608	ISG15	control	hour_1v0	0.0669816
ENSG00000187608	ISG15	control	hour_2v0	0.676795
ENSG00000187608	ISG15	control	hour_3v0	0.525907
ENSG00000187608	ISG15	control	hour_4v0	1.18139
ENSG00000187608	ISG15	control	hour_5v0	1.076
ENSG00000176022	B3GALT6	control	hour_1v0	-0.513117
ENSG00000176022	B3GALT6	control	hour_2v0	0.796467
ENSG00000176022	B3GALT6	control	hour_3v0	1.08473
ENSG00000176022	B3GALT6	control	hour_4v0	1.49756
ENSG00000176022	B3GALT6	control	hour_5v0	1.60466
ENSG00000169972	PUSL1	control	hour_1v0	0.0641303
ENSG00000169972	PUSL1	control	hour_2v0	1.08415
ENSG00000169972	PUSL1	control	hour_3v0	1.4466
ENSG00000169972	PUSL1	control	hour_4v0	1.60819
ENSG00000169972	PUSL1	control	hour_5v0	1.57949
ENSG00000224051	CPTP	control	hour_1v0	-0.195067
ENSG00000224051	CPTP	control	hour_2v0	0.486543
ENSG00000224051	CPTP	control	hour_3v0	1.13549
ENSG00000224051	CPTP	control	hour_4v0	1.50778
ENSG00000224051	CPTP	control	hour_5v0	1.74243
ENSG00000224870	MRPL20-AS1	control	hour_1v0	0.0920094
ENSG00000224870	MRPL20-AS1	control	hour_2v0	1.54886
ENSG00000224870	MRPL20-AS1	control	hour_3v0	1.65323
ENSG00000224870	MRPL20-AS1	control	hour_4v0	1.87434
ENSG00000224870	MRPL20-AS1	control	hour_5v0	1.97175
ENSG00000272455	AL391244.2	control	hour_1v0	0.164774
ENSG00000272455	AL391244.2	control	hour_2v0	1.69487
ENSG00000272455	AL391244.2	control	hour_3v0	1.44318
ENSG00000272455	AL391244.2	control	hour_4v0	1.88799
ENSG00000272455	AL391244.2	control	hour_5v0	1.44676
ENSG00000179403	VWA1	control	hour_1v0	1.22422
ENSG00000179403	VWA1	control	hour_2v0	1.07989
ENSG00000179403	VWA1	control	hour_3v0	2.10815
ENSG00000179403	VWA1	control	hour_4v0	1.10398
ENSG00000179403	VWA1	control	hour_5v0	2.01849
ENSG00000175279	CENPS	control	hour_1v0	-0.204014
ENSG00000175279	CENPS	control	hour_2v0	0.738406
ENSG00000175279	CENPS	control	hour_3v0	1.5176
ENSG00000175279	CENPS	control	hour_4v0	1.17616
ENSG00000175279	CENPS	control	hour_5v0	1.05791
ENSG00000120942	UBIAD1	control	hour_1v0	-0.209253
ENSG00000120942	UBIAD1	control	hour_2v0	0.765787
ENSG00000120942	UBIAD1	control	hour_3v0	1.49746
ENSG00000120942	UBIAD1	control	hour_4v0	1.94686
ENSG00000120942	UBIAD1	control	hour_5v0	1.98196
ENSG00000132879	FBXO44	control	hour_1v0	1.82745
ENSG00000132879	FBXO44	control	hour_2v0	0.55849
ENSG00000132879	FBXO44	control	hour_3v0	1.85381
ENSG00000132879	FBXO44	control	hour_4v0	2.41668
ENSG00000132879	FBXO44	control	hour_5v0	2.16818
ENSG00000177674	AGTRAP	control	hour_1v0	0.255115
ENSG00000177674	AGTRAP	control	hour_2v0	1.18737
ENSG00000177674	AGTRAP	control	hour_3v0	1.45847
ENSG00000177674	AGTRAP	control	hour_4v0	1.75762
ENSG00000177674	AGTRAP	control	hour_5v0	1.71495
ENSG00000011021	CLCN6	control	hour_1v0	0.0983706
ENSG00000011021	CLCN6	control	hour_2v0	1.16838
ENSG00000011021	CLCN6	control	hour_3v0	1.36431
ENSG00000011021	CLCN6	control	hour_4v0	1.50953
ENSG00000011021	CLCN6	control	hour_5v0	1.76854
ENSG00000285646	AL021155.2	control	hour_1v0	0.502316
ENSG00000285646	AL021155.2	control	hour_2v0	1.01091
ENSG00000285646	AL021155.2	control	hour_3v0	1.41406
ENSG00000285646	AL021155.2	control	hour_4v0	1.57028
ENSG00000285646	AL021155.2	control	hour_5v0	1.83437
ENSG00000199347	RNU5E-1	control	hour_1v0	0.424926
ENSG00000199347	RNU5E-1	control	hour_2v0	0.681541
ENSG00000199347	RNU5E-1	control	hour_3v0	1.26485
ENSG00000199347	RNU5E-1	control	hour_4v0	0.999007
ENSG00000199347	RNU5E-1	control	hour_5v0	1.36532
ENSG00000277726	AL109811.3	control	hour_1v0	-0.0876814
ENSG00000277726	AL109811.3	control	hour_2v0	0.617988
ENSG00000277726	AL109811.3	control	hour_3v0	1.11045
ENSG00000277726	AL109811.3	control	hour_4v0	1.4223
ENSG00000277726	AL109811.3	control	hour_5v0	1.71027
ENSG00000142655	PEX14	control	hour_1v0	-0.459025
ENSG00000142655	PEX14	control	hour_2v0	0.0912805
ENSG00000142655	PEX14	control	hour_3v0	0.536501
ENSG00000142655	PEX14	control	hour_4v0	1.26493
ENSG00000142655	PEX14	control	hour_5v0	2.02789
ENSG00000120948	TARDBP	control	hour_1v0	-0.0655602
ENSG00000120948	TARDBP	control	hour_2v0	0.74324
ENSG00000120948	TARDBP	control	hour_3v0	1.27797
ENSG00000120948	TARDBP	control	hour_4v0	1.599
ENSG00000120948	TARDBP	control	hour_5v0	1.81373
ENSG00000054523	KIF1B	control	hour_1v0	-0.168494
ENSG00000054523	KIF1B	control	hour_2v0	1.0271
ENSG00000054523	KIF1B	control	hour_3v0	1.56618
ENSG00000054523	KIF1B	control	hour_4v0	1.52655
ENSG00000054523	KIF1B	control	hour_5v0	1.59931
ENSG00000028137	TNFRSF1B	control	hour_1v0	-0.25653
ENSG00000028137	TNFRSF1B	control	hour_2v0	0.64049
ENSG00000028137	TNFRSF1B	control	hour_3v0	1.03725
ENSG00000028137	TNFRSF1B	control	hour_4v0	2.05759
ENSG00000028137	TNFRSF1B	control	hour_5v0	2.33729
ENSG00000048707	VPS13D	control	hour_1v0	-0.0455892
ENSG00000048707	VPS13D	control	hour_2v0	1.13402
ENSG00000048707	VPS13D	control	hour_3v0	1.87553
ENSG00000048707	VPS13D	control	hour_4v0	2.07883
ENSG00000048707	VPS13D	control	hour_5v0	2.05823
ENSG00000142634	EFHD2	control	hour_1v0	-0.166421
ENSG00000142634	EFHD2	control	hour_2v0	0.532564
ENSG00000142634	EFHD2	control	hour_3v0	1.11137
ENSG00000142634	EFHD2	control	hour_4v0	1.06651
ENSG00000142634	EFHD2	control	hour_5v0	1.1288
ENSG00000083444	PLOD1	control	hour_1v0	-0.102837
ENSG00000083444	PLOD1	control	hour_2v0	0.455439
ENSG00000083444	PLOD1	control	hour_3v0	0.947105
ENSG00000083444	PLOD1	control	hour_4v0	1.53486
ENSG00000083444	PLOD1	control	hour_5v0	1.49774
ENSG00000116688	MFN2	control	hour_1v0	-0.0927273
ENSG00000116688	MFN2	control	hour_2v0	0.633193
ENSG00000116688	MFN2	control	hour_3v0	1.28123
ENSG00000116688	MFN2	control	hour_4v0	1.52315
ENSG00000116688	MFN2	control	hour_5v0	1.69764
ENSG00000116691	MIIP	control	hour_1v0	-0.270829
ENSG00000116691	MIIP	control	hour_2v0	0.816147
ENSG00000116691	MIIP	control	hour_3v0	1.50263
ENSG00000116691	MIIP	control	hour_4v0	1.9378
ENSG00000116691	MIIP	control	hour_5v0	2.0428
ENSG00000116731	PRDM2	control	hour_1v0	0.0662511
ENSG00000116731	PRDM2	control	hour_2v0	0.965003
ENSG00000116731	PRDM2	control	hour_3v0	1.29566
ENSG00000116731	PRDM2	control	hour_4v0	1.51671
ENSG00000116731	PRDM2	control	hour_5v0	1.67922
ENSG00000189337	KAZN	control	hour_1v0	0.602564
ENSG00000189337	KAZN	control	hour_2v0	NA
ENSG00000189337	KAZN	control	hour_3v0	NA
ENSG00000189337	KAZN	control	hour_4v0	3.59731
ENSG00000189337	KAZN	control	hour_5v0	3.3949
ENSG00000074964	ARHGEF10L	control	hour_1v0	-0.370458
ENSG00000074964	ARHGEF10L	control	hour_2v0	-0.0265515
ENSG00000074964	ARHGEF10L	control	hour_3v0	1.152
ENSG00000074964	ARHGEF10L	control	hour_4v0	1.95936
ENSG00000074964	ARHGEF10L	control	hour_5v0	1.43961
ENSG00000053372	MRTO4	control	hour_1v0	-0.211995
ENSG00000053372	MRTO4	control	hour_2v0	0.466077
ENSG00000053372	MRTO4	control	hour_3v0	1.10962
ENSG00000053372	MRTO4	control	hour_4v0	1.51956
ENSG00000053372	MRTO4	control	hour_5v0	1.57516
ENSG00000040487	PQLC2	control	hour_1v0	-0.295956
ENSG00000040487	PQLC2	control	hour_2v0	0.567755
ENSG00000040487	PQLC2	control	hour_3v0	0.974485
ENSG00000040487	PQLC2	control	hour_4v0	1.32075
ENSG00000040487	PQLC2	control	hour_5v0	1.70607
ENSG00000173436	MINOS1	control	hour_1v0	-0.153695
ENSG00000173436	MINOS1	control	hour_2v0	0.97332
ENSG00000173436	MINOS1	control	hour_3v0	1.03287
ENSG00000173436	MINOS1	control	hour_4v0	1.06232
ENSG00000173436	MINOS1	control	hour_5v0	1.28016
ENSG00000065526	SPEN	control	hour_1v0	-0.107688
ENSG00000065526	SPEN	control	hour_2v0	0.893664
ENSG00000065526	SPEN	control	hour_3v0	1.67577
ENSG00000065526	SPEN	control	hour_4v0	1.55338
ENSG00000065526	SPEN	control	hour_5v0	1.38128
ENSG00000055070	SZRD1	control	hour_1v0	0.0303065
ENSG00000055070	SZRD1	control	hour_2v0	0.560578
ENSG00000055070	SZRD1	control	hour_3v0	1.11088
ENSG00000055070	SZRD1	control	hour_4v0	1.2563
ENSG00000055070	SZRD1	control	hour_5v0	1.58443
ENSG00000157191	NECAP2	control	hour_1v0	0.180836
ENSG00000157191	NECAP2	control	hour_2v0	1.10371
ENSG00000157191	NECAP2	control	hour_3v0	1.38462
ENSG00000157191	NECAP2	control	hour_4v0	1.93088
ENSG00000157191	NECAP2	control	hour_5v0	1.9797
ENSG00000169914	OTUD3	control	hour_1v0	-0.361266
ENSG00000169914	OTUD3	control	hour_2v0	0.860623
ENSG00000169914	OTUD3	control	hour_3v0	1.31056
ENSG00000169914	OTUD3	control	hour_4v0	1.26418
ENSG00000169914	OTUD3	control	hour_5v0	1.45077
ENSG00000171729	TMEM51	control	hour_1v0	-0.191969
ENSG00000171729	TMEM51	control	hour_2v0	0.788994
ENSG00000171729	TMEM51	control	hour_3v0	1.69541
ENSG00000171729	TMEM51	control	hour_4v0	2.23819
ENSG00000171729	TMEM51	control	hour_5v0	2.21555
ENSG00000116786	PLEKHM2	control	hour_1v0	-0.298658
ENSG00000116786	PLEKHM2	control	hour_2v0	0.468996
ENSG00000116786	PLEKHM2	control	hour_3v0	0.899836
ENSG00000116786	PLEKHM2	control	hour_4v0	1.26816
ENSG00000116786	PLEKHM2	control	hour_5v0	1.25593
ENSG00000162458	FBLIM1	control	hour_1v0	-0.951358
ENSG00000162458	FBLIM1	control	hour_2v0	-0.0006687
ENSG00000162458	FBLIM1	control	hour_3v0	0.291389
ENSG00000162458	FBLIM1	control	hour_4v0	0.917282
ENSG00000162458	FBLIM1	control	hour_5v0	0.941503
ENSG00000116138	DNAJC16	control	hour_1v0	0.158573
ENSG00000116138	DNAJC16	control	hour_2v0	1.32472
ENSG00000116138	DNAJC16	control	hour_3v0	2.07958
ENSG00000116138	DNAJC16	control	hour_4v0	3.05001
ENSG00000116138	DNAJC16	control	hour_5v0	3.09039
ENSG00000197312	DDI2	control	hour_1v0	-0.195292
ENSG00000197312	DDI2	control	hour_2v0	0.787294
ENSG00000197312	DDI2	control	hour_3v0	1.40792
ENSG00000197312	DDI2	control	hour_4v0	1.73468
ENSG00000197312	DDI2	control	hour_5v0	1.80153
ENSG00000215695	RSC1A1	control	hour_1v0	-0.0751574
ENSG00000215695	RSC1A1	control	hour_2v0	0.937412
ENSG00000215695	RSC1A1	control	hour_3v0	1.60063
ENSG00000215695	RSC1A1	control	hour_4v0	1.82935
ENSG00000215695	RSC1A1	control	hour_5v0	1.86597
ENSG00000058453	CROCC	control	hour_1v0	0.10066
ENSG00000058453	CROCC	control	hour_2v0	0.9188
ENSG00000058453	CROCC	control	hour_3v0	1.29187
ENSG00000058453	CROCC	control	hour_4v0	1.33384
ENSG00000058453	CROCC	control	hour_5v0	1.53399
ENSG00000171612	SLC25A33	control	hour_1v0	-0.0682847
ENSG00000171612	SLC25A33	control	hour_2v0	0.876956
ENSG00000171612	SLC25A33	control	hour_3v0	0.778894
ENSG00000171612	SLC25A33	control	hour_4v0	1.14419
ENSG00000171612	SLC25A33	control	hour_5v0	1.68747
ENSG00000188807	TMEM201	control	hour_1v0	-0.0900255
ENSG00000188807	TMEM201	control	hour_2v0	0.77961
ENSG00000188807	TMEM201	control	hour_3v0	1.3935
ENSG00000188807	TMEM201	control	hour_4v0	1.80659
ENSG00000188807	TMEM201	control	hour_5v0	1.8233
ENSG00000171608	PIK3CD	control	hour_1v0	-0.452906
ENSG00000171608	PIK3CD	control	hour_2v0	2.57245
ENSG00000171608	PIK3CD	control	hour_3v0	NA
ENSG00000171608	PIK3CD	control	hour_4v0	NA
ENSG00000171608	PIK3CD	control	hour_5v0	NA
ENSG00000173614	NMNAT1	control	hour_1v0	0.432959
ENSG00000173614	NMNAT1	control	hour_2v0	1.1883
ENSG00000173614	NMNAT1	control	hour_3v0	2.3247
ENSG00000173614	NMNAT1	control	hour_4v0	3.19013
ENSG00000173614	NMNAT1	control	hour_5v0	3.26736
ENSG00000049245	VAMP3	control	hour_1v0	-0.583075
ENSG00000049245	VAMP3	control	hour_2v0	0.732048
ENSG00000049245	VAMP3	control	hour_3v0	1.00189
ENSG00000049245	VAMP3	control	hour_4v0	1.26728
ENSG00000049245	VAMP3	control	hour_5v0	1.30292
ENSG00000116288	PARK7	control	hour_1v0	0.0496871
ENSG00000116288	PARK7	control	hour_2v0	0.49677
ENSG00000116288	PARK7	control	hour_3v0	0.664397
ENSG00000116288	PARK7	control	hour_4v0	0.904556
ENSG00000116288	PARK7	control	hour_5v0	1.11847
ENSG00000130939	UBE4B	control	hour_1v0	-0.0437688
ENSG00000130939	UBE4B	control	hour_2v0	0.917628
ENSG00000130939	UBE4B	control	hour_3v0	1.66531
ENSG00000130939	UBE4B	control	hour_4v0	1.71681
ENSG00000130939	UBE4B	control	hour_5v0	1.67016
ENSG00000237973	MTCO1P12	control	hour_1v0	0.0200809
ENSG00000237973	MTCO1P12	control	hour_2v0	0.311636
ENSG00000237973	MTCO1P12	control	hour_3v0	0.676295
ENSG00000237973	MTCO1P12	control	hour_4v0	0.820671
ENSG00000237973	MTCO1P12	control	hour_5v0	0.955011
ENSG00000229344	MTCO2P12	control	hour_1v0	-0.0748996
ENSG00000229344	MTCO2P12	control	hour_2v0	0.226892
ENSG00000229344	MTCO2P12	control	hour_3v0	0.302108
ENSG00000229344	MTCO2P12	control	hour_4v0	0.302108
ENSG00000229344	MTCO2P12	control	hour_5v0	0.302108
ENSG00000240409	MTATP8P1	control	hour_1v0	0
ENSG00000240409	MTATP8P1	control	hour_2v0	0
ENSG00000240409	MTATP8P1	control	hour_3v0	0
ENSG00000240409	MTATP8P1	control	hour_4v0	0
ENSG00000240409	MTATP8P1	control	hour_5v0	0
ENSG00000248527	MTATP6P1	control	hour_1v0	0.0357016
ENSG00000248527	MTATP6P1	control	hour_2v0	0.352992
ENSG00000248527	MTATP6P1	control	hour_3v0	0.679129
ENSG00000248527	MTATP6P1	control	hour_4v0	0.734062
ENSG00000248527	MTATP6P1	control	hour_5v0	0.840175
ENSG00000198744	MTCO3P12	control	hour_1v0	-0.105696
ENSG00000198744	MTCO3P12	control	hour_2v0	0.306703
ENSG00000198744	MTCO3P12	control	hour_3v0	0.59744
ENSG00000198744	MTCO3P12	control	hour_4v0	0.672527
ENSG00000198744	MTCO3P12	control	hour_5v0	0.733487
ENSG00000142657	PGD	control	hour_1v0	0.0313155
ENSG00000142657	PGD	control	hour_2v0	0.655567
ENSG00000142657	PGD	control	hour_3v0	0.909
ENSG00000142657	PGD	control	hour_4v0	1.35943
ENSG00000142657	PGD	control	hour_5v0	1.47944
ENSG00000251503	CENPS-CORT	control	hour_1v0	-0.541894
ENSG00000251503	CENPS-CORT	control	hour_2v0	0.665971
ENSG00000251503	CENPS-CORT	control	hour_3v0	1.33243
ENSG00000251503	CENPS-CORT	control	hour_4v0	0.334651
ENSG00000251503	CENPS-CORT	control	hour_5v0	0.248576
ENSG00000142794	NBPF3	control	hour_1v0	-0.338186
ENSG00000142794	NBPF3	control	hour_2v0	0.948243
ENSG00000142794	NBPF3	control	hour_3v0	1.34765
ENSG00000142794	NBPF3	control	hour_4v0	1.80334
ENSG00000142794	NBPF3	control	hour_5v0	1.70964
ENSG00000158828	PINK1	control	hour_1v0	0.03286
ENSG00000158828	PINK1	control	hour_2v0	0.628276
ENSG00000158828	PINK1	control	hour_3v0	0.847881
ENSG00000158828	PINK1	control	hour_4v0	0.781756
ENSG00000158828	PINK1	control	hour_5v0	0.900019
ENSG00000158747	NBL1	control	hour_1v0	0.0686349
ENSG00000158747	NBL1	control	hour_2v0	0.463989
ENSG00000158747	NBL1	control	hour_3v0	0.820209
ENSG00000158747	NBL1	control	hour_4v0	1.31992
ENSG00000158747	NBL1	control	hour_5v0	1.16209
ENSG00000270136	MINOS1-NBL1	control	hour_1v0	0.0564133
ENSG00000270136	MINOS1-NBL1	control	hour_2v0	0.289104
ENSG00000270136	MINOS1-NBL1	control	hour_3v0	0.685612
ENSG00000270136	MINOS1-NBL1	control	hour_4v0	1.02559
ENSG00000270136	MINOS1-NBL1	control	hour_5v0	1.09904
ENSG00000184677	ZBTB40	control	hour_1v0	-0.0354675
ENSG00000184677	ZBTB40	control	hour_2v0	1.12287
ENSG00000184677	ZBTB40	control	hour_3v0	1.95843
ENSG00000184677	ZBTB40	control	hour_4v0	2.33909
ENSG00000184677	ZBTB40	control	hour_5v0	2.06723
ENSG00000218510	LINC00339	control	hour_1v0	0.192121
ENSG00000218510	LINC00339	control	hour_2v0	1.01609
ENSG00000218510	LINC00339	control	hour_3v0	1.11234
ENSG00000218510	LINC00339	control	hour_4v0	1.61969
ENSG00000218510	LINC00339	control	hour_5v0	1.97918
ENSG00000285721	AL031281.2	control	hour_1v0	-0.167343
ENSG00000285721	AL031281.2	control	hour_2v0	1.11423
ENSG00000285721	AL031281.2	control	hour_3v0	1.21308
ENSG00000285721	AL031281.2	control	hour_4v0	1.23771
ENSG00000285721	AL031281.2	control	hour_5v0	1.31986
ENSG00000070831	CDC42	control	hour_1v0	-0.226169
ENSG00000070831	CDC42	control	hour_2v0	0.699134
ENSG00000070831	CDC42	control	hour_3v0	1.10192
ENSG00000070831	CDC42	control	hour_4v0	1.12977
ENSG00000070831	CDC42	control	hour_5v0	1.1814
ENSG00000189266	PNRC2	control	hour_1v0	-0.141785
ENSG00000189266	PNRC2	control	hour_2v0	0.813587
ENSG00000189266	PNRC2	control	hour_3v0	1.39892
ENSG00000189266	PNRC2	control	hour_4v0	1.78737
ENSG00000189266	PNRC2	control	hour_5v0	2.2132
ENSG00000158055	GRHL3	control	hour_1v0	-0.617165
ENSG00000158055	GRHL3	control	hour_2v0	0.550992
ENSG00000158055	GRHL3	control	hour_3v0	1.45808
ENSG00000158055	GRHL3	control	hour_4v0	1.374
ENSG00000158055	GRHL3	control	hour_5v0	1.51724
ENSG00000001461	NIPAL3	control	hour_1v0	-0.270007
ENSG00000001461	NIPAL3	control	hour_2v0	0.869782
ENSG00000001461	NIPAL3	control	hour_3v0	1.37143
ENSG00000001461	NIPAL3	control	hour_4v0	1.72242
ENSG00000001461	NIPAL3	control	hour_5v0	1.92944
ENSG00000117602	RCAN3	control	hour_1v0	-0.470989
ENSG00000117602	RCAN3	control	hour_2v0	0.0331034
ENSG00000117602	RCAN3	control	hour_3v0	0.769796
ENSG00000117602	RCAN3	control	hour_4v0	0.91005
ENSG00000117602	RCAN3	control	hour_5v0	1.76241
ENSG00000133216	EPHB2	control	hour_1v0	-0.720069
ENSG00000133216	EPHB2	control	hour_2v0	0.506904
ENSG00000133216	EPHB2	control	hour_3v0	-0.340037
ENSG00000133216	EPHB2	control	hour_4v0	1.10622
ENSG00000133216	EPHB2	control	hour_5v0	1.79055
ENSG00000004487	KDM1A	control	hour_1v0	-0.40739
ENSG00000004487	KDM1A	control	hour_2v0	0.819975
ENSG00000004487	KDM1A	control	hour_3v0	1.43199
ENSG00000004487	KDM1A	control	hour_4v0	1.50327
ENSG00000004487	KDM1A	control	hour_5v0	1.52741
ENSG00000183726	TMEM50A	control	hour_1v0	-0.170297
ENSG00000183726	TMEM50A	control	hour_2v0	0.831376
ENSG00000183726	TMEM50A	control	hour_3v0	0.853769
ENSG00000183726	TMEM50A	control	hour_4v0	0.986552
ENSG00000183726	TMEM50A	control	hour_5v0	1.13208
ENSG00000204178	MACO1	control	hour_1v0	-0.0344198
ENSG00000204178	MACO1	control	hour_2v0	1.57263
ENSG00000204178	MACO1	control	hour_3v0	1.63373
ENSG00000204178	MACO1	control	hour_4v0	1.74573
ENSG00000204178	MACO1	control	hour_5v0	1.45814
ENSG00000157978	LDLRAP1	control	hour_1v0	-0.489805
ENSG00000157978	LDLRAP1	control	hour_2v0	0.924937
ENSG00000157978	LDLRAP1	control	hour_3v0	2.0042
ENSG00000157978	LDLRAP1	control	hour_4v0	2.26324
ENSG00000157978	LDLRAP1	control	hour_5v0	2.6619
ENSG00000175087	PDIK1L	control	hour_1v0	-0.0040582
ENSG00000175087	PDIK1L	control	hour_2v0	1.44387
ENSG00000175087	PDIK1L	control	hour_3v0	1.74606
ENSG00000175087	PDIK1L	control	hour_4v0	2.44387
ENSG00000175087	PDIK1L	control	hour_5v0	2.38354
ENSG00000130768	SMPDL3B	control	hour_1v0	0.161315
ENSG00000130768	SMPDL3B	control	hour_2v0	0.115615
ENSG00000130768	SMPDL3B	control	hour_3v0	0.868413
ENSG00000130768	SMPDL3B	control	hour_4v0	1.8214
ENSG00000130768	SMPDL3B	control	hour_5v0	2.01608
ENSG00000158156	XKR8	control	hour_1v0	-0.191521
ENSG00000158156	XKR8	control	hour_2v0	0.157955
ENSG00000158156	XKR8	control	hour_3v0	1.01401
ENSG00000158156	XKR8	control	hour_4v0	1.32747
ENSG00000158156	XKR8	control	hour_5v0	1.26541
ENSG00000130770	ATP5IF1	control	hour_1v0	-0.178749
ENSG00000130770	ATP5IF1	control	hour_2v0	1.10612
ENSG00000130770	ATP5IF1	control	hour_3v0	1.13192
ENSG00000130770	ATP5IF1	control	hour_4v0	1.09518
ENSG00000130770	ATP5IF1	control	hour_5v0	1.46829
ENSG00000279443	AL513497.1	control	hour_1v0	-0.306208
ENSG00000279443	AL513497.1	control	hour_2v0	NA
ENSG00000279443	AL513497.1	control	hour_3v0	1.5314
ENSG00000279443	AL513497.1	control	hour_4v0	1.12824
ENSG00000279443	AL513497.1	control	hour_5v0	0.570198
ENSG00000180098	TRNAU1AP	control	hour_1v0	-0.069096
ENSG00000180098	TRNAU1AP	control	hour_2v0	0.596316
ENSG00000180098	TRNAU1AP	control	hour_3v0	1.20553
ENSG00000180098	TRNAU1AP	control	hour_4v0	1.12009
ENSG00000180098	TRNAU1AP	control	hour_5v0	1.44074
ENSG00000130766	SESN2	control	hour_1v0	-0.252718
ENSG00000130766	SESN2	control	hour_2v0	0.798647
ENSG00000130766	SESN2	control	hour_3v0	1.3862
ENSG00000130766	SESN2	control	hour_4v0	1.58927
ENSG00000130766	SESN2	control	hour_5v0	1.71096
ENSG00000130772	MED18	control	hour_1v0	-0.0241921
ENSG00000130772	MED18	control	hour_2v0	1.01842
ENSG00000130772	MED18	control	hour_3v0	1.72018
ENSG00000130772	MED18	control	hour_4v0	2.01519
ENSG00000130772	MED18	control	hour_5v0	2.52995
ENSG00000204138	PHACTR4	control	hour_1v0	0.0268729
ENSG00000204138	PHACTR4	control	hour_2v0	0.771307
ENSG00000204138	PHACTR4	control	hour_3v0	1.43972
ENSG00000204138	PHACTR4	control	hour_4v0	1.85382
ENSG00000204138	PHACTR4	control	hour_5v0	2.02208
ENSG00000162419	GMEB1	control	hour_1v0	0.0216654
ENSG00000162419	GMEB1	control	hour_2v0	1.02995
ENSG00000162419	GMEB1	control	hour_3v0	1.05548
ENSG00000162419	GMEB1	control	hour_4v0	1.93454
ENSG00000162419	GMEB1	control	hour_5v0	2.25802
ENSG00000198492	YTHDF2	control	hour_1v0	-0.0244607
ENSG00000198492	YTHDF2	control	hour_2v0	0.697811
ENSG00000198492	YTHDF2	control	hour_3v0	1.42723
ENSG00000198492	YTHDF2	control	hour_4v0	1.72768
ENSG00000198492	YTHDF2	control	hour_5v0	1.75881
ENSG00000142784	WDTC1	control	hour_1v0	-0.594636
ENSG00000142784	WDTC1	control	hour_2v0	0.646168
ENSG00000142784	WDTC1	control	hour_3v0	1.37999
ENSG00000142784	WDTC1	control	hour_4v0	1.29468
ENSG00000142784	WDTC1	control	hour_5v0	1.33901
ENSG00000186501	TMEM222	control	hour_1v0	-0.11194
ENSG00000186501	TMEM222	control	hour_2v0	0.796955
ENSG00000186501	TMEM222	control	hour_3v0	1.24349
ENSG00000186501	TMEM222	control	hour_4v0	1.43152
ENSG00000186501	TMEM222	control	hour_5v0	1.6457
ENSG00000181773	GPR3	control	hour_1v0	0.57711
ENSG00000181773	GPR3	control	hour_2v0	1.04039
ENSG00000181773	GPR3	control	hour_3v0	1.55493
ENSG00000181773	GPR3	control	hour_4v0	1.10874
ENSG00000181773	GPR3	control	hour_5v0	1.87633
ENSG00000009780	FAM76A	control	hour_1v0	0.800097
ENSG00000009780	FAM76A	control	hour_2v0	1.46035
ENSG00000009780	FAM76A	control	hour_3v0	1.96321
ENSG00000009780	FAM76A	control	hour_4v0	3.07719
ENSG00000009780	FAM76A	control	hour_5v0	2.80034
ENSG00000117758	STX12	control	hour_1v0	-0.568868
ENSG00000117758	STX12	control	hour_2v0	0.999229
ENSG00000117758	STX12	control	hour_3v0	1.38702
ENSG00000117758	STX12	control	hour_4v0	1.9114
ENSG00000117758	STX12	control	hour_5v0	2.07837
ENSG00000090273	NUDC	control	hour_1v0	-0.355817
ENSG00000090273	NUDC	control	hour_2v0	0.369813
ENSG00000090273	NUDC	control	hour_3v0	0.820136
ENSG00000090273	NUDC	control	hour_4v0	1.14151
ENSG00000090273	NUDC	control	hour_5v0	1.51808
ENSG00000253368	TRNP1	control	hour_1v0	1.05823
ENSG00000253368	TRNP1	control	hour_2v0	1.82618
ENSG00000253368	TRNP1	control	hour_3v0	2.48187
ENSG00000253368	TRNP1	control	hour_4v0	2.64629
ENSG00000253368	TRNP1	control	hour_5v0	2.98122
ENSG00000117682	DHDDS	control	hour_1v0	-0.149218
ENSG00000117682	DHDDS	control	hour_2v0	0.93587
ENSG00000117682	DHDDS	control	hour_3v0	1.57321
ENSG00000117682	DHDDS	control	hour_4v0	1.87356
ENSG00000117682	DHDDS	control	hour_5v0	1.95573
ENSG00000198830	HMGN2	control	hour_1v0	-0.152115
ENSG00000198830	HMGN2	control	hour_2v0	0.288048
ENSG00000198830	HMGN2	control	hour_3v0	0.63133
ENSG00000198830	HMGN2	control	hour_4v0	0.74157
ENSG00000198830	HMGN2	control	hour_5v0	0.950537
ENSG00000117676	RPS6KA1	control	hour_1v0	-0.292531
ENSG00000117676	RPS6KA1	control	hour_2v0	0.793384
ENSG00000117676	RPS6KA1	control	hour_3v0	1.175
ENSG00000117676	RPS6KA1	control	hour_4v0	1.45056
ENSG00000117676	RPS6KA1	control	hour_5v0	1.44215
ENSG00000117751	PPP1R8	control	hour_1v0	-0.252
ENSG00000117751	PPP1R8	control	hour_2v0	0.816425
ENSG00000117751	PPP1R8	control	hour_3v0	2.05067
ENSG00000117751	PPP1R8	control	hour_4v0	2.53734
ENSG00000117751	PPP1R8	control	hour_5v0	2.54898
ENSG00000162430	SELENON	control	hour_1v0	-0.0166067
ENSG00000162430	SELENON	control	hour_2v0	0.372625
ENSG00000162430	SELENON	control	hour_3v0	0.587025
ENSG00000162430	SELENON	control	hour_4v0	0.804699
ENSG00000162430	SELENON	control	hour_5v0	1.17656
ENSG00000117640	MTFR1L	control	hour_1v0	-0.526394
ENSG00000117640	MTFR1L	control	hour_2v0	0.95041
ENSG00000117640	MTFR1L	control	hour_3v0	1.47151
ENSG00000117640	MTFR1L	control	hour_4v0	1.75312
ENSG00000117640	MTFR1L	control	hour_5v0	1.72039
ENSG00000142684	ZNF593	control	hour_1v0	-0.205225
ENSG00000142684	ZNF593	control	hour_2v0	0.716415
ENSG00000142684	ZNF593	control	hour_3v0	1.67857
ENSG00000142684	ZNF593	control	hour_4v0	1.95466
ENSG00000142684	ZNF593	control	hour_5v0	1.92642
ENSG00000142675	CNKSR1	control	hour_1v0	-0.396079
ENSG00000142675	CNKSR1	control	hour_2v0	0.659345
ENSG00000142675	CNKSR1	control	hour_3v0	1.52356
ENSG00000142675	CNKSR1	control	hour_4v0	1.64019
ENSG00000142675	CNKSR1	control	hour_5v0	1.96303
ENSG00000142676	RPL11	control	hour_1v0	0.00441867
ENSG00000142676	RPL11	control	hour_2v0	0.558162
ENSG00000142676	RPL11	control	hour_3v0	0.929721
ENSG00000142676	RPL11	control	hour_4v0	1.09006
ENSG00000142676	RPL11	control	hour_5v0	1.42935
ENSG00000011007	ELOA	control	hour_1v0	-0.152506
ENSG00000011007	ELOA	control	hour_2v0	0.829792
ENSG00000011007	ELOA	control	hour_3v0	1.27971
ENSG00000011007	ELOA	control	hour_4v0	1.58572
ENSG00000011007	ELOA	control	hour_5v0	1.69765
ENSG00000057757	PITHD1	control	hour_1v0	-0.0756038
ENSG00000057757	PITHD1	control	hour_2v0	0.857676
ENSG00000057757	PITHD1	control	hour_3v0	1.25992
ENSG00000057757	PITHD1	control	hour_4v0	1.36546
ENSG00000057757	PITHD1	control	hour_5v0	1.3582
ENSG00000011009	LYPLA2	control	hour_1v0	-0.223225
ENSG00000011009	LYPLA2	control	hour_2v0	0.957416
ENSG00000011009	LYPLA2	control	hour_3v0	1.2657
ENSG00000011009	LYPLA2	control	hour_4v0	1.39593
ENSG00000011009	LYPLA2	control	hour_5v0	1.16146
ENSG00000133226	SRRM1	control	hour_1v0	0.0604525
ENSG00000133226	SRRM1	control	hour_2v0	0.885651
ENSG00000133226	SRRM1	control	hour_3v0	1.41666
ENSG00000133226	SRRM1	control	hour_4v0	1.61002
ENSG00000133226	SRRM1	control	hour_5v0	1.68671
ENSG00000169504	CLIC4	control	hour_1v0	-0.320041
ENSG00000169504	CLIC4	control	hour_2v0	1.11954
ENSG00000169504	CLIC4	control	hour_3v0	1.27432
ENSG00000169504	CLIC4	control	hour_4v0	1.4697
ENSG00000169504	CLIC4	control	hour_5v0	1.3454
ENSG00000130695	CEP85	control	hour_1v0	0.0455147
ENSG00000130695	CEP85	control	hour_2v0	1.19496
ENSG00000130695	CEP85	control	hour_3v0	2.37408
ENSG00000130695	CEP85	control	hour_4v0	2.74743
ENSG00000130695	CEP85	control	hour_5v0	2.84792
ENSG00000142669	SH3BGRL3	control	hour_1v0	-0.149185
ENSG00000142669	SH3BGRL3	control	hour_2v0	0.390503
ENSG00000142669	SH3BGRL3	control	hour_3v0	0.700114
ENSG00000142669	SH3BGRL3	control	hour_4v0	0.958149
ENSG00000142669	SH3BGRL3	control	hour_5v0	0.963583
ENSG00000116478	HDAC1	control	hour_1v0	-0.401741
ENSG00000116478	HDAC1	control	hour_2v0	0.588298
ENSG00000116478	HDAC1	control	hour_3v0	1.21737
ENSG00000116478	HDAC1	control	hour_4v0	1.39359
ENSG00000116478	HDAC1	control	hour_5v0	1.49778
ENSG00000254553	AL033529.1	control	hour_1v0	0.83849
ENSG00000254553	AL033529.1	control	hour_2v0	NA
ENSG00000254553	AL033529.1	control	hour_3v0	3.73073
ENSG00000254553	AL033529.1	control	hour_4v0	2.65208
ENSG00000254553	AL033529.1	control	hour_5v0	3.18914
ENSG00000160062	ZBTB8A	control	hour_1v0	-0.31669
ENSG00000160062	ZBTB8A	control	hour_2v0	1.08746
ENSG00000160062	ZBTB8A	control	hour_3v0	2.28207
ENSG00000160062	ZBTB8A	control	hour_4v0	2.42164
ENSG00000160062	ZBTB8A	control	hour_5v0	2.31792
ENSG00000160094	ZNF362	control	hour_1v0	-1.00398
ENSG00000160094	ZNF362	control	hour_2v0	0.394776
ENSG00000160094	ZNF362	control	hour_3v0	0.819792
ENSG00000160094	ZNF362	control	hour_4v0	1.47274
ENSG00000160094	ZNF362	control	hour_5v0	2.33262
ENSG00000121903	ZSCAN20	control	hour_1v0	-1.03158
ENSG00000121903	ZSCAN20	control	hour_2v0	0.37731
ENSG00000121903	ZSCAN20	control	hour_3v0	1.95455
ENSG00000121903	ZSCAN20	control	hour_4v0	1.93237
ENSG00000121903	ZSCAN20	control	hour_5v0	1.88795
ENSG00000121774	KHDRBS1	control	hour_1v0	0.0648003
ENSG00000121774	KHDRBS1	control	hour_2v0	0.849024
ENSG00000121774	KHDRBS1	control	hour_3v0	1.05222
ENSG00000121774	KHDRBS1	control	hour_4v0	1.21444
ENSG00000121774	KHDRBS1	control	hour_5v0	1.32931
ENSG00000121775	TMEM39B	control	hour_1v0	-0.714421
ENSG00000121775	TMEM39B	control	hour_2v0	0.867234
ENSG00000121775	TMEM39B	control	hour_3v0	0.494152
ENSG00000121775	TMEM39B	control	hour_4v0	0.948172
ENSG00000121775	TMEM39B	control	hour_5v0	1.34521
ENSG00000025800	KPNA6	control	hour_1v0	-0.181909
ENSG00000025800	KPNA6	control	hour_2v0	0.407059
ENSG00000025800	KPNA6	control	hour_3v0	1.05152
ENSG00000025800	KPNA6	control	hour_4v0	1.32193
ENSG00000025800	KPNA6	control	hour_5v0	1.4075
ENSG00000250135	AL049795.2	control	hour_1v0	-0.205845
ENSG00000250135	AL049795.2	control	hour_2v0	0.253587
ENSG00000250135	AL049795.2	control	hour_3v0	1.03441
ENSG00000250135	AL049795.2	control	hour_4v0	1.51956
ENSG00000250135	AL049795.2	control	hour_5v0	1.36592
ENSG00000188910	GJB3	control	hour_1v0	-0.273457
ENSG00000188910	GJB3	control	hour_2v0	0.675174
ENSG00000188910	GJB3	control	hour_3v0	1.33032
ENSG00000188910	GJB3	control	hour_4v0	1.65704
ENSG00000188910	GJB3	control	hour_5v0	1.67956
ENSG00000197056	ZMYM1	control	hour_1v0	-0.719775
ENSG00000197056	ZMYM1	control	hour_2v0	0.777109
ENSG00000197056	ZMYM1	control	hour_3v0	2.11179
ENSG00000197056	ZMYM1	control	hour_4v0	2.6369
ENSG00000197056	ZMYM1	control	hour_5v0	3.19629
ENSG00000121766	ZCCHC17	control	hour_1v0	-0.117323
ENSG00000121766	ZCCHC17	control	hour_2v0	0.461808
ENSG00000121766	ZCCHC17	control	hour_3v0	0.465455
ENSG00000121766	ZCCHC17	control	hour_4v0	1.1085
ENSG00000121766	ZCCHC17	control	hour_5v0	1.56027
ENSG00000168528	SERINC2	control	hour_1v0	-0.3228
ENSG00000168528	SERINC2	control	hour_2v0	0.629568
ENSG00000168528	SERINC2	control	hour_3v0	0.870663
ENSG00000168528	SERINC2	control	hour_4v0	0.942231
ENSG00000168528	SERINC2	control	hour_5v0	1.15826
ENSG00000142910	TINAGL1	control	hour_1v0	-0.200017
ENSG00000142910	TINAGL1	control	hour_2v0	1.22113
ENSG00000142910	TINAGL1	control	hour_3v0	1.82303
ENSG00000142910	TINAGL1	control	hour_4v0	2.22554
ENSG00000142910	TINAGL1	control	hour_5v0	2.40424
ENSG00000020129	NCDN	control	hour_1v0	0.302524
ENSG00000020129	NCDN	control	hour_2v0	0.982635
ENSG00000020129	NCDN	control	hour_3v0	1.47232
ENSG00000020129	NCDN	control	hour_4v0	1.72773
ENSG00000020129	NCDN	control	hour_5v0	2.01964
ENSG00000134698	AGO4	control	hour_1v0	-1.09727
ENSG00000134698	AGO4	control	hour_2v0	0.742574
ENSG00000134698	AGO4	control	hour_3v0	1.19135
ENSG00000134698	AGO4	control	hour_4v0	1.22414
ENSG00000134698	AGO4	control	hour_5v0	1.23404
ENSG00000146463	ZMYM4	control	hour_1v0	-0.3178
ENSG00000146463	ZMYM4	control	hour_2v0	0.67445
ENSG00000146463	ZMYM4	control	hour_3v0	1.58703
ENSG00000146463	ZMYM4	control	hour_4v0	2.2187
ENSG00000146463	ZMYM4	control	hour_5v0	2.25075
ENSG00000163874	ZC3H12A	control	hour_1v0	0.258922
ENSG00000163874	ZC3H12A	control	hour_2v0	0.517426
ENSG00000163874	ZC3H12A	control	hour_3v0	0.52659
ENSG00000163874	ZC3H12A	control	hour_4v0	1.02773
ENSG00000163874	ZC3H12A	control	hour_5v0	1.23557
ENSG00000162521	RBBP4	control	hour_1v0	-0.0831028
ENSG00000162521	RBBP4	control	hour_2v0	0.861543
ENSG00000162521	RBBP4	control	hour_3v0	1.35848
ENSG00000162521	RBBP4	control	hour_4v0	1.72768
ENSG00000162521	RBBP4	control	hour_5v0	1.7946
ENSG00000162522	KIAA1522	control	hour_1v0	-0.104634
ENSG00000162522	KIAA1522	control	hour_2v0	0.458892
ENSG00000162522	KIAA1522	control	hour_3v0	1.06245
ENSG00000162522	KIAA1522	control	hour_4v0	1.34723
ENSG00000162522	KIAA1522	control	hour_5v0	1.47126
ENSG00000116497	S100PBP	control	hour_1v0	-0.0574419
ENSG00000116497	S100PBP	control	hour_2v0	1.15696
ENSG00000116497	S100PBP	control	hour_3v0	1.98065
ENSG00000116497	S100PBP	control	hour_4v0	2.19649
ENSG00000116497	S100PBP	control	hour_5v0	2.2122
ENSG00000117713	ARID1A	control	hour_1v0	-0.0652915
ENSG00000117713	ARID1A	control	hour_2v0	1.02048
ENSG00000117713	ARID1A	control	hour_3v0	1.78288
ENSG00000117713	ARID1A	control	hour_4v0	1.9632
ENSG00000117713	ARID1A	control	hour_5v0	1.90433
ENSG00000060642	PIGV	control	hour_1v0	0.246006
ENSG00000060642	PIGV	control	hour_2v0	1.02202
ENSG00000060642	PIGV	control	hour_3v0	1.46113
ENSG00000060642	PIGV	control	hour_4v0	1.97839
ENSG00000060642	PIGV	control	hour_5v0	2.23704
ENSG00000204160	ZDHHC18	control	hour_1v0	0.0211566
ENSG00000204160	ZDHHC18	control	hour_2v0	1.08205
ENSG00000204160	ZDHHC18	control	hour_3v0	1.64281
ENSG00000204160	ZDHHC18	control	hour_4v0	1.94911
ENSG00000204160	ZDHHC18	control	hour_5v0	2.36362
ENSG00000175793	SFN	control	hour_1v0	-0.270896
ENSG00000175793	SFN	control	hour_2v0	0.822952
ENSG00000175793	SFN	control	hour_3v0	1.11487
ENSG00000175793	SFN	control	hour_4v0	1.37932
ENSG00000175793	SFN	control	hour_5v0	1.56611
ENSG00000159023	EPB41	control	hour_1v0	-0.298205
ENSG00000159023	EPB41	control	hour_2v0	0.567229
ENSG00000159023	EPB41	control	hour_3v0	1.2644
ENSG00000159023	EPB41	control	hour_4v0	1.63365
ENSG00000159023	EPB41	control	hour_5v0	1.91075
ENSG00000060656	PTPRU	control	hour_1v0	0.129283
ENSG00000060656	PTPRU	control	hour_2v0	0.460562
ENSG00000060656	PTPRU	control	hour_3v0	0.676322
ENSG00000060656	PTPRU	control	hour_4v0	1.46226
ENSG00000060656	PTPRU	control	hour_5v0	1.76407
ENSG00000084652	TXLNA	control	hour_1v0	0.177643
ENSG00000084652	TXLNA	control	hour_2v0	0.906038
ENSG00000084652	TXLNA	control	hour_3v0	1.43795
ENSG00000084652	TXLNA	control	hour_4v0	1.90338
ENSG00000084652	TXLNA	control	hour_5v0	2.12093
ENSG00000160051	IQCC	control	hour_1v0	0.313772
ENSG00000160051	IQCC	control	hour_2v0	0.672148
ENSG00000160051	IQCC	control	hour_3v0	1.32722
ENSG00000160051	IQCC	control	hour_4v0	1.63264
ENSG00000160051	IQCC	control	hour_5v0	1.8966
ENSG00000084623	EIF3I	control	hour_1v0	-0.239007
ENSG00000084623	EIF3I	control	hour_2v0	0.364608
ENSG00000084623	EIF3I	control	hour_3v0	0.862405
ENSG00000084623	EIF3I	control	hour_4v0	0.910069
ENSG00000084623	EIF3I	control	hour_5v0	0.983385
ENSG00000180198	RCC1	control	hour_1v0	0.112926
ENSG00000180198	RCC1	control	hour_2v0	0.664074
ENSG00000180198	RCC1	control	hour_3v0	1.19547
ENSG00000180198	RCC1	control	hour_4v0	1.51292
ENSG00000180198	RCC1	control	hour_5v0	1.7778
ENSG00000242125	SNHG3	control	hour_1v0	0.0782539
ENSG00000242125	SNHG3	control	hour_2v0	0.636577
ENSG00000242125	SNHG3	control	hour_3v0	1.15927
ENSG00000242125	SNHG3	control	hour_4v0	1.57136
ENSG00000242125	SNHG3	control	hour_5v0	1.90434
ENSG00000274266	SNORA73A	control	hour_1v0	-0.110969
ENSG00000274266	SNORA73A	control	hour_2v0	0.259935
ENSG00000274266	SNORA73A	control	hour_3v0	0.392023
ENSG00000274266	SNORA73A	control	hour_4v0	0.493366
ENSG00000274266	SNORA73A	control	hour_5v0	0.831912
ENSG00000200087	SNORA73B	control	hour_1v0	-0.589422
ENSG00000200087	SNORA73B	control	hour_2v0	-0.001485
ENSG00000200087	SNORA73B	control	hour_3v0	0.310005
ENSG00000200087	SNORA73B	control	hour_4v0	0.574037
ENSG00000200087	SNORA73B	control	hour_5v0	0.529487
ENSG00000116863	ADPRHL2	control	hour_1v0	-0.383547
ENSG00000116863	ADPRHL2	control	hour_2v0	0.86645
ENSG00000116863	ADPRHL2	control	hour_3v0	1.8113
ENSG00000116863	ADPRHL2	control	hour_4v0	2.0603
ENSG00000116863	ADPRHL2	control	hour_5v0	2.19017
ENSG00000116871	MAP7D1	control	hour_1v0	-0.0841811
ENSG00000116871	MAP7D1	control	hour_2v0	0.710439
ENSG00000116871	MAP7D1	control	hour_3v0	0.962525
ENSG00000116871	MAP7D1	control	hour_4v0	1.21612
ENSG00000116871	MAP7D1	control	hour_5v0	1.5331
ENSG00000187815	ZFP69	control	hour_1v0	NA
ENSG00000187815	ZFP69	control	hour_2v0	NA
ENSG00000187815	ZFP69	control	hour_3v0	NA
ENSG00000187815	ZFP69	control	hour_4v0	NA
ENSG00000187815	ZFP69	control	hour_5v0	2.712
ENSG00000117010	ZNF684	control	hour_1v0	-3.90578
ENSG00000117010	ZNF684	control	hour_2v0	0.920983
ENSG00000117010	ZNF684	control	hour_3v0	1.97052
ENSG00000117010	ZNF684	control	hour_4v0	NA
ENSG00000117010	ZNF684	control	hour_5v0	2.40585
ENSG00000084073	ZMPSTE24	control	hour_1v0	-0.179575
ENSG00000084073	ZMPSTE24	control	hour_2v0	0.994647
ENSG00000084073	ZMPSTE24	control	hour_3v0	1.5074
ENSG00000084073	ZMPSTE24	control	hour_4v0	1.90903
ENSG00000084073	ZMPSTE24	control	hour_5v0	1.79108
ENSG00000084070	SMAP2	control	hour_1v0	0.0545525
ENSG00000084070	SMAP2	control	hour_2v0	0.949172
ENSG00000084070	SMAP2	control	hour_3v0	1.43864
ENSG00000084070	SMAP2	control	hour_4v0	1.57772
ENSG00000084070	SMAP2	control	hour_5v0	1.36152
ENSG00000066136	NFYC	control	hour_1v0	-0.519834
ENSG00000066136	NFYC	control	hour_2v0	0.285638
ENSG00000066136	NFYC	control	hour_3v0	1.08259
ENSG00000066136	NFYC	control	hour_4v0	1.48305
ENSG00000066136	NFYC	control	hour_5v0	1.80801
ENSG00000117013	KCNQ4	control	hour_1v0	-0.0949403
ENSG00000117013	KCNQ4	control	hour_2v0	0.262239
ENSG00000117013	KCNQ4	control	hour_3v0	NA
ENSG00000117013	KCNQ4	control	hour_4v0	NA
ENSG00000117013	KCNQ4	control	hour_5v0	1.88172
ENSG00000127125	PPCS	control	hour_1v0	0.164164
ENSG00000127125	PPCS	control	hour_2v0	0.725536
ENSG00000127125	PPCS	control	hour_3v0	1.07216
ENSG00000127125	PPCS	control	hour_4v0	1.35102
ENSG00000127125	PPCS	control	hour_5v0	1.90565
ENSG00000197982	C1orf122	control	hour_1v0	-0.3552
ENSG00000197982	C1orf122	control	hour_2v0	0.631071
ENSG00000197982	C1orf122	control	hour_3v0	0.664799
ENSG00000197982	C1orf122	control	hour_4v0	1.06594
ENSG00000197982	C1orf122	control	hour_5v0	1.25354
ENSG00000183520	UTP11	control	hour_1v0	0.106259
ENSG00000183520	UTP11	control	hour_2v0	1.14278
ENSG00000183520	UTP11	control	hour_3v0	1.42932
ENSG00000183520	UTP11	control	hour_4v0	1.90178
ENSG00000183520	UTP11	control	hour_5v0	1.97451
ENSG00000134690	CDCA8	control	hour_1v0	-0.0149117
ENSG00000134690	CDCA8	control	hour_2v0	0.621983
ENSG00000134690	CDCA8	control	hour_3v0	1.20534
ENSG00000134690	CDCA8	control	hour_4v0	1.60583
ENSG00000134690	CDCA8	control	hour_5v0	1.8469
ENSG00000185090	MANEAL	control	hour_1v0	-0.479029
ENSG00000185090	MANEAL	control	hour_2v0	0.446746
ENSG00000185090	MANEAL	control	hour_3v0	1.34224
ENSG00000185090	MANEAL	control	hour_4v0	1.78294
ENSG00000185090	MANEAL	control	hour_5v0	1.9707
ENSG00000084072	PPIE	control	hour_1v0	-0.348755
ENSG00000084072	PPIE	control	hour_2v0	1.36473
ENSG00000084072	PPIE	control	hour_3v0	1.54869
ENSG00000084072	PPIE	control	hour_4v0	2.00171
ENSG00000084072	PPIE	control	hour_5v0	2.32513
ENSG00000054118	THRAP3	control	hour_1v0	-0.178301
ENSG00000054118	THRAP3	control	hour_2v0	0.671409
ENSG00000054118	THRAP3	control	hour_3v0	1.34358
ENSG00000054118	THRAP3	control	hour_4v0	1.47546
ENSG00000054118	THRAP3	control	hour_5v0	1.51225
ENSG00000214193	SH3D21	control	hour_1v0	0.622741
ENSG00000214193	SH3D21	control	hour_2v0	1.40428
ENSG00000214193	SH3D21	control	hour_3v0	0.925392
ENSG00000214193	SH3D21	control	hour_4v0	1.13627
ENSG00000214193	SH3D21	control	hour_5v0	1.12129
ENSG00000168389	MFSD2A	control	hour_1v0	0.0412136
ENSG00000168389	MFSD2A	control	hour_2v0	0.904273
ENSG00000168389	MFSD2A	control	hour_3v0	1.44338
ENSG00000168389	MFSD2A	control	hour_4v0	1.62888
ENSG00000168389	MFSD2A	control	hour_5v0	1.57204
ENSG00000092847	AGO1	control	hour_1v0	-0.456378
ENSG00000092847	AGO1	control	hour_2v0	0.736708
ENSG00000092847	AGO1	control	hour_3v0	1.1502
ENSG00000092847	AGO1	control	hour_4v0	1.65856
ENSG00000092847	AGO1	control	hour_5v0	1.60414
ENSG00000126070	AGO3	control	hour_1v0	-0.27259
ENSG00000126070	AGO3	control	hour_2v0	1.51058
ENSG00000126070	AGO3	control	hour_3v0	2.3286
ENSG00000126070	AGO3	control	hour_4v0	2.5999
ENSG00000126070	AGO3	control	hour_5v0	2.53388
ENSG00000171960	PPIH	control	hour_1v0	0.166167
ENSG00000171960	PPIH	control	hour_2v0	0.503919
ENSG00000171960	PPIH	control	hour_3v0	1.51662
ENSG00000171960	PPIH	control	hour_4v0	1.71851
ENSG00000171960	PPIH	control	hour_5v0	1.7331
ENSG00000171793	CTPS1	control	hour_1v0	-0.0458765
ENSG00000171793	CTPS1	control	hour_2v0	0.758479
ENSG00000171793	CTPS1	control	hour_3v0	1.34211
ENSG00000171793	CTPS1	control	hour_4v0	2.17093
ENSG00000171793	CTPS1	control	hour_5v0	2.42852
ENSG00000281207	SLFNL1-AS1	control	hour_1v0	0.259018
ENSG00000281207	SLFNL1-AS1	control	hour_2v0	0.740194
ENSG00000281207	SLFNL1-AS1	control	hour_3v0	1.35803
ENSG00000281207	SLFNL1-AS1	control	hour_4v0	1.56216
ENSG00000281207	SLFNL1-AS1	control	hour_5v0	1.76386
ENSG00000164011	ZNF691	control	hour_1v0	-1.33898
ENSG00000164011	ZNF691	control	hour_2v0	0.96268
ENSG00000164011	ZNF691	control	hour_3v0	2.19017
ENSG00000164011	ZNF691	control	hour_4v0	1.79594
ENSG00000164011	ZNF691	control	hour_5v0	2.13328
ENSG00000227533	SLC2A1-AS1	control	hour_1v0	0.0973576
ENSG00000227533	SLC2A1-AS1	control	hour_2v0	1.10835
ENSG00000227533	SLC2A1-AS1	control	hour_3v0	1.72609
ENSG00000227533	SLC2A1-AS1	control	hour_4v0	1.74348
ENSG00000227533	SLC2A1-AS1	control	hour_5v0	1.81944
ENSG00000179178	TMEM125	control	hour_1v0	-0.220822
ENSG00000179178	TMEM125	control	hour_2v0	0.300486
ENSG00000179178	TMEM125	control	hour_3v0	0.63483
ENSG00000179178	TMEM125	control	hour_4v0	1.50036
ENSG00000179178	TMEM125	control	hour_5v0	1.73332
ENSG00000131236	CAP1	control	hour_1v0	-0.421559
ENSG00000131236	CAP1	control	hour_2v0	0.400323
ENSG00000131236	CAP1	control	hour_3v0	0.7327
ENSG00000131236	CAP1	control	hour_4v0	0.921603
ENSG00000131236	CAP1	control	hour_5v0	1.11261
ENSG00000117000	RLF	control	hour_1v0	-0.265583
ENSG00000117000	RLF	control	hour_2v0	1.06069
ENSG00000117000	RLF	control	hour_3v0	1.68338
ENSG00000117000	RLF	control	hour_4v0	1.81166
ENSG00000117000	RLF	control	hour_5v0	1.9291
ENSG00000117399	CDC20	control	hour_1v0	-0.165327
ENSG00000117399	CDC20	control	hour_2v0	0.384507
ENSG00000117399	CDC20	control	hour_3v0	0.754833
ENSG00000117399	CDC20	control	hour_4v0	0.780797
ENSG00000117399	CDC20	control	hour_5v0	1.03781
ENSG00000198198	SZT2	control	hour_1v0	-0.0514468
ENSG00000198198	SZT2	control	hour_2v0	0.770571
ENSG00000198198	SZT2	control	hour_3v0	1.66054
ENSG00000198198	SZT2	control	hour_4v0	2.42277
ENSG00000198198	SZT2	control	hour_5v0	2.68599
ENSG00000162368	CMPK1	control	hour_1v0	-0.663335
ENSG00000162368	CMPK1	control	hour_2v0	0.827944
ENSG00000162368	CMPK1	control	hour_3v0	1.06658
ENSG00000162368	CMPK1	control	hour_4v0	1.6454
ENSG00000162368	CMPK1	control	hour_5v0	1.68463
ENSG00000173660	UQCRH	control	hour_1v0	0.0775769
ENSG00000173660	UQCRH	control	hour_2v0	0.666183
ENSG00000173660	UQCRH	control	hour_3v0	0.827184
ENSG00000173660	UQCRH	control	hour_4v0	0.86826
ENSG00000173660	UQCRH	control	hour_5v0	0.875834
ENSG00000117481	NSUN4	control	hour_1v0	-0.12133
ENSG00000117481	NSUN4	control	hour_2v0	1.13348
ENSG00000117481	NSUN4	control	hour_3v0	1.51096
ENSG00000117481	NSUN4	control	hour_4v0	1.91413
ENSG00000117481	NSUN4	control	hour_5v0	2.01574
ENSG00000117480	FAAH	control	hour_1v0	-0.295791
ENSG00000117480	FAAH	control	hour_2v0	1.6466
ENSG00000117480	FAAH	control	hour_3v0	2.64386
ENSG00000117480	FAAH	control	hour_4v0	2.82789
ENSG00000117480	FAAH	control	hour_5v0	1.67838
ENSG00000123080	CDKN2C	control	hour_1v0	1.31409
ENSG00000123080	CDKN2C	control	hour_2v0	1.81292
ENSG00000123080	CDKN2C	control	hour_3v0	2.22787
ENSG00000123080	CDKN2C	control	hour_4v0	1.6636
ENSG00000123080	CDKN2C	control	hour_5v0	2.10612
ENSG00000123091	RNF11	control	hour_1v0	-0.0714351
ENSG00000123091	RNF11	control	hour_2v0	0.965439
ENSG00000123091	RNF11	control	hour_3v0	1.27057
ENSG00000123091	RNF11	control	hour_4v0	1.17132
ENSG00000123091	RNF11	control	hour_5v0	1.52326
ENSG00000117408	IPO13	control	hour_1v0	-0.0808543
ENSG00000117408	IPO13	control	hour_2v0	1.10227
ENSG00000117408	IPO13	control	hour_3v0	1.86762
ENSG00000117408	IPO13	control	hour_4v0	1.92186
ENSG00000117408	IPO13	control	hour_5v0	1.83828
ENSG00000065978	YBX1	control	hour_1v0	-0.303841
ENSG00000065978	YBX1	control	hour_2v0	0.336795
ENSG00000065978	YBX1	control	hour_3v0	0.726582
ENSG00000065978	YBX1	control	hour_4v0	0.897793
ENSG00000065978	YBX1	control	hour_5v0	1.08735
ENSG00000164008	C1orf50	control	hour_1v0	0.211885
ENSG00000164008	C1orf50	control	hour_2v0	1.83843
ENSG00000164008	C1orf50	control	hour_3v0	1.85299
ENSG00000164008	C1orf50	control	hour_4v0	2.41163
ENSG00000164008	C1orf50	control	hour_5v0	2.43253
ENSG00000283580	AC098484.3	control	hour_1v0	-0.81453
ENSG00000283580	AC098484.3	control	hour_2v0	1.34244
ENSG00000283580	AC098484.3	control	hour_3v0	1.41332
ENSG00000283580	AC098484.3	control	hour_4v0	2.31068
ENSG00000283580	AC098484.3	control	hour_5v0	2.12996
ENSG00000164010	ERMAP	control	hour_1v0	-0.645717
ENSG00000164010	ERMAP	control	hour_2v0	0.688569
ENSG00000164010	ERMAP	control	hour_3v0	1.22593
ENSG00000164010	ERMAP	control	hour_4v0	1.30698
ENSG00000164010	ERMAP	control	hour_5v0	1.90766
ENSG00000132768	DPH2	control	hour_1v0	0.120294
ENSG00000132768	DPH2	control	hour_2v0	0.833225
ENSG00000132768	DPH2	control	hour_3v0	1.55511
ENSG00000132768	DPH2	control	hour_4v0	1.94227
ENSG00000132768	DPH2	control	hour_5v0	1.85148
ENSG00000117410	ATP6V0B	control	hour_1v0	0.0730148
ENSG00000117410	ATP6V0B	control	hour_2v0	1.22183
ENSG00000117410	ATP6V0B	control	hour_3v0	1.60842
ENSG00000117410	ATP6V0B	control	hour_4v0	1.53233
ENSG00000117410	ATP6V0B	control	hour_5v0	1.84149
ENSG00000117411	B4GALT2	control	hour_1v0	-0.541324
ENSG00000117411	B4GALT2	control	hour_2v0	0.197655
ENSG00000117411	B4GALT2	control	hour_3v0	1.03082
ENSG00000117411	B4GALT2	control	hour_4v0	1.50819
ENSG00000117411	B4GALT2	control	hour_5v0	1.6779
ENSG00000159214	CCDC24	control	hour_1v0	0.295547
ENSG00000159214	CCDC24	control	hour_2v0	0.993202
ENSG00000159214	CCDC24	control	hour_3v0	1.48322
ENSG00000159214	CCDC24	control	hour_4v0	1.92177
ENSG00000159214	CCDC24	control	hour_5v0	1.98544
ENSG00000174574	AKIRIN1	control	hour_1v0	-0.093224
ENSG00000174574	AKIRIN1	control	hour_2v0	0.770785
ENSG00000174574	AKIRIN1	control	hour_3v0	1.396
ENSG00000174574	AKIRIN1	control	hour_4v0	1.67737
ENSG00000174574	AKIRIN1	control	hour_5v0	1.89064
ENSG00000168653	NDUFS5	control	hour_1v0	-0.214198
ENSG00000168653	NDUFS5	control	hour_2v0	0.724125
ENSG00000168653	NDUFS5	control	hour_3v0	1.16708
ENSG00000168653	NDUFS5	control	hour_4v0	1.34152
ENSG00000168653	NDUFS5	control	hour_5v0	1.54859
ENSG00000127603	MACF1	control	hour_1v0	-0.0944959
ENSG00000127603	MACF1	control	hour_2v0	0.781183
ENSG00000127603	MACF1	control	hour_3v0	1.51637
ENSG00000127603	MACF1	control	hour_4v0	1.86689
ENSG00000127603	MACF1	control	hour_5v0	1.85084
ENSG00000173846	PLK3	control	hour_1v0	0.466742
ENSG00000173846	PLK3	control	hour_2v0	0.633978
ENSG00000173846	PLK3	control	hour_3v0	1.20417
ENSG00000173846	PLK3	control	hour_4v0	1.56449
ENSG00000173846	PLK3	control	hour_5v0	1.75347
ENSG00000222009	BTBD19	control	hour_1v0	0.424573
ENSG00000222009	BTBD19	control	hour_2v0	0.809115
ENSG00000222009	BTBD19	control	hour_3v0	0.986114
ENSG00000222009	BTBD19	control	hour_4v0	0.841273
ENSG00000222009	BTBD19	control	hour_5v0	1.02904
ENSG00000178028	DMAP1	control	hour_1v0	0.138192
ENSG00000178028	DMAP1	control	hour_2v0	1.14946
ENSG00000178028	DMAP1	control	hour_3v0	1.88515
ENSG00000178028	DMAP1	control	hour_4v0	1.71889
ENSG00000178028	DMAP1	control	hour_5v0	2.08383
ENSG00000187147	RNF220	control	hour_1v0	0.16152
ENSG00000187147	RNF220	control	hour_2v0	1.00809
ENSG00000187147	RNF220	control	hour_3v0	1.17469
ENSG00000187147	RNF220	control	hour_4v0	1.75867
ENSG00000187147	RNF220	control	hour_5v0	1.82511
ENSG00000142949	PTPRF	control	hour_1v0	-0.332374
ENSG00000142949	PTPRF	control	hour_2v0	0.25941
ENSG00000142949	PTPRF	control	hour_3v0	0.715813
ENSG00000142949	PTPRF	control	hour_4v0	0.871339
ENSG00000142949	PTPRF	control	hour_5v0	1.06892
ENSG00000284989	AL451062.3	control	hour_1v0	-0.488634
ENSG00000284989	AL451062.3	control	hour_2v0	0.912287
ENSG00000284989	AL451062.3	control	hour_3v0	1.17957
ENSG00000284989	AL451062.3	control	hour_4v0	1.70498
ENSG00000284989	AL451062.3	control	hour_5v0	1.93105
ENSG00000066135	KDM4A	control	hour_1v0	-0.202259
ENSG00000066135	KDM4A	control	hour_2v0	1.14739
ENSG00000066135	KDM4A	control	hour_3v0	1.46325
ENSG00000066135	KDM4A	control	hour_4v0	1.95819
ENSG00000066135	KDM4A	control	hour_5v0	2.18838
ENSG00000126091	ST3GAL3	control	hour_1v0	0.441936
ENSG00000126091	ST3GAL3	control	hour_2v0	1.34858
ENSG00000126091	ST3GAL3	control	hour_3v0	2.35318
ENSG00000126091	ST3GAL3	control	hour_4v0	3.27042
ENSG00000126091	ST3GAL3	control	hour_5v0	3.31115
ENSG00000126088	UROD	control	hour_1v0	0.373561
ENSG00000126088	UROD	control	hour_2v0	1.45748
ENSG00000126088	UROD	control	hour_3v0	1.61451
ENSG00000126088	UROD	control	hour_4v0	1.59208
ENSG00000126088	UROD	control	hour_5v0	1.86862
ENSG00000132773	TOE1	control	hour_1v0	0.203709
ENSG00000132773	TOE1	control	hour_2v0	0.750232
ENSG00000132773	TOE1	control	hour_3v0	1.75781
ENSG00000132773	TOE1	control	hour_4v0	2.07967
ENSG00000132773	TOE1	control	hour_5v0	2.28229
ENSG00000132763	MMACHC	control	hour_1v0	0.328991
ENSG00000132763	MMACHC	control	hour_2v0	1.10763
ENSG00000132763	MMACHC	control	hour_3v0	1.63783
ENSG00000132763	MMACHC	control	hour_4v0	2.12091
ENSG00000132763	MMACHC	control	hour_5v0	2.72374
ENSG00000117448	AKR1A1	control	hour_1v0	0.149704
ENSG00000117448	AKR1A1	control	hour_2v0	1.25741
ENSG00000117448	AKR1A1	control	hour_3v0	1.65666
ENSG00000117448	AKR1A1	control	hour_4v0	2.20622
ENSG00000117448	AKR1A1	control	hour_5v0	2.20887
ENSG00000117472	TSPAN1	control	hour_1v0	-0.640627
ENSG00000117472	TSPAN1	control	hour_2v0	0.52031
ENSG00000117472	TSPAN1	control	hour_3v0	0.764294
ENSG00000117472	TSPAN1	control	hour_4v0	0.880205
ENSG00000117472	TSPAN1	control	hour_5v0	1.63332
ENSG00000085999	RAD54L	control	hour_1v0	0.0178526
ENSG00000085999	RAD54L	control	hour_2v0	0.907863
ENSG00000085999	RAD54L	control	hour_3v0	1.53547
ENSG00000085999	RAD54L	control	hour_4v0	1.62154
ENSG00000085999	RAD54L	control	hour_5v0	2.07573
ENSG00000117859	OSBPL9	control	hour_1v0	-0.221442
ENSG00000117859	OSBPL9	control	hour_2v0	0.780219
ENSG00000117859	OSBPL9	control	hour_3v0	1.59821
ENSG00000117859	OSBPL9	control	hour_4v0	1.59302
ENSG00000117859	OSBPL9	control	hour_5v0	1.70613
ENSG00000134748	PRPF38A	control	hour_1v0	-0.205261
ENSG00000134748	PRPF38A	control	hour_2v0	1.15099
ENSG00000134748	PRPF38A	control	hour_3v0	1.46622
ENSG00000134748	PRPF38A	control	hour_4v0	1.38937
ENSG00000134748	PRPF38A	control	hour_5v0	1.59847
ENSG00000134717	BTF3L4	control	hour_1v0	-0.621706
ENSG00000134717	BTF3L4	control	hour_2v0	0.42747
ENSG00000134717	BTF3L4	control	hour_3v0	1.23512
ENSG00000134717	BTF3L4	control	hour_4v0	1.47163
ENSG00000134717	BTF3L4	control	hour_5v0	1.86682
ENSG00000157077	ZFYVE9	control	hour_1v0	-0.122308
ENSG00000157077	ZFYVE9	control	hour_2v0	1.21466
ENSG00000157077	ZFYVE9	control	hour_3v0	1.58084
ENSG00000157077	ZFYVE9	control	hour_4v0	2.64392
ENSG00000157077	ZFYVE9	control	hour_5v0	2.47686
ENSG00000157184	CPT2	control	hour_1v0	0.141456
ENSG00000157184	CPT2	control	hour_2v0	0.905389
ENSG00000157184	CPT2	control	hour_3v0	1.31199
ENSG00000157184	CPT2	control	hour_4v0	2.21508
ENSG00000157184	CPT2	control	hour_5v0	2.68219
ENSG00000162378	ZYG11B	control	hour_1v0	-0.82415
ENSG00000162378	ZYG11B	control	hour_2v0	0.27486
ENSG00000162378	ZYG11B	control	hour_3v0	0.945552
ENSG00000162378	ZYG11B	control	hour_4v0	1.96887
ENSG00000162378	ZYG11B	control	hour_5v0	2.36463
ENSG00000116171	SCP2	control	hour_1v0	-0.409844
ENSG00000116171	SCP2	control	hour_2v0	0.704037
ENSG00000116171	SCP2	control	hour_3v0	1.19668
ENSG00000116171	SCP2	control	hour_4v0	1.63176
ENSG00000116171	SCP2	control	hour_5v0	2.12488
ENSG00000132780	NASP	control	hour_1v0	0.0179118
ENSG00000132780	NASP	control	hour_2v0	0.753582
ENSG00000132780	NASP	control	hour_3v0	1.12696
ENSG00000132780	NASP	control	hour_4v0	1.11756
ENSG00000132780	NASP	control	hour_5v0	1.23637
ENSG00000159596	TMEM69	control	hour_1v0	0.243587
ENSG00000159596	TMEM69	control	hour_2v0	1.13875
ENSG00000159596	TMEM69	control	hour_3v0	1.66553
ENSG00000159596	TMEM69	control	hour_4v0	1.83967
ENSG00000159596	TMEM69	control	hour_5v0	1.97888
ENSG00000086015	MAST2	control	hour_1v0	-0.0401891
ENSG00000086015	MAST2	control	hour_2v0	0.366265
ENSG00000086015	MAST2	control	hour_3v0	1.09731
ENSG00000086015	MAST2	control	hour_4v0	1.38095
ENSG00000086015	MAST2	control	hour_5v0	1.6958
ENSG00000142945	KIF2C	control	hour_1v0	-0.0207586
ENSG00000142945	KIF2C	control	hour_2v0	0.471692
ENSG00000142945	KIF2C	control	hour_3v0	0.819918
ENSG00000142945	KIF2C	control	hour_4v0	1.32016
ENSG00000142945	KIF2C	control	hour_5v0	1.68679
ENSG00000142937	RPS8	control	hour_1v0	-0.138093
ENSG00000142937	RPS8	control	hour_2v0	0.353808
ENSG00000142937	RPS8	control	hour_3v0	0.684935
ENSG00000142937	RPS8	control	hour_4v0	0.98021
ENSG00000142937	RPS8	control	hour_5v0	1.29254
ENSG00000162390	ACOT11	control	hour_1v0	-0.0836321
ENSG00000162390	ACOT11	control	hour_2v0	0.903487
ENSG00000162390	ACOT11	control	hour_3v0	1.18967
ENSG00000162390	ACOT11	control	hour_4v0	1.28604
ENSG00000162390	ACOT11	control	hour_5v0	1.87784
ENSG00000088035	ALG6	control	hour_1v0	1.14216
ENSG00000088035	ALG6	control	hour_2v0	1.42984
ENSG00000088035	ALG6	control	hour_3v0	2.12246
ENSG00000088035	ALG6	control	hour_4v0	3.65391
ENSG00000088035	ALG6	control	hour_5v0	3.49465
ENSG00000162607	USP1	control	hour_1v0	0.0596391
ENSG00000162607	USP1	control	hour_2v0	1.17475
ENSG00000162607	USP1	control	hour_3v0	1.72461
ENSG00000162607	USP1	control	hour_4v0	1.82131
ENSG00000162607	USP1	control	hour_5v0	2.08914
ENSG00000162433	AK4	control	hour_1v0	-0.665764
ENSG00000162433	AK4	control	hour_2v0	0.560625
ENSG00000162433	AK4	control	hour_3v0	1.16894
ENSG00000162433	AK4	control	hour_4v0	1.59844
ENSG00000162433	AK4	control	hour_5v0	1.77289
ENSG00000158966	CACHD1	control	hour_1v0	-0.613518
ENSG00000158966	CACHD1	control	hour_2v0	1.34308
ENSG00000158966	CACHD1	control	hour_3v0	1.73433
ENSG00000158966	CACHD1	control	hour_4v0	2.16539
ENSG00000158966	CACHD1	control	hour_5v0	2.41067
ENSG00000162437	RAVER2	control	hour_1v0	-0.423717
ENSG00000162437	RAVER2	control	hour_2v0	0.859898
ENSG00000162437	RAVER2	control	hour_3v0	1.46044
ENSG00000162437	RAVER2	control	hour_4v0	1.97002
ENSG00000162437	RAVER2	control	hour_5v0	2.0271
ENSG00000213625	LEPROT	control	hour_1v0	0.228995
ENSG00000213625	LEPROT	control	hour_2v0	1.01318
ENSG00000213625	LEPROT	control	hour_3v0	1.61444
ENSG00000213625	LEPROT	control	hour_4v0	1.80404
ENSG00000213625	LEPROT	control	hour_5v0	2.26833
ENSG00000116678	LEPR	control	hour_1v0	NA
ENSG00000116678	LEPR	control	hour_2v0	NA
ENSG00000116678	LEPR	control	hour_3v0	NA
ENSG00000116678	LEPR	control	hour_4v0	NA
ENSG00000116678	LEPR	control	hour_5v0	NA
ENSG00000116717	GADD45A	control	hour_1v0	-0.251476
ENSG00000116717	GADD45A	control	hour_2v0	0.865218
ENSG00000116717	GADD45A	control	hour_3v0	0.93012
ENSG00000116717	GADD45A	control	hour_4v0	1.40247
ENSG00000116717	GADD45A	control	hour_5v0	1.66885
ENSG00000271723	MROH7-TTC4	control	hour_1v0	-0.867586
ENSG00000271723	MROH7-TTC4	control	hour_2v0	0.54367
ENSG00000271723	MROH7-TTC4	control	hour_3v0	0.991176
ENSG00000271723	MROH7-TTC4	control	hour_4v0	2.21832
ENSG00000271723	MROH7-TTC4	control	hour_5v0	2.21141
ENSG00000243725	TTC4	control	hour_1v0	-0.425597
ENSG00000243725	TTC4	control	hour_2v0	0.840852
ENSG00000243725	TTC4	control	hour_3v0	1.18198
ENSG00000243725	TTC4	control	hour_4v0	2.26397
ENSG00000243725	TTC4	control	hour_5v0	2.28397
ENSG00000116221	MRPL37	control	hour_1v0	-0.235003
ENSG00000116221	MRPL37	control	hour_2v0	0.90079
ENSG00000116221	MRPL37	control	hour_3v0	1.04384
ENSG00000116221	MRPL37	control	hour_4v0	1.24889
ENSG00000116221	MRPL37	control	hour_5v0	1.60386
ENSG00000116212	LRRC42	control	hour_1v0	-0.138364
ENSG00000116212	LRRC42	control	hour_2v0	0.805305
ENSG00000116212	LRRC42	control	hour_3v0	1.36098
ENSG00000116212	LRRC42	control	hour_4v0	1.55306
ENSG00000116212	LRRC42	control	hour_5v0	1.78797
ENSG00000116205	TCEANC2	control	hour_1v0	0.311576
ENSG00000116205	TCEANC2	control	hour_2v0	1.91385
ENSG00000116205	TCEANC2	control	hour_3v0	2.50129
ENSG00000116205	TCEANC2	control	hour_4v0	2.86533
ENSG00000116205	TCEANC2	control	hour_5v0	2.69168
ENSG00000134709	HOOK1	control	hour_1v0	-0.182789
ENSG00000134709	HOOK1	control	hour_2v0	0.854444
ENSG00000134709	HOOK1	control	hour_3v0	1.48216
ENSG00000134709	HOOK1	control	hour_4v0	1.74511
ENSG00000134709	HOOK1	control	hour_5v0	1.52465
ENSG00000125703	ATG4C	control	hour_1v0	-0.932402
ENSG00000125703	ATG4C	control	hour_2v0	1.23752
ENSG00000125703	ATG4C	control	hour_3v0	2.96634
ENSG00000125703	ATG4C	control	hour_4v0	3.44337
ENSG00000125703	ATG4C	control	hour_5v0	3.60085
ENSG00000198160	MIER1	control	hour_1v0	-0.0894169
ENSG00000198160	MIER1	control	hour_2v0	1.38355
ENSG00000198160	MIER1	control	hour_3v0	1.79986
ENSG00000198160	MIER1	control	hour_4v0	1.89827
ENSG00000198160	MIER1	control	hour_5v0	2.21596
ENSG00000254685	FPGT	control	hour_1v0	-2.10657
ENSG00000254685	FPGT	control	hour_2v0	-1.67718
ENSG00000254685	FPGT	control	hour_3v0	0.0243592
ENSG00000254685	FPGT	control	hour_4v0	NA
ENSG00000254685	FPGT	control	hour_5v0	2.11994
ENSG00000079739	PGM1	control	hour_1v0	-0.610693
ENSG00000079739	PGM1	control	hour_2v0	0.722319
ENSG00000079739	PGM1	control	hour_3v0	1.24101
ENSG00000079739	PGM1	control	hour_4v0	1.76796
ENSG00000079739	PGM1	control	hour_5v0	1.73332
ENSG00000185483	ROR1	control	hour_1v0	-0.34755
ENSG00000185483	ROR1	control	hour_2v0	0.0193653
ENSG00000185483	ROR1	control	hour_3v0	0.263718
ENSG00000185483	ROR1	control	hour_4v0	1.83494
ENSG00000185483	ROR1	control	hour_5v0	2.11342
ENSG00000162623	TYW3	control	hour_1v0	0.0341922
ENSG00000162623	TYW3	control	hour_2v0	1.12597
ENSG00000162623	TYW3	control	hour_3v0	1.49282
ENSG00000162623	TYW3	control	hour_4v0	2.13593
ENSG00000162623	TYW3	control	hour_5v0	2.51904
ENSG00000057468	MSH4	control	hour_1v0	-0.112475
ENSG00000057468	MSH4	control	hour_2v0	1.89433
ENSG00000057468	MSH4	control	hour_3v0	2.05166
ENSG00000057468	MSH4	control	hour_4v0	2.6792
ENSG00000057468	MSH4	control	hour_5v0	2.10266
ENSG00000117054	ACADM	control	hour_1v0	-1.27834
ENSG00000117054	ACADM	control	hour_2v0	0.532692
ENSG00000117054	ACADM	control	hour_3v0	1.31305
ENSG00000117054	ACADM	control	hour_4v0	1.94681
ENSG00000117054	ACADM	control	hour_5v0	2.20086
ENSG00000137955	RABGGTB	control	hour_1v0	0.171771
ENSG00000137955	RABGGTB	control	hour_2v0	0.951803
ENSG00000137955	RABGGTB	control	hour_3v0	1.34625
ENSG00000137955	RABGGTB	control	hour_4v0	1.6402
ENSG00000137955	RABGGTB	control	hour_5v0	1.91737
ENSG00000180488	MIGA1	control	hour_1v0	-0.428789
ENSG00000180488	MIGA1	control	hour_2v0	1.21041
ENSG00000180488	MIGA1	control	hour_3v0	1.98684
ENSG00000180488	MIGA1	control	hour_4v0	2.36516
ENSG00000180488	MIGA1	control	hour_5v0	2.32532
ENSG00000162616	DNAJB4	control	hour_1v0	-0.0689269
ENSG00000162616	DNAJB4	control	hour_2v0	0.72285
ENSG00000162616	DNAJB4	control	hour_3v0	1.51296
ENSG00000162616	DNAJB4	control	hour_4v0	1.87074
ENSG00000162616	DNAJB4	control	hour_5v0	1.76737
ENSG00000116754	SRSF11	control	hour_1v0	0.0188961
ENSG00000116754	SRSF11	control	hour_2v0	0.948694
ENSG00000116754	SRSF11	control	hour_3v0	1.58274
ENSG00000116754	SRSF11	control	hour_4v0	1.56099
ENSG00000116754	SRSF11	control	hour_5v0	1.6945
ENSG00000197568	HHLA3	control	hour_1v0	0.224534
ENSG00000197568	HHLA3	control	hour_2v0	0.816642
ENSG00000197568	HHLA3	control	hour_3v0	0.392193
ENSG00000197568	HHLA3	control	hour_4v0	1.02169
ENSG00000197568	HHLA3	control	hour_5v0	0.665297
ENSG00000116761	CTH	control	hour_1v0	1.07123
ENSG00000116761	CTH	control	hour_2v0	1.28306
ENSG00000116761	CTH	control	hour_3v0	1.95315
ENSG00000116761	CTH	control	hour_4v0	1.93552
ENSG00000116761	CTH	control	hour_5v0	2.22902
ENSG00000117133	RPF1	control	hour_1v0	-0.657586
ENSG00000117133	RPF1	control	hour_2v0	0.5343
ENSG00000117133	RPF1	control	hour_3v0	1.09099
ENSG00000117133	RPF1	control	hour_4v0	1.59825
ENSG00000117133	RPF1	control	hour_5v0	1.79919
ENSG00000142875	PRKACB	control	hour_1v0	-0.38272
ENSG00000142875	PRKACB	control	hour_2v0	0.542318
ENSG00000142875	PRKACB	control	hour_3v0	1.68978
ENSG00000142875	PRKACB	control	hour_4v0	2.11625
ENSG00000142875	PRKACB	control	hour_5v0	2.28134
ENSG00000143013	LMO4	control	hour_1v0	0.10341
ENSG00000143013	LMO4	control	hour_2v0	1.70983
ENSG00000143013	LMO4	control	hour_3v0	1.53642
ENSG00000143013	LMO4	control	hour_4v0	1.513
ENSG00000143013	LMO4	control	hour_5v0	1.70913
ENSG00000162599	NFIA	control	hour_1v0	-0.507894
ENSG00000162599	NFIA	control	hour_2v0	0.726031
ENSG00000162599	NFIA	control	hour_3v0	1.43984
ENSG00000162599	NFIA	control	hour_4v0	2.10354
ENSG00000162599	NFIA	control	hour_5v0	2.23473
ENSG00000132849	PATJ	control	hour_1v0	-0.273135
ENSG00000132849	PATJ	control	hour_2v0	0.782376
ENSG00000132849	PATJ	control	hour_3v0	1.43275
ENSG00000132849	PATJ	control	hour_4v0	1.94261
ENSG00000132849	PATJ	control	hour_5v0	2.11838
ENSG00000097033	SH3GLB1	control	hour_1v0	-0.344227
ENSG00000097033	SH3GLB1	control	hour_2v0	1.11888
ENSG00000097033	SH3GLB1	control	hour_3v0	1.70221
ENSG00000097033	SH3GLB1	control	hour_4v0	1.96506
ENSG00000097033	SH3GLB1	control	hour_5v0	1.85242
ENSG00000153936	HS2ST1	control	hour_1v0	-0.38532
ENSG00000153936	HS2ST1	control	hour_2v0	0.861389
ENSG00000153936	HS2ST1	control	hour_3v0	1.86585
ENSG00000153936	HS2ST1	control	hour_4v0	1.86342
ENSG00000153936	HS2ST1	control	hour_5v0	1.58053
ENSG00000267561	AC093155.3	control	hour_1v0	0
ENSG00000267561	AC093155.3	control	hour_2v0	0.707028
ENSG00000267561	AC093155.3	control	hour_3v0	2.01069
ENSG00000267561	AC093155.3	control	hour_4v0	1.62322
ENSG00000267561	AC093155.3	control	hour_5v0	1.6666
ENSG00000065243	PKN2	control	hour_1v0	-0.156543
ENSG00000065243	PKN2	control	hour_2v0	0.828916
ENSG00000065243	PKN2	control	hour_3v0	1.67714
ENSG00000065243	PKN2	control	hour_4v0	1.79832
ENSG00000065243	PKN2	control	hour_5v0	2.06304
ENSG00000097046	CDC7	control	hour_1v0	-0.472425
ENSG00000097046	CDC7	control	hour_2v0	0.419802
ENSG00000097046	CDC7	control	hour_3v0	1.32474
ENSG00000097046	CDC7	control	hour_4v0	1.56914
ENSG00000097046	CDC7	control	hour_5v0	2.00526
ENSG00000172031	EPHX4	control	hour_1v0	0.857131
ENSG00000172031	EPHX4	control	hour_2v0	0.436676
ENSG00000172031	EPHX4	control	hour_3v0	1.35972
ENSG00000172031	EPHX4	control	hour_4v0	2.13948
ENSG00000172031	EPHX4	control	hour_5v0	2.30936
ENSG00000189195	BTBD8	control	hour_1v0	0.861354
ENSG00000189195	BTBD8	control	hour_2v0	1.40192
ENSG00000189195	BTBD8	control	hour_3v0	1.85956
ENSG00000189195	BTBD8	control	hour_4v0	2.77434
ENSG00000189195	BTBD8	control	hour_5v0	NA
ENSG00000171492	LRRC8D	control	hour_1v0	-0.602036
ENSG00000171492	LRRC8D	control	hour_2v0	0.268169
ENSG00000171492	LRRC8D	control	hour_3v0	1.13891
ENSG00000171492	LRRC8D	control	hour_4v0	2.17966
ENSG00000171492	LRRC8D	control	hour_5v0	2.35638
ENSG00000162664	ZNF326	control	hour_1v0	-0.16688
ENSG00000162664	ZNF326	control	hour_2v0	0.938681
ENSG00000162664	ZNF326	control	hour_3v0	1.31554
ENSG00000162664	ZNF326	control	hour_4v0	1.74184
ENSG00000162664	ZNF326	control	hour_5v0	1.86463
ENSG00000197147	LRRC8B	control	hour_1v0	-0.241243
ENSG00000197147	LRRC8B	control	hour_2v0	0.741093
ENSG00000197147	LRRC8B	control	hour_3v0	1.82987
ENSG00000197147	LRRC8B	control	hour_4v0	2.48769
ENSG00000197147	LRRC8B	control	hour_5v0	2.72066
ENSG00000171488	LRRC8C	control	hour_1v0	-0.700308
ENSG00000171488	LRRC8C	control	hour_2v0	0.642973
ENSG00000171488	LRRC8C	control	hour_3v0	1.70681
ENSG00000171488	LRRC8C	control	hour_4v0	2.08145
ENSG00000171488	LRRC8C	control	hour_5v0	2.05388
ENSG00000142871	CYR61	control	hour_1v0	-0.0886007
ENSG00000142871	CYR61	control	hour_2v0	1.47579
ENSG00000142871	CYR61	control	hour_3v0	2.37785
ENSG00000142871	CYR61	control	hour_4v0	2.80215
ENSG00000142871	CYR61	control	hour_5v0	3.14523
ENSG00000137942	FNBP1L	control	hour_1v0	-0.356308
ENSG00000137942	FNBP1L	control	hour_2v0	1.67455
ENSG00000137942	FNBP1L	control	hour_3v0	2.25506
ENSG00000137942	FNBP1L	control	hour_4v0	2.14764
ENSG00000137942	FNBP1L	control	hour_5v0	2.13769
ENSG00000117528	ABCD3	control	hour_1v0	-0.170505
ENSG00000117528	ABCD3	control	hour_2v0	1.04716
ENSG00000117528	ABCD3	control	hour_3v0	1.55265
ENSG00000117528	ABCD3	control	hour_4v0	1.59932
ENSG00000117528	ABCD3	control	hour_5v0	1.66272
ENSG00000143036	SLC44A3	control	hour_1v0	-0.547157
ENSG00000143036	SLC44A3	control	hour_2v0	-0.203012
ENSG00000143036	SLC44A3	control	hour_3v0	0.600942
ENSG00000143036	SLC44A3	control	hour_4v0	0.773009
ENSG00000143036	SLC44A3	control	hour_5v0	0.626815
ENSG00000122481	RWDD3	control	hour_1v0	0.943885
ENSG00000122481	RWDD3	control	hour_2v0	-0.652077
ENSG00000122481	RWDD3	control	hour_3v0	NA
ENSG00000122481	RWDD3	control	hour_4v0	NA
ENSG00000122481	RWDD3	control	hour_5v0	2.71085
ENSG00000228502	EEF1A1P11	control	hour_1v0	0.0400391
ENSG00000228502	EEF1A1P11	control	hour_2v0	-0.0045572
ENSG00000228502	EEF1A1P11	control	hour_3v0	1.10624
ENSG00000228502	EEF1A1P11	control	hour_4v0	0.967614
ENSG00000228502	EEF1A1P11	control	hour_5v0	1.49718
ENSG00000152078	TMEM56	control	hour_1v0	-0.0931094
ENSG00000152078	TMEM56	control	hour_2v0	0.627737
ENSG00000152078	TMEM56	control	hour_3v0	1.46368
ENSG00000152078	TMEM56	control	hour_4v0	1.69116
ENSG00000152078	TMEM56	control	hour_5v0	1.87765
ENSG00000271092	TMEM56-RWDD3	control	hour_1v0	-0.617951
ENSG00000271092	TMEM56-RWDD3	control	hour_2v0	-0.153709
ENSG00000271092	TMEM56-RWDD3	control	hour_3v0	1.23005
ENSG00000271092	TMEM56-RWDD3	control	hour_4v0	2.18828
ENSG00000271092	TMEM56-RWDD3	control	hour_5v0	1.94957
ENSG00000162627	SNX7	control	hour_1v0	0.143025
ENSG00000162627	SNX7	control	hour_2v0	1.25526
ENSG00000162627	SNX7	control	hour_3v0	1.82615
ENSG00000162627	SNX7	control	hour_4v0	1.58854
ENSG00000162627	SNX7	control	hour_5v0	1.8581
ENSG00000117569	PTBP2	control	hour_1v0	-0.107609
ENSG00000117569	PTBP2	control	hour_2v0	1.26303
ENSG00000117569	PTBP2	control	hour_3v0	1.76587
ENSG00000117569	PTBP2	control	hour_4v0	1.76388
ENSG00000117569	PTBP2	control	hour_5v0	1.91109
ENSG00000143033	MTF2	control	hour_1v0	0.146556
ENSG00000143033	MTF2	control	hour_2v0	1.1602
ENSG00000143033	MTF2	control	hour_3v0	1.68921
ENSG00000143033	MTF2	control	hour_4v0	1.92573
ENSG00000143033	MTF2	control	hour_5v0	2.02025
ENSG00000122483	CCDC18	control	hour_1v0	-0.111031
ENSG00000122483	CCDC18	control	hour_2v0	1.00566
ENSG00000122483	CCDC18	control	hour_3v0	1.52377
ENSG00000122483	CCDC18	control	hour_4v0	2.15855
ENSG00000122483	CCDC18	control	hour_5v0	2.07224
ENSG00000117505	DR1	control	hour_1v0	-0.0239929
ENSG00000117505	DR1	control	hour_2v0	1.27302
ENSG00000117505	DR1	control	hour_3v0	1.56521
ENSG00000117505	DR1	control	hour_4v0	1.80556
ENSG00000117505	DR1	control	hour_5v0	1.91522
ENSG00000162688	AGL	control	hour_1v0	-0.113909
ENSG00000162688	AGL	control	hour_2v0	0.706876
ENSG00000162688	AGL	control	hour_3v0	1.28834
ENSG00000162688	AGL	control	hour_4v0	1.72563
ENSG00000162688	AGL	control	hour_5v0	1.68202
ENSG00000117620	SLC35A3	control	hour_1v0	0.0607262
ENSG00000117620	SLC35A3	control	hour_2v0	1.69191
ENSG00000117620	SLC35A3	control	hour_3v0	2.13505
ENSG00000117620	SLC35A3	control	hour_4v0	2.1765
ENSG00000117620	SLC35A3	control	hour_5v0	2.36862
ENSG00000137996	RTCA	control	hour_1v0	-0.360295
ENSG00000137996	RTCA	control	hour_2v0	1.12221
ENSG00000137996	RTCA	control	hour_3v0	0.947237
ENSG00000137996	RTCA	control	hour_4v0	1.26701
ENSG00000137996	RTCA	control	hour_5v0	1.83644
ENSG00000122484	RPAP2	control	hour_1v0	-0.0650751
ENSG00000122484	RPAP2	control	hour_2v0	1.00777
ENSG00000122484	RPAP2	control	hour_3v0	1.76843
ENSG00000122484	RPAP2	control	hour_4v0	2.33254
ENSG00000122484	RPAP2	control	hour_5v0	2.23053
ENSG00000122406	RPL5	control	hour_1v0	-0.189855
ENSG00000122406	RPL5	control	hour_2v0	0.452663
ENSG00000122406	RPL5	control	hour_3v0	0.852984
ENSG00000122406	RPL5	control	hour_4v0	1.12268
ENSG00000122406	RPL5	control	hour_5v0	1.38915
ENSG00000283761	AC118553.2	control	hour_1v0	-0.539003
ENSG00000283761	AC118553.2	control	hour_2v0	1.06429
ENSG00000283761	AC118553.2	control	hour_3v0	1.3163
ENSG00000283761	AC118553.2	control	hour_4v0	1.69127
ENSG00000283761	AC118553.2	control	hour_5v0	1.99614
ENSG00000156875	MFSD14A	control	hour_1v0	-0.32722
ENSG00000156875	MFSD14A	control	hour_2v0	1.1888
ENSG00000156875	MFSD14A	control	hour_3v0	1.64055
ENSG00000156875	MFSD14A	control	hour_4v0	1.98279
ENSG00000156875	MFSD14A	control	hour_5v0	2.2838
ENSG00000122435	TRMT13	control	hour_1v0	0.473483
ENSG00000122435	TRMT13	control	hour_2v0	1.33309
ENSG00000122435	TRMT13	control	hour_3v0	2.1253
ENSG00000122435	TRMT13	control	hour_4v0	2.4755
ENSG00000122435	TRMT13	control	hour_5v0	2.54327
ENSG00000185946	RNPC3	control	hour_1v0	0.492972
ENSG00000185946	RNPC3	control	hour_2v0	1.43468
ENSG00000185946	RNPC3	control	hour_3v0	1.86806
ENSG00000185946	RNPC3	control	hour_4v0	2.07196
ENSG00000185946	RNPC3	control	hour_5v0	2.3174
ENSG00000198890	PRMT6	control	hour_1v0	0.132314
ENSG00000198890	PRMT6	control	hour_2v0	1.38824
ENSG00000198890	PRMT6	control	hour_3v0	1.88584
ENSG00000198890	PRMT6	control	hour_4v0	2.34429
ENSG00000198890	PRMT6	control	hour_5v0	2.89545
ENSG00000162695	SLC30A7	control	hour_1v0	-0.152852
ENSG00000162695	SLC30A7	control	hour_2v0	1.34765
ENSG00000162695	SLC30A7	control	hour_3v0	2.04786
ENSG00000162695	SLC30A7	control	hour_4v0	2.51457
ENSG00000162695	SLC30A7	control	hour_5v0	2.33976
ENSG00000079335	CDC14A	control	hour_1v0	0.107409
ENSG00000079335	CDC14A	control	hour_2v0	1.10901
ENSG00000079335	CDC14A	control	hour_3v0	1.94808
ENSG00000079335	CDC14A	control	hour_4v0	1.90971
ENSG00000079335	CDC14A	control	hour_5v0	1.90233
ENSG00000162636	FAM102B	control	hour_1v0	0.35435
ENSG00000162636	FAM102B	control	hour_2v0	0.723459
ENSG00000162636	FAM102B	control	hour_3v0	1.68523
ENSG00000162636	FAM102B	control	hour_4v0	2.01143
ENSG00000162636	FAM102B	control	hour_5v0	2.11535
ENSG00000134186	PRPF38B	control	hour_1v0	0.156065
ENSG00000134186	PRPF38B	control	hour_2v0	0.914253
ENSG00000134186	PRPF38B	control	hour_3v0	1.13636
ENSG00000134186	PRPF38B	control	hour_4v0	1.23284
ENSG00000134186	PRPF38B	control	hour_5v0	1.46961
ENSG00000215717	TMEM167B	control	hour_1v0	-0.080397
ENSG00000215717	TMEM167B	control	hour_2v0	0.926178
ENSG00000215717	TMEM167B	control	hour_3v0	1.70384
ENSG00000215717	TMEM167B	control	hour_4v0	2.05613
ENSG00000215717	TMEM167B	control	hour_5v0	2.2002
ENSG00000278249	SCARNA2	control	hour_1v0	-0.232203
ENSG00000278249	SCARNA2	control	hour_2v0	0.448558
ENSG00000278249	SCARNA2	control	hour_3v0	0.676696
ENSG00000278249	SCARNA2	control	hour_4v0	0.926675
ENSG00000278249	SCARNA2	control	hour_5v0	0.960039
ENSG00000270066	AL356488.2	control	hour_1v0	-0.227902
ENSG00000270066	AL356488.2	control	hour_2v0	0.464589
ENSG00000270066	AL356488.2	control	hour_3v0	0.684702
ENSG00000270066	AL356488.2	control	hour_4v0	0.945834
ENSG00000270066	AL356488.2	control	hour_5v0	0.965682
ENSG00000116266	STXBP3	control	hour_1v0	-0.455615
ENSG00000116266	STXBP3	control	hour_2v0	0.962719
ENSG00000116266	STXBP3	control	hour_3v0	1.13503
ENSG00000116266	STXBP3	control	hour_4v0	1.80606
ENSG00000116266	STXBP3	control	hour_5v0	1.95105
ENSG00000121957	GPSM2	control	hour_1v0	-0.227722
ENSG00000121957	GPSM2	control	hour_2v0	0.776942
ENSG00000121957	GPSM2	control	hour_3v0	1.46117
ENSG00000121957	GPSM2	control	hour_4v0	1.59503
ENSG00000121957	GPSM2	control	hour_5v0	1.82323
ENSG00000031698	SARS	control	hour_1v0	-0.262386
ENSG00000031698	SARS	control	hour_2v0	1.12938
ENSG00000031698	SARS	control	hour_3v0	1.57357
ENSG00000031698	SARS	control	hour_4v0	1.49696
ENSG00000031698	SARS	control	hour_5v0	1.44074
ENSG00000143126	CELSR2	control	hour_1v0	-0.195959
ENSG00000143126	CELSR2	control	hour_2v0	0.878102
ENSG00000143126	CELSR2	control	hour_3v0	1.5306
ENSG00000143126	CELSR2	control	hour_4v0	1.49268
ENSG00000143126	CELSR2	control	hour_5v0	1.59406
ENSG00000162650	ATXN7L2	control	hour_1v0	0.142853
ENSG00000162650	ATXN7L2	control	hour_2v0	0.172887
ENSG00000162650	ATXN7L2	control	hour_3v0	0.995339
ENSG00000162650	ATXN7L2	control	hour_4v0	1.63357
ENSG00000162650	ATXN7L2	control	hour_5v0	1.75344
ENSG00000174151	CYB561D1	control	hour_1v0	0.186606
ENSG00000174151	CYB561D1	control	hour_2v0	1.26099
ENSG00000174151	CYB561D1	control	hour_3v0	1.7697
ENSG00000174151	CYB561D1	control	hour_4v0	2.40826
ENSG00000174151	CYB561D1	control	hour_5v0	2.48273
ENSG00000065135	GNAI3	control	hour_1v0	-0.22362
ENSG00000065135	GNAI3	control	hour_2v0	1.26042
ENSG00000065135	GNAI3	control	hour_3v0	1.31065
ENSG00000065135	GNAI3	control	hour_4v0	1.26042
ENSG00000065135	GNAI3	control	hour_5v0	1.2961
ENSG00000116337	AMPD2	control	hour_1v0	0.107392
ENSG00000116337	AMPD2	control	hour_2v0	1.05515
ENSG00000116337	AMPD2	control	hour_3v0	1.33596
ENSG00000116337	AMPD2	control	hour_4v0	1.21639
ENSG00000116337	AMPD2	control	hour_5v0	1.48332
ENSG00000143093	STRIP1	control	hour_1v0	-0.0034207
ENSG00000143093	STRIP1	control	hour_2v0	1.06227
ENSG00000143093	STRIP1	control	hour_3v0	1.9255
ENSG00000143093	STRIP1	control	hour_4v0	1.99336
ENSG00000143093	STRIP1	control	hour_5v0	1.86395
ENSG00000258634	AL160006.1	control	hour_1v0	-0.14204
ENSG00000258634	AL160006.1	control	hour_2v0	1.04044
ENSG00000258634	AL160006.1	control	hour_3v0	1.76485
ENSG00000258634	AL160006.1	control	hour_4v0	1.94828
ENSG00000258634	AL160006.1	control	hour_5v0	1.84336
ENSG00000273373	AL355488.1	control	hour_1v0	NA
ENSG00000273373	AL355488.1	control	hour_2v0	1.07607
ENSG00000273373	AL355488.1	control	hour_3v0	1.17625
ENSG00000273373	AL355488.1	control	hour_4v0	1.54483
ENSG00000273373	AL355488.1	control	hour_5v0	1.49168
ENSG00000168765	GSTM4	control	hour_1v0	-0.270581
ENSG00000168765	GSTM4	control	hour_2v0	1.05336
ENSG00000168765	GSTM4	control	hour_3v0	1.47869
ENSG00000168765	GSTM4	control	hour_4v0	1.87162
ENSG00000168765	GSTM4	control	hour_5v0	2.11885
ENSG00000213366	GSTM2	control	hour_1v0
ENSG00000213366	GSTM2	control	hour_2v0	2.2921
ENSG00000213366	GSTM2	control	hour_3v0	2.77781
ENSG00000213366	GSTM2	control	hour_4v0	2.48815
ENSG00000213366	GSTM2	control	hour_5v0	2.69624
ENSG00000134255	CEPT1	control	hour_1v0	-0.676169
ENSG00000134255	CEPT1	control	hour_2v0	1.43512
ENSG00000134255	CEPT1	control	hour_3v0	2.26479
ENSG00000134255	CEPT1	control	hour_4v0	2.37059
ENSG00000134255	CEPT1	control	hour_5v0	2.80483
ENSG00000162775	RBM15	control	hour_1v0	0.00391505
ENSG00000162775	RBM15	control	hour_2v0	0.861992
ENSG00000162775	RBM15	control	hour_3v0	1.18133
ENSG00000162775	RBM15	control	hour_4v0	1.21405
ENSG00000162775	RBM15	control	hour_5v0	1.3404
ENSG00000224699	LAMTOR5-AS1	control	hour_1v0	0.202871
ENSG00000224699	LAMTOR5-AS1	control	hour_2v0	1.26783
ENSG00000224699	LAMTOR5-AS1	control	hour_3v0	1.46482
ENSG00000224699	LAMTOR5-AS1	control	hour_4v0	1.37985
ENSG00000224699	LAMTOR5-AS1	control	hour_5v0	1.86559
ENSG00000184371	CSF1	control	hour_1v0	-0.25235
ENSG00000184371	CSF1	control	hour_2v0	0.659342
ENSG00000184371	CSF1	control	hour_3v0	1.47806
ENSG00000184371	CSF1	control	hour_4v0	1.97165
ENSG00000184371	CSF1	control	hour_5v0	1.87229
ENSG00000168710	AHCYL1	control	hour_1v0	-0.345083
ENSG00000168710	AHCYL1	control	hour_2v0	0.861617
ENSG00000168710	AHCYL1	control	hour_3v0	1.40621
ENSG00000168710	AHCYL1	control	hour_4v0	1.54666
ENSG00000168710	AHCYL1	control	hour_5v0	1.69109
ENSG00000143079	CTTNBP2NL	control	hour_1v0	-0.403292
ENSG00000143079	CTTNBP2NL	control	hour_2v0	1.12602
ENSG00000143079	CTTNBP2NL	control	hour_3v0	1.35816
ENSG00000143079	CTTNBP2NL	control	hour_4v0	1.5202
ENSG00000143079	CTTNBP2NL	control	hour_5v0	1.78946
ENSG00000226419	SLC16A1-AS1	control	hour_1v0	-0.489163
ENSG00000226419	SLC16A1-AS1	control	hour_2v0	1.28281
ENSG00000226419	SLC16A1-AS1	control	hour_3v0	1.32082
ENSG00000226419	SLC16A1-AS1	control	hour_4v0	1.53843
ENSG00000226419	SLC16A1-AS1	control	hour_5v0	1.68453
ENSG00000198799	LRIG2	control	hour_1v0	-0.208482
ENSG00000198799	LRIG2	control	hour_2v0	1.48212
ENSG00000198799	LRIG2	control	hour_3v0	2.38101
ENSG00000198799	LRIG2	control	hour_4v0	2.5956
ENSG00000198799	LRIG2	control	hour_5v0	2.7063
ENSG00000081026	MAGI3	control	hour_1v0	-0.205271
ENSG00000081026	MAGI3	control	hour_2v0	0.783479
ENSG00000081026	MAGI3	control	hour_3v0	1.93833
ENSG00000081026	MAGI3	control	hour_4v0	1.95637
ENSG00000081026	MAGI3	control	hour_5v0	1.72649
ENSG00000116459	ATP5PB	control	hour_1v0	-0.148924
ENSG00000116459	ATP5PB	control	hour_2v0	0.608809
ENSG00000116459	ATP5PB	control	hour_3v0	1.2688
ENSG00000116459	ATP5PB	control	hour_4v0	1.45337
ENSG00000116459	ATP5PB	control	hour_5v0	1.75077
ENSG00000116473	RAP1A	control	hour_1v0	-0.0084865
ENSG00000116473	RAP1A	control	hour_2v0	0.726563
ENSG00000116473	RAP1A	control	hour_3v0	1.03087
ENSG00000116473	RAP1A	control	hour_4v0	1.46174
ENSG00000116473	RAP1A	control	hour_5v0	1.32742
ENSG00000064703	DDX20	control	hour_1v0	-0.292741
ENSG00000064703	DDX20	control	hour_2v0	0.844042
ENSG00000064703	DDX20	control	hour_3v0	1.4254
ENSG00000064703	DDX20	control	hour_4v0	1.71072
ENSG00000064703	DDX20	control	hour_5v0	1.66331
ENSG00000118655	DCLRE1B	control	hour_1v0	-0.657387
ENSG00000118655	DCLRE1B	control	hour_2v0	0.879907
ENSG00000118655	DCLRE1B	control	hour_3v0	1.43602
ENSG00000118655	DCLRE1B	control	hour_4v0	1.63176
ENSG00000118655	DCLRE1B	control	hour_5v0	1.91949
ENSG00000163349	HIPK1	control	hour_1v0	-0.172086
ENSG00000163349	HIPK1	control	hour_2v0	0.780644
ENSG00000163349	HIPK1	control	hour_3v0	1.24565
ENSG00000163349	HIPK1	control	hour_4v0	1.0574
ENSG00000163349	HIPK1	control	hour_5v0	1.04396
ENSG00000116774	OLFML3	control	hour_1v0	-0.183056
ENSG00000116774	OLFML3	control	hour_2v0	0.921702
ENSG00000116774	OLFML3	control	hour_3v0	1.04793
ENSG00000116774	OLFML3	control	hour_4v0	0.98396
ENSG00000116774	OLFML3	control	hour_5v0	1.235
ENSG00000173218	VANGL1	control	hour_1v0	-0.255163
ENSG00000173218	VANGL1	control	hour_2v0	0.67423
ENSG00000173218	VANGL1	control	hour_3v0	1.32864
ENSG00000173218	VANGL1	control	hour_4v0	2.07442
ENSG00000173218	VANGL1	control	hour_5v0	2.34023
ENSG00000163393	SLC22A15	control	hour_1v0	NA
ENSG00000163393	SLC22A15	control	hour_2v0	NA
ENSG00000163393	SLC22A15	control	hour_3v0	1.83162
ENSG00000163393	SLC22A15	control	hour_4v0	1.89271
ENSG00000163393	SLC22A15	control	hour_5v0	2.08105
ENSG00000116489	CAPZA1	control	hour_1v0	-0.348444
ENSG00000116489	CAPZA1	control	hour_2v0	0.586872
ENSG00000116489	CAPZA1	control	hour_3v0	1.24299
ENSG00000116489	CAPZA1	control	hour_4v0	1.29454
ENSG00000116489	CAPZA1	control	hour_5v0	1.61646
ENSG00000155363	MOV10	control	hour_1v0	-0.425827
ENSG00000155363	MOV10	control	hour_2v0	0.740327
ENSG00000155363	MOV10	control	hour_3v0	1.48031
ENSG00000155363	MOV10	control	hour_4v0	1.56757
ENSG00000155363	MOV10	control	hour_5v0	1.63367
ENSG00000134247	PTGFRN	control	hour_1v0	-0.112768
ENSG00000134247	PTGFRN	control	hour_2v0	0.665817
ENSG00000134247	PTGFRN	control	hour_3v0	1.21431
ENSG00000134247	PTGFRN	control	hour_4v0	1.79021
ENSG00000134247	PTGFRN	control	hour_5v0	1.97207
ENSG00000231365	WARS2-AS1	control	hour_1v0	0.081542
ENSG00000231365	WARS2-AS1	control	hour_2v0	0.819759
ENSG00000231365	WARS2-AS1	control	hour_3v0	1.88038
ENSG00000231365	WARS2-AS1	control	hour_4v0	2.15004
ENSG00000231365	WARS2-AS1	control	hour_5v0	2.29834
ENSG00000183508	TENT5C	control	hour_1v0	0.229162
ENSG00000183508	TENT5C	control	hour_2v0	1.0508
ENSG00000183508	TENT5C	control	hour_3v0	0.844199
ENSG00000183508	TENT5C	control	hour_4v0	1.16794
ENSG00000183508	TENT5C	control	hour_5v0	1.48617
ENSG00000065183	WDR3	control	hour_1v0	-0.30355
ENSG00000065183	WDR3	control	hour_2v0	0.758992
ENSG00000065183	WDR3	control	hour_3v0	1.87497
ENSG00000065183	WDR3	control	hour_4v0	2.24598
ENSG00000065183	WDR3	control	hour_5v0	2.29203
ENSG00000270231	NBPF8	control	hour_1v0	0.531327
ENSG00000270231	NBPF8	control	hour_2v0	1.32901
ENSG00000270231	NBPF8	control	hour_3v0	1.85647
ENSG00000270231	NBPF8	control	hour_4v0	1.81025
ENSG00000270231	NBPF8	control	hour_5v0	1.88807
ENSG00000116830	TTF2	control	hour_1v0	-0.26018
ENSG00000116830	TTF2	control	hour_2v0	0.651644
ENSG00000116830	TTF2	control	hour_3v0	1.36647
ENSG00000116830	TTF2	control	hour_4v0	1.8019
ENSG00000116830	TTF2	control	hour_5v0	1.97932
ENSG00000198162	MAN1A2	control	hour_1v0	0.0446138
ENSG00000198162	MAN1A2	control	hour_2v0	1.05599
ENSG00000198162	MAN1A2	control	hour_3v0	1.39817
ENSG00000198162	MAN1A2	control	hour_4v0	1.89865
ENSG00000198162	MAN1A2	control	hour_5v0	2.11283
ENSG00000273136	NBPF26	control	hour_1v0	-0.33154
ENSG00000273136	NBPF26	control	hour_2v0	1.06999
ENSG00000273136	NBPF26	control	hour_3v0	1.60383
ENSG00000273136	NBPF26	control	hour_4v0	1.5153
ENSG00000273136	NBPF26	control	hour_5v0	1.72297
ENSG00000171943	SRGAP2C	control	hour_1v0	0.12747
ENSG00000171943	SRGAP2C	control	hour_2v0	NA
ENSG00000171943	SRGAP2C	control	hour_3v0	NA
ENSG00000171943	SRGAP2C	control	hour_4v0	1.51531
ENSG00000171943	SRGAP2C	control	hour_5v0	NA
ENSG00000215784	FAM72D	control	hour_1v0	NA
ENSG00000215784	FAM72D	control	hour_2v0	NA
ENSG00000215784	FAM72D	control	hour_3v0	NA
ENSG00000215784	FAM72D	control	hour_4v0	NA
ENSG00000215784	FAM72D	control	hour_5v0	NA
ENSG00000186141	POLR3C	control	hour_1v0	-0.135481
ENSG00000186141	POLR3C	control	hour_2v0	0.725223
ENSG00000186141	POLR3C	control	hour_3v0	1.46748
ENSG00000186141	POLR3C	control	hour_4v0	1.44081
ENSG00000186141	POLR3C	control	hour_5v0	1.58983
ENSG00000121851	POLR3GL	control	hour_1v0	-0.278716
ENSG00000121851	POLR3GL	control	hour_2v0	NA
ENSG00000121851	POLR3GL	control	hour_3v0	NA
ENSG00000121851	POLR3GL	control	hour_4v0	3.46739
ENSG00000121851	POLR3GL	control	hour_5v0	2.99634
ENSG00000276216	AC245014.3	control	hour_1v0	-0.167879
ENSG00000276216	AC245014.3	control	hour_2v0	-0.0314424
ENSG00000276216	AC245014.3	control	hour_3v0	0.0523402
ENSG00000276216	AC245014.3	control	hour_4v0	0.18053
ENSG00000276216	AC245014.3	control	hour_5v0	0.323518
ENSG00000117262	GPR89A	control	hour_1v0	-0.531225
ENSG00000117262	GPR89A	control	hour_2v0	1.20839
ENSG00000117262	GPR89A	control	hour_3v0	1.35745
ENSG00000117262	GPR89A	control	hour_4v0	1.75468
ENSG00000117262	GPR89A	control	hour_5v0	1.52235
ENSG00000092621	PHGDH	control	hour_1v0	-0.167227
ENSG00000092621	PHGDH	control	hour_2v0	0.528468
ENSG00000092621	PHGDH	control	hour_3v0	1.2143
ENSG00000092621	PHGDH	control	hour_4v0	1.19046
ENSG00000092621	PHGDH	control	hour_5v0	1.46426
ENSG00000268043	NBPF12	control	hour_1v0	-0.175922
ENSG00000268043	NBPF12	control	hour_2v0	0.96689
ENSG00000268043	NBPF12	control	hour_3v0	1.46603
ENSG00000268043	NBPF12	control	hour_4v0	1.66325
ENSG00000268043	NBPF12	control	hour_5v0	1.63757
ENSG00000116128	BCL9	control	hour_1v0	0.0124286
ENSG00000116128	BCL9	control	hour_2v0	0.398685
ENSG00000116128	BCL9	control	hour_3v0	0.89086
ENSG00000116128	BCL9	control	hour_4v0	1.24169
ENSG00000116128	BCL9	control	hour_5v0	1.2159
ENSG00000177144	NUDT4B	control	hour_1v0	-0.245825
ENSG00000177144	NUDT4B	control	hour_2v0	1.33787
ENSG00000177144	NUDT4B	control	hour_3v0	1.86394
ENSG00000177144	NUDT4B	control	hour_4v0	1.90988
ENSG00000177144	NUDT4B	control	hour_5v0	2.1936
ENSG00000178104	PDE4DIP	control	hour_1v0	0.312717
ENSG00000178104	PDE4DIP	control	hour_2v0	1.37733
ENSG00000178104	PDE4DIP	control	hour_3v0	1.77987
ENSG00000178104	PDE4DIP	control	hour_4v0	2.30767
ENSG00000178104	PDE4DIP	control	hour_5v0	2.29014
ENSG00000188092	GPR89B	control	hour_1v0	0.11757
ENSG00000188092	GPR89B	control	hour_2v0	1.72741
ENSG00000188092	GPR89B	control	hour_3v0	2.09373
ENSG00000188092	GPR89B	control	hour_4v0	2.16059
ENSG00000188092	GPR89B	control	hour_5v0	2.40116
ENSG00000277147	LINC00869	control	hour_1v0	NA
ENSG00000277147	LINC00869	control	hour_2v0	NA
ENSG00000277147	LINC00869	control	hour_3v0	5.28001
ENSG00000277147	LINC00869	control	hour_4v0	NA
ENSG00000277147	LINC00869	control	hour_5v0	NA
ENSG00000180867	PDIA3P1	control	hour_1v0	-0.970854
ENSG00000180867	PDIA3P1	control	hour_2v0	0.68646
ENSG00000180867	PDIA3P1	control	hour_3v0	1.26669
ENSG00000180867	PDIA3P1	control	hour_4v0	0.581554
ENSG00000180867	PDIA3P1	control	hour_5v0	1.40834
ENSG00000131778	CHD1L	control	hour_1v0	-0.0064358
ENSG00000131778	CHD1L	control	hour_2v0	0.298624
ENSG00000131778	CHD1L	control	hour_3v0	1.51927
ENSG00000131778	CHD1L	control	hour_4v0	2.03594
ENSG00000131778	CHD1L	control	hour_5v0	2.09925
ENSG00000163399	ATP1A1	control	hour_1v0	-0.159605
ENSG00000163399	ATP1A1	control	hour_2v0	0.540974
ENSG00000163399	ATP1A1	control	hour_3v0	0.889456
ENSG00000163399	ATP1A1	control	hour_4v0	0.921546
ENSG00000163399	ATP1A1	control	hour_5v0	1.07441
ENSG00000220323	HIST2H2BD	control	hour_1v0	-0.229856
ENSG00000220323	HIST2H2BD	control	hour_2v0	0.337956
ENSG00000220323	HIST2H2BD	control	hour_3v0	0.613576
ENSG00000220323	HIST2H2BD	control	hour_4v0	0.424488
ENSG00000220323	HIST2H2BD	control	hour_5v0	0.580848
ENSG00000184260	HIST2H2AC	control	hour_1v0	-0.0102615
ENSG00000184260	HIST2H2AC	control	hour_2v0	0.55776
ENSG00000184260	HIST2H2AC	control	hour_3v0	0.343431
ENSG00000184260	HIST2H2AC	control	hour_4v0	-0.0126771
ENSG00000184260	HIST2H2AC	control	hour_5v0	0.433728
ENSG00000271383	NBPF19	control	hour_1v0	-0.277267
ENSG00000271383	NBPF19	control	hour_2v0	0.668863
ENSG00000271383	NBPF19	control	hour_3v0	0.89057
ENSG00000271383	NBPF19	control	hour_4v0	1.15996
ENSG00000271383	NBPF19	control	hour_5v0	1.2787
ENSG00000136631	VPS45	control	hour_1v0	-0.243926
ENSG00000136631	VPS45	control	hour_2v0	1.25231
ENSG00000136631	VPS45	control	hour_3v0	2.0504
ENSG00000136631	VPS45	control	hour_4v0	1.93985
ENSG00000136631	VPS45	control	hour_5v0	1.90132
ENSG00000023902	PLEKHO1	control	hour_1v0	-0.241059
ENSG00000023902	PLEKHO1	control	hour_2v0	1.26822
ENSG00000023902	PLEKHO1	control	hour_3v0	1.20307
ENSG00000023902	PLEKHO1	control	hour_4v0	1.55687
ENSG00000023902	PLEKHO1	control	hour_5v0	NA
ENSG00000143379	SETDB1	control	hour_1v0	0
ENSG00000143379	SETDB1	control	hour_2v0	1.12843
ENSG00000143379	SETDB1	control	hour_3v0	2.01946
ENSG00000143379	SETDB1	control	hour_4v0	2.45807
ENSG00000143379	SETDB1	control	hour_5v0	2.52788
ENSG00000143363	PRUNE1	control	hour_1v0	-0.375005
ENSG00000143363	PRUNE1	control	hour_2v0	0.902422
ENSG00000143363	PRUNE1	control	hour_3v0	1.67361
ENSG00000143363	PRUNE1	control	hour_4v0	2.14967
ENSG00000143363	PRUNE1	control	hour_5v0	2.25018
ENSG00000143443	C1orf56	control	hour_1v0	-0.16466
ENSG00000143443	C1orf56	control	hour_2v0	NA
ENSG00000143443	C1orf56	control	hour_3v0	0.796387
ENSG00000143443	C1orf56	control	hour_4v0	2.47066
ENSG00000143443	C1orf56	control	hour_5v0	1.85589
ENSG00000213190	MLLT11	control	hour_1v0	NA
ENSG00000213190	MLLT11	control	hour_2v0	0.831899
ENSG00000213190	MLLT11	control	hour_3v0	NA
ENSG00000213190	MLLT11	control	hour_4v0	NA
ENSG00000213190	MLLT11	control	hour_5v0	NA
ENSG00000266472	MRPS21	control	hour_1v0	-0.376478
ENSG00000266472	MRPS21	control	hour_2v0	0.589155
ENSG00000266472	MRPS21	control	hour_3v0	0.805277
ENSG00000266472	MRPS21	control	hour_4v0	1.06211
ENSG00000266472	MRPS21	control	hour_5v0	1.21309
ENSG00000117360	PRPF3	control	hour_1v0	-0.0438876
ENSG00000117360	PRPF3	control	hour_2v0	1.08842
ENSG00000117360	PRPF3	control	hour_3v0	1.80581
ENSG00000117360	PRPF3	control	hour_4v0	2.16602
ENSG00000117360	PRPF3	control	hour_5v0	2.12975
ENSG00000163125	RPRD2	control	hour_1v0	-0.326019
ENSG00000163125	RPRD2	control	hour_2v0	0.524036
ENSG00000163125	RPRD2	control	hour_3v0	1.34386
ENSG00000163125	RPRD2	control	hour_4v0	1.63918
ENSG00000163125	RPRD2	control	hour_5v0	1.85696
ENSG00000143374	TARS2	control	hour_1v0	-0.409743
ENSG00000143374	TARS2	control	hour_2v0	0.491853
ENSG00000143374	TARS2	control	hour_3v0	1.03342
ENSG00000143374	TARS2	control	hour_4v0	1.4238
ENSG00000143374	TARS2	control	hour_5v0	1.62549
ENSG00000143369	ECM1	control	hour_1v0	-1.03044
ENSG00000143369	ECM1	control	hour_2v0	-1.46094
ENSG00000143369	ECM1	control	hour_3v0	1.25094
ENSG00000143369	ECM1	control	hour_4v0	1.34345
ENSG00000143369	ECM1	control	hour_5v0	1.33034
ENSG00000143375	CGN	control	hour_1v0	0.0235355
ENSG00000143375	CGN	control	hour_2v0	0.70044
ENSG00000143375	CGN	control	hour_3v0	1.25341
ENSG00000143375	CGN	control	hour_4v0	1.61587
ENSG00000143375	CGN	control	hour_5v0	1.97728
ENSG00000143367	TUFT1	control	hour_1v0	-0.0589338
ENSG00000143367	TUFT1	control	hour_2v0	1.6025
ENSG00000143367	TUFT1	control	hour_3v0	1.71113
ENSG00000143367	TUFT1	control	hour_4v0	1.62732
ENSG00000143367	TUFT1	control	hour_5v0	1.74426
ENSG00000143373	ZNF687	control	hour_1v0	0.328037
ENSG00000143373	ZNF687	control	hour_2v0	0.984098
ENSG00000143373	ZNF687	control	hour_3v0	1.71123
ENSG00000143373	ZNF687	control	hour_4v0	2.15991
ENSG00000143373	ZNF687	control	hour_5v0	2.20021
ENSG00000159377	PSMB4	control	hour_1v0	0.149215
ENSG00000159377	PSMB4	control	hour_2v0	1.14832
ENSG00000159377	PSMB4	control	hour_3v0	1.35614
ENSG00000159377	PSMB4	control	hour_4v0	1.29177
ENSG00000159377	PSMB4	control	hour_5v0	1.61256
ENSG00000143376	SNX27	control	hour_1v0	-0.230679
ENSG00000143376	SNX27	control	hour_2v0	0.902587
ENSG00000143376	SNX27	control	hour_3v0	1.61656
ENSG00000143376	SNX27	control	hour_4v0	2.24906
ENSG00000143376	SNX27	control	hour_5v0	2.33345
ENSG00000143578	CREB3L4	control	hour_1v0	-0.0336593
ENSG00000143578	CREB3L4	control	hour_2v0	0.61193
ENSG00000143578	CREB3L4	control	hour_3v0	1.48009
ENSG00000143578	CREB3L4	control	hour_4v0	1.31971
ENSG00000143578	CREB3L4	control	hour_5v0	1.58832
ENSG00000177954	RPS27	control	hour_1v0	0.0997515
ENSG00000177954	RPS27	control	hour_2v0	0.548901
ENSG00000177954	RPS27	control	hour_3v0	0.979786
ENSG00000177954	RPS27	control	hour_4v0	1.08243
ENSG00000177954	RPS27	control	hour_5v0	1.56748
ENSG00000160679	CHTOP	control	hour_1v0	0.147557
ENSG00000160679	CHTOP	control	hour_2v0	1.06024
ENSG00000160679	CHTOP	control	hour_3v0	1.36897
ENSG00000160679	CHTOP	control	hour_4v0	1.55312
ENSG00000160679	CHTOP	control	hour_5v0	1.80563
ENSG00000143515	ATP8B2	control	hour_1v0	0.402173
ENSG00000143515	ATP8B2	control	hour_2v0	0.0436387
ENSG00000143515	ATP8B2	control	hour_3v0	1.79584
ENSG00000143515	ATP8B2	control	hour_4v0	1.33351
ENSG00000143515	ATP8B2	control	hour_5v0	NA
ENSG00000160712	IL6R	control	hour_1v0	-0.179863
ENSG00000160712	IL6R	control	hour_2v0	1.06842
ENSG00000160712	IL6R	control	hour_3v0	0.754712
ENSG00000160712	IL6R	control	hour_4v0	0.711675
ENSG00000160712	IL6R	control	hour_5v0	1.26254
ENSG00000173207	CKS1B	control	hour_1v0	0.276553
ENSG00000173207	CKS1B	control	hour_2v0	1.41504
ENSG00000173207	CKS1B	control	hour_3v0	1.68566
ENSG00000173207	CKS1B	control	hour_4v0	1.97718
ENSG00000173207	CKS1B	control	hour_5v0	2.02913
ENSG00000160688	FLAD1	control	hour_1v0	0.0791138
ENSG00000160688	FLAD1	control	hour_2v0	1.25845
ENSG00000160688	FLAD1	control	hour_3v0	1.79858
ENSG00000160688	FLAD1	control	hour_4v0	1.83485
ENSG00000160688	FLAD1	control	hour_5v0	1.86995
ENSG00000143553	SNAPIN	control	hour_1v0	0.29537
ENSG00000143553	SNAPIN	control	hour_2v0	1.52927
ENSG00000143553	SNAPIN	control	hour_3v0	1.82993
ENSG00000143553	SNAPIN	control	hour_4v0	2.19005
ENSG00000143553	SNAPIN	control	hour_5v0	2.68527
ENSG00000143624	INTS3	control	hour_1v0	-0.107603
ENSG00000143624	INTS3	control	hour_2v0	0.611532
ENSG00000143624	INTS3	control	hour_3v0	1.58258
ENSG00000143624	INTS3	control	hour_4v0	1.98337
ENSG00000143624	INTS3	control	hour_5v0	2.1961
ENSG00000143554	SLC27A3	control	hour_1v0	0.673863
ENSG00000143554	SLC27A3	control	hour_2v0	1.08962
ENSG00000143554	SLC27A3	control	hour_3v0	2.17264
[truncated: 128,872 more rows]

## Sheet: Fig 4e Nascent transcript enric
Figure 4e: nascent transcript enrichment at MCDs
RanGAP1	mcd_group	pvalue	gene timing	odds ratio	padj
control	cyto_mcd	7.15842e-09	prometaphase	1.565	1.43168e-07
control	cyto_mcd	0.00222876	early	1.14971	0.0133297
control	cyto_mcd	1	late	0.757776	1
delta	cyto_mcd	5.17392e-05	prometaphase	1.38594	0.000388044
delta	cyto_mcd	0.737283	early	0.951016	1
delta	cyto_mcd	0.999939	late	0.693397	1
control	mcd_5h	8.41853e-08	prometaphase	1.52138	1.26278e-06
control	mcd_5h	0.0157408	early	1.11364	0.0674604
control	mcd_5h	1	late	0.787178	1
delta	mcd_5h	0.000182816	prometaphase	1.35476	0.00121878
delta	mcd_5h	0.950303	early	0.871125	1
delta	mcd_5h	0.990105	late	0.801915	1
control	atac_bookmarked_pG1	0.436885	prometaphase	1.06796	0.87377
control	atac_bookmarked_pG1	0.880092	early	0.837067	1
control	atac_bookmarked_pG1	0.207695	late	1.14432	0.541813
delta	atac_bookmarked_pG1	0.751291	prometaphase	0.858354	1
delta	atac_bookmarked_pG1	0.377231	early	1.12666	0.808353
delta	atac_bookmarked_pG1	0.501889	late	1.03812	0.971398
control	atac_bookmarked	1	prometaphase	0.345403	1
control	atac_bookmarked	0.990497	early	0.877497	1
control	atac_bookmarked	8.46542e-24	late	1.70509	5.07925e-22
delta	atac_bookmarked	1	prometaphase	0.547839	1
delta	atac_bookmarked	0.00251914	early	1.2801	0.0133297
delta	atac_bookmarked	3.90965e-07	late	1.64352	3.90965e-06
control	atac_mG1_pG1	0.0847951	prometaphase	1.20514	0.317982
control	atac_mG1_pG1	0.96756	early	0.860505	1
control	atac_mG1_pG1	0.20105	late	1.07071	0.541813
delta	atac_mG1_pG1	0.173571	prometaphase	1.15204	0.520713
delta	atac_mG1_pG1	0.126716	early	1.18583	0.422386
delta	atac_mG1_pG1	0.995768	late	0.647492	1
control	atac_mG1	0.965724	prometaphase	0.727612	1
control	atac_mG1	0.97872	early	0.816274	1
control	atac_mG1	0.00266594	late	1.31568	0.0133297
delta	atac_mG1	0.680234	prometaphase	0.931738	1
delta	atac_mG1	0.655511	early	0.943234	1
delta	atac_mG1	0.247568	late	1.16662	0.618921
control	cyto_no_mcd	0.970778	prometaphase	0.781381	1
control	cyto_no_mcd	0.120811	early	1.09447	0.422386
control	cyto_no_mcd	0.568202	late	0.99045	1
delta	cyto_no_mcd	0.96041	prometaphase	0.787293	1
delta	cyto_no_mcd	0.00940821	early	1.39199	0.0434225
delta	cyto_no_mcd	0.819785	late	0.874578	1
control	cytoG1_mcd	4.07961e-14	prometaphase	1.90602	1.22388e-12
control	cytoG1_mcd	0.0247437	early	1.11793	0.0989747
control	cytoG1_mcd	1	late	0.715279	1
delta	cytoG1_mcd	1.15443e-07	prometaphase	1.6213	1.38532e-06
delta	cytoG1_mcd	0.989272	early	0.805845	1
delta	cytoG1_mcd	0.999774	late	0.684628	1
control	mcd_no_cyto	0.993395	prometaphase	0.702742	1
control	mcd_no_cyto	0.334986	early	1.03746	0.744412
control	mcd_no_cyto	0.200744	late	1.06919	0.541813
delta	mcd_no_cyto	0.955318	prometaphase	0.787233	1
delta	mcd_no_cyto	0.300142	early	1.08873	0.692636
delta	mcd_no_cyto	0.143066	late	1.19517	0.451786
control	mega_mcd	0.904466	prometaphase	0.909998	1
control	mega_mcd	2.43042e-05	early	1.19925	0.000208322
control	mega_mcd	0.999239	late	0.875812	1
delta	mega_mcd	0.814264	prometaphase	0.936376	1
delta	mega_mcd	0.280471	early	1.04914	0.67313
delta	mega_mcd	0.411489	late	1.0232	0.851356
