# Supplementary material for: Interphase chromosome conformation is specified by distinct folding programmes inherited through mitotic chromosomes or the cytoplasm
Source: Nat Cell Biol. 2025 Dec 22;28(1):82–97. doi: 10.1038/s41556-025-01828-1 (PMC12807859; doi:10.1038/s41556-025-01828-1)
Supplement: Supplementary file 10 — Statistical source data. [file 41556_2025_1828_MOESM10_ESM.xlsx]

## Sheet: Fig 5b ATAC peaks
Figure 5b: ATACseq peaks overlap
peak presence	pro-metaphase	control G1	ΔRanGAP1 G1
peak score				pro-metaphase	control G1	ΔRanGAP1 G1
	FALSE	TRUE	FALSE		342
	FALSE	TRUE	FALSE		61
	FALSE	TRUE	FALSE		77
	FALSE	TRUE	FALSE		64
	FALSE	TRUE	FALSE		112
	FALSE	TRUE	TRUE		579	351
	FALSE	FALSE	TRUE			255
	FALSE	TRUE	FALSE		83
	FALSE	TRUE	FALSE		144
	FALSE	TRUE	FALSE		172
	FALSE	TRUE	FALSE		86
	FALSE	FALSE	TRUE			66
	FALSE	TRUE	FALSE		103
	FALSE	TRUE	FALSE		131
	FALSE	TRUE	FALSE		96
	FALSE	TRUE	FALSE		128
	FALSE	TRUE	FALSE		83
	FALSE	TRUE	FALSE		90
	FALSE	TRUE	FALSE		174
	FALSE	TRUE	FALSE		107
	FALSE	TRUE	FALSE		158
	FALSE	TRUE	FALSE		118
	FALSE	TRUE	FALSE		35
	FALSE	TRUE	FALSE		91
	FALSE	TRUE	FALSE		48
	FALSE	TRUE	FALSE		359
	FALSE	TRUE	TRUE		544	142
	FALSE	TRUE	FALSE		65
	FALSE	FALSE	TRUE			170
	FALSE	FALSE	TRUE			47
	FALSE	TRUE	FALSE		114
	FALSE	TRUE	FALSE		429
	FALSE	TRUE	FALSE		113
	FALSE	TRUE	FALSE		179
	FALSE	TRUE	FALSE		52
	FALSE	TRUE	TRUE		291	378
	FALSE	FALSE	TRUE			389
	FALSE	TRUE	FALSE		81
	FALSE	TRUE	FALSE		201
	FALSE	TRUE	FALSE		166
	FALSE	TRUE	TRUE		576	147
	FALSE	TRUE	FALSE		170
	FALSE	TRUE	FALSE		194
	FALSE	TRUE	FALSE		151
	FALSE	TRUE	FALSE		159
	FALSE	TRUE	FALSE		217
	FALSE	TRUE	FALSE		65
	FALSE	TRUE	FALSE		313
	FALSE	TRUE	TRUE		1084	314
	FALSE	FALSE	TRUE			104
	FALSE	TRUE	FALSE		355
	FALSE	TRUE	FALSE		127
	FALSE	TRUE	TRUE		625	166
	FALSE	TRUE	FALSE		89
	FALSE	TRUE	TRUE		913	327
	FALSE	TRUE	FALSE		224
	FALSE	FALSE	TRUE			31
	FALSE	TRUE	FALSE		39
	FALSE	FALSE	TRUE			314
	FALSE	FALSE	TRUE			97
	FALSE	TRUE	FALSE		114
	FALSE	TRUE	FALSE		253
	FALSE	TRUE	TRUE		168	83
	FALSE	FALSE	TRUE			92
	FALSE	TRUE	FALSE		153
	FALSE	TRUE	FALSE		153
	FALSE	TRUE	TRUE		414	263
	FALSE	TRUE	FALSE		368
	FALSE	TRUE	FALSE		350
	FALSE	FALSE	TRUE			60
	FALSE	TRUE	FALSE		80
	FALSE	TRUE	FALSE		216
	FALSE	FALSE	TRUE			96
	FALSE	TRUE	FALSE		143
	FALSE	TRUE	FALSE		164
	FALSE	TRUE	TRUE		694	334
	FALSE	TRUE	FALSE		586
	FALSE	TRUE	FALSE		85
	FALSE	TRUE	TRUE		568	602
	FALSE	TRUE	FALSE		75
	FALSE	TRUE	FALSE		70
	FALSE	TRUE	FALSE		237
	FALSE	TRUE	FALSE		97
	FALSE	TRUE	FALSE		155
	FALSE	TRUE	TRUE		919	720
	FALSE	TRUE	FALSE		160
	FALSE	TRUE	FALSE		68
	FALSE	TRUE	FALSE		174
	FALSE	TRUE	FALSE		84
	FALSE	TRUE	FALSE		92
	FALSE	TRUE	FALSE		80
	FALSE	TRUE	TRUE		388	175
	FALSE	TRUE	FALSE		178
	FALSE	TRUE	FALSE		180
	FALSE	TRUE	FALSE		286
	FALSE	TRUE	FALSE		140
	FALSE	TRUE	FALSE		59
	FALSE	TRUE	FALSE		43
	FALSE	TRUE	FALSE		266
	FALSE	TRUE	FALSE		163
	FALSE	TRUE	FALSE		71
	FALSE	FALSE	TRUE			53
	FALSE	TRUE	FALSE		113
	FALSE	TRUE	FALSE		332
	FALSE	TRUE	FALSE		168
	FALSE	FALSE	TRUE			79
	FALSE	TRUE	FALSE		208
	FALSE	TRUE	FALSE		79
	FALSE	TRUE	FALSE		293
	FALSE	TRUE	FALSE		200
	FALSE	TRUE	FALSE		125
	FALSE	TRUE	FALSE		399
	FALSE	TRUE	FALSE		104
	FALSE	TRUE	FALSE		161
	FALSE	TRUE	FALSE		231
	FALSE	TRUE	FALSE		133
	FALSE	TRUE	FALSE		128
	FALSE	FALSE	TRUE			66
	FALSE	TRUE	TRUE		544	253
	FALSE	TRUE	TRUE		83	144
	FALSE	TRUE	FALSE		72
	FALSE	TRUE	FALSE		91
	FALSE	TRUE	FALSE		288
	FALSE	TRUE	FALSE		98
	FALSE	TRUE	FALSE		146
	FALSE	FALSE	TRUE			61
	FALSE	FALSE	TRUE			52
	FALSE	TRUE	TRUE		285	154
	FALSE	TRUE	FALSE		350
	FALSE	FALSE	TRUE			109
	FALSE	TRUE	FALSE		238
	FALSE	TRUE	FALSE		155
	FALSE	TRUE	FALSE		383
	FALSE	TRUE	FALSE		194
	FALSE	TRUE	FALSE		203
	FALSE	TRUE	FALSE		510
	FALSE	TRUE	FALSE		66
	FALSE	TRUE	FALSE		180
	FALSE	TRUE	FALSE		245
	FALSE	TRUE	FALSE		182
	FALSE	TRUE	FALSE		75
	FALSE	TRUE	FALSE		277
	FALSE	TRUE	TRUE		519	363
	FALSE	FALSE	TRUE			86
	FALSE	TRUE	FALSE		268
	FALSE	TRUE	FALSE		110
	FALSE	FALSE	TRUE			55
	FALSE	TRUE	FALSE		55
	FALSE	TRUE	TRUE		403	238
	FALSE	TRUE	FALSE		147
	FALSE	TRUE	TRUE		256	72
	FALSE	TRUE	FALSE		77
	FALSE	TRUE	FALSE		301
	FALSE	FALSE	TRUE			442
	FALSE	TRUE	FALSE		88
	FALSE	TRUE	FALSE		50
	FALSE	TRUE	FALSE		255
	FALSE	TRUE	TRUE		710	169
	FALSE	TRUE	FALSE		86
	FALSE	TRUE	FALSE		195
	FALSE	TRUE	TRUE		296	81
	FALSE	TRUE	FALSE		125
	FALSE	TRUE	FALSE		150
	FALSE	TRUE	FALSE		124
	FALSE	TRUE	TRUE		180	108
	FALSE	TRUE	FALSE		97
	FALSE	TRUE	TRUE		79	49
	FALSE	FALSE	TRUE			43
	FALSE	TRUE	TRUE		356	121
	FALSE	TRUE	TRUE		625	457
	FALSE	FALSE	TRUE			170
	FALSE	TRUE	FALSE		65
	FALSE	TRUE	FALSE		72
	FALSE	TRUE	FALSE		61
	FALSE	TRUE	TRUE		152	80
	FALSE	TRUE	FALSE		99
	FALSE	TRUE	FALSE		171
	FALSE	FALSE	TRUE			66
	FALSE	TRUE	FALSE		82
	FALSE	TRUE	TRUE		486	58
	FALSE	TRUE	TRUE		289	85
	FALSE	TRUE	FALSE		49
	FALSE	FALSE	TRUE			73
	FALSE	FALSE	TRUE			138
	FALSE	FALSE	TRUE			77
	FALSE	TRUE	FALSE		305
	FALSE	TRUE	FALSE		210
	FALSE	TRUE	TRUE		524	738
	FALSE	TRUE	TRUE		144	62
	FALSE	TRUE	FALSE		104
	FALSE	TRUE	FALSE		71
	FALSE	TRUE	FALSE		56
	FALSE	TRUE	FALSE		558
	FALSE	TRUE	FALSE		286
	FALSE	TRUE	FALSE		162
	FALSE	FALSE	TRUE			92
	FALSE	TRUE	TRUE		436	330
	FALSE	TRUE	FALSE		292
	FALSE	FALSE	TRUE			116
	FALSE	TRUE	FALSE		75
	FALSE	TRUE	FALSE		72
	FALSE	TRUE	FALSE		110
	FALSE	TRUE	TRUE		807	594
	FALSE	FALSE	TRUE			94
	FALSE	FALSE	TRUE			293
	FALSE	TRUE	TRUE		685	130
	FALSE	TRUE	FALSE		259
	FALSE	TRUE	TRUE		158	99
	FALSE	TRUE	TRUE		182	143
	FALSE	TRUE	FALSE		276
	FALSE	TRUE	FALSE		319
	FALSE	TRUE	FALSE		62
	FALSE	TRUE	TRUE		845	545
	FALSE	TRUE	TRUE		276	77
	FALSE	TRUE	TRUE		454	88
	FALSE	TRUE	FALSE		225
	FALSE	TRUE	FALSE		162
	FALSE	TRUE	FALSE		220
	FALSE	TRUE	TRUE		475	168
	FALSE	TRUE	FALSE		115
	FALSE	TRUE	FALSE		153
	FALSE	TRUE	FALSE		220
	FALSE	TRUE	FALSE		80
	FALSE	TRUE	FALSE		428
	FALSE	TRUE	FALSE		295
	FALSE	TRUE	FALSE		54
	FALSE	TRUE	TRUE		286	84
	FALSE	FALSE	TRUE			76
	FALSE	TRUE	FALSE		301
	FALSE	TRUE	TRUE		1126	363
	FALSE	TRUE	FALSE		238
	FALSE	TRUE	FALSE		160
	FALSE	TRUE	FALSE		376
	FALSE	TRUE	FALSE		342
	FALSE	TRUE	FALSE		75
	FALSE	TRUE	FALSE		180
	FALSE	TRUE	FALSE		238
	FALSE	TRUE	FALSE		519
	FALSE	FALSE	TRUE			81
	FALSE	TRUE	FALSE		238
	FALSE	TRUE	FALSE		166
	FALSE	TRUE	FALSE		465
	FALSE	TRUE	FALSE		97
	FALSE	TRUE	FALSE		127
	FALSE	FALSE	TRUE			231
	FALSE	TRUE	TRUE		491	274
	FALSE	TRUE	TRUE		239	136
	FALSE	TRUE	FALSE		97
	FALSE	TRUE	FALSE		309
	FALSE	TRUE	FALSE		281
	FALSE	TRUE	FALSE		289
	FALSE	TRUE	FALSE		179
	FALSE	TRUE	FALSE		64
	FALSE	TRUE	TRUE		709	121
	FALSE	TRUE	FALSE		269
	FALSE	TRUE	FALSE		137
	FALSE	TRUE	FALSE		317
	FALSE	TRUE	FALSE		191
	FALSE	FALSE	TRUE			361
	FALSE	TRUE	FALSE		85
	FALSE	TRUE	FALSE		244
	FALSE	TRUE	TRUE		721	222
	FALSE	TRUE	TRUE		616	345
	FALSE	TRUE	FALSE		144
	FALSE	TRUE	FALSE		317
	FALSE	TRUE	FALSE		159
	FALSE	TRUE	FALSE		133
	FALSE	TRUE	FALSE		75
	FALSE	TRUE	FALSE		64
	FALSE	TRUE	FALSE		146
	FALSE	TRUE	FALSE		246
	FALSE	TRUE	FALSE		223
	FALSE	TRUE	FALSE		121
	FALSE	TRUE	FALSE		216
	FALSE	TRUE	FALSE		115
	FALSE	TRUE	FALSE		159
	FALSE	TRUE	FALSE		86
	FALSE	TRUE	TRUE		352	112
	FALSE	TRUE	TRUE		223	90
	FALSE	TRUE	FALSE		215
	FALSE	TRUE	FALSE		97
	FALSE	TRUE	FALSE		419
	FALSE	TRUE	FALSE		201
	FALSE	TRUE	FALSE		194
	FALSE	FALSE	TRUE			200
	FALSE	TRUE	FALSE		169
	FALSE	TRUE	FALSE		166
	FALSE	FALSE	TRUE			74
	FALSE	TRUE	FALSE		433
	FALSE	FALSE	TRUE			42
	FALSE	TRUE	FALSE		115
	FALSE	TRUE	FALSE		181
	FALSE	TRUE	FALSE		132
	FALSE	TRUE	FALSE		323
	FALSE	TRUE	FALSE		62
	FALSE	TRUE	TRUE		166	101
	FALSE	TRUE	FALSE		86
	FALSE	TRUE	TRUE		319	159
	FALSE	TRUE	FALSE		80
	FALSE	TRUE	FALSE		176
	FALSE	TRUE	FALSE		350
	FALSE	TRUE	TRUE		145	108
	FALSE	TRUE	FALSE		323
	FALSE	FALSE	TRUE			60
	FALSE	FALSE	TRUE			48
	FALSE	TRUE	FALSE		109
	FALSE	TRUE	FALSE		151
	FALSE	TRUE	FALSE		164
	FALSE	TRUE	FALSE		563
	FALSE	TRUE	TRUE		359	309
	FALSE	TRUE	FALSE		147
	FALSE	TRUE	FALSE		86
	FALSE	TRUE	FALSE		103
	FALSE	TRUE	FALSE		437
	FALSE	TRUE	FALSE		90
	FALSE	TRUE	FALSE		277
	FALSE	TRUE	FALSE		842
	FALSE	TRUE	TRUE		201	200
	FALSE	TRUE	FALSE		173
	FALSE	TRUE	FALSE		180
	FALSE	TRUE	FALSE		359
	FALSE	TRUE	FALSE		208
	FALSE	TRUE	TRUE		295	103
	FALSE	TRUE	TRUE		576	190
	FALSE	TRUE	FALSE		166
	FALSE	TRUE	FALSE		115
	FALSE	TRUE	TRUE		674	416
	FALSE	TRUE	FALSE		376
	FALSE	TRUE	FALSE		133
	FALSE	TRUE	FALSE		124
	FALSE	TRUE	TRUE		366	126
	FALSE	TRUE	TRUE		317	193
	FALSE	TRUE	TRUE		306	115
	FALSE	TRUE	FALSE		293
	FALSE	TRUE	FALSE		153
	FALSE	TRUE	FALSE		127
	FALSE	TRUE	TRUE		1044	467
	FALSE	TRUE	FALSE		246
	FALSE	TRUE	FALSE		109
	FALSE	TRUE	FALSE		187
	FALSE	TRUE	FALSE		115
	FALSE	TRUE	FALSE		219
	FALSE	TRUE	FALSE		103
	FALSE	TRUE	FALSE		180
	FALSE	TRUE	FALSE		140
	FALSE	TRUE	FALSE		127
	FALSE	TRUE	FALSE		91
	FALSE	TRUE	FALSE		140
	FALSE	TRUE	FALSE		372
	FALSE	TRUE	FALSE		166
	FALSE	TRUE	FALSE		333
	FALSE	FALSE	TRUE			65
	FALSE	TRUE	FALSE		238
	FALSE	FALSE	TRUE			115
	FALSE	TRUE	TRUE		651	121
	FALSE	TRUE	FALSE		201
	FALSE	TRUE	TRUE		153	81
	FALSE	TRUE	TRUE		483	125
	FALSE	TRUE	TRUE		71	67
	FALSE	TRUE	FALSE		216
	FALSE	TRUE	FALSE		187
	FALSE	TRUE	FALSE		115
	FALSE	TRUE	FALSE		166
	FALSE	TRUE	TRUE		890	172
	FALSE	TRUE	FALSE		350
	FALSE	TRUE	FALSE		121
	FALSE	TRUE	FALSE		91
	FALSE	TRUE	FALSE		115
	FALSE	TRUE	FALSE		114
	FALSE	TRUE	TRUE		558	172
	FALSE	TRUE	FALSE		223
	FALSE	TRUE	TRUE		749	251
	FALSE	FALSE	TRUE			70
	FALSE	TRUE	FALSE		269
	FALSE	TRUE	FALSE		201
	FALSE	TRUE	FALSE		301
	FALSE	FALSE	TRUE			105
	FALSE	TRUE	FALSE		124
	FALSE	TRUE	FALSE		152
	FALSE	TRUE	FALSE		105
	FALSE	TRUE	TRUE		91	65
	FALSE	TRUE	FALSE		69
	FALSE	TRUE	FALSE		317
	FALSE	TRUE	FALSE		145
	FALSE	TRUE	FALSE		80
	FALSE	TRUE	FALSE		70
	FALSE	TRUE	FALSE		75
	FALSE	TRUE	FALSE		173
	FALSE	TRUE	FALSE		210
	FALSE	TRUE	FALSE		115
	FALSE	TRUE	FALSE		301
	FALSE	FALSE	TRUE			76
	FALSE	TRUE	FALSE		91
	FALSE	TRUE	FALSE		97
	FALSE	TRUE	FALSE		208
	FALSE	TRUE	FALSE		139
	FALSE	TRUE	FALSE		84
	FALSE	TRUE	FALSE		514
	FALSE	TRUE	FALSE		211
	FALSE	TRUE	FALSE		412
	FALSE	TRUE	FALSE		121
	FALSE	TRUE	FALSE		613
	FALSE	TRUE	FALSE		180
	FALSE	TRUE	TRUE		207	57
	FALSE	TRUE	FALSE		187
	FALSE	TRUE	FALSE		166
	FALSE	TRUE	FALSE		258
	FALSE	TRUE	FALSE		295
	FALSE	TRUE	FALSE		64
	FALSE	FALSE	TRUE			72
	FALSE	TRUE	FALSE		422
	FALSE	TRUE	FALSE		261
	FALSE	TRUE	FALSE		277
	FALSE	FALSE	TRUE			80
	FALSE	TRUE	TRUE		827	661
	FALSE	TRUE	FALSE		104
	FALSE	TRUE	FALSE		110
	FALSE	TRUE	FALSE		428
	FALSE	FALSE	TRUE			47
	FALSE	TRUE	FALSE		208
	FALSE	TRUE	FALSE		267
	FALSE	TRUE	TRUE		449	69
	FALSE	TRUE	FALSE		223
	FALSE	TRUE	FALSE		153
	FALSE	FALSE	TRUE			86
	FALSE	TRUE	FALSE		210
	FALSE	TRUE	FALSE		159
	FALSE	TRUE	TRUE		320	119
	FALSE	TRUE	FALSE		201
	FALSE	TRUE	FALSE		131
	FALSE	TRUE	FALSE		80
	FALSE	TRUE	FALSE		115
	FALSE	TRUE	FALSE		165
	FALSE	TRUE	TRUE		55	113
	FALSE	TRUE	FALSE		194
	FALSE	TRUE	FALSE		210
	FALSE	FALSE	TRUE			92
	FALSE	TRUE	FALSE		115
	FALSE	TRUE	FALSE		146
	FALSE	TRUE	FALSE		223
	FALSE	TRUE	FALSE		127
	FALSE	TRUE	FALSE		121
	FALSE	TRUE	FALSE		249
	FALSE	TRUE	FALSE		238
	FALSE	TRUE	FALSE		55
	FALSE	TRUE	FALSE		216
	FALSE	TRUE	FALSE		293
	FALSE	TRUE	FALSE		146
	FALSE	TRUE	FALSE		97
	FALSE	TRUE	FALSE		133
	FALSE	TRUE	TRUE		376	146
	FALSE	TRUE	FALSE		153
	FALSE	TRUE	FALSE		115
	FALSE	TRUE	FALSE		86
	FALSE	TRUE	FALSE		194
	FALSE	FALSE	TRUE			65
	FALSE	TRUE	FALSE		166
	FALSE	TRUE	FALSE		437
	FALSE	TRUE	FALSE		198
	FALSE	TRUE	FALSE		180
	FALSE	TRUE	FALSE		91
	FALSE	TRUE	FALSE		173
	FALSE	FALSE	TRUE			47
	FALSE	FALSE	TRUE			56
	FALSE	TRUE	FALSE		64
	FALSE	TRUE	TRUE		140	90
	FALSE	TRUE	TRUE		109	97
	FALSE	TRUE	TRUE		131	145
	FALSE	TRUE	TRUE		174	234
	FALSE	TRUE	FALSE		74
	FALSE	TRUE	TRUE		415	65
	FALSE	FALSE	TRUE			204
	FALSE	TRUE	FALSE		70
	FALSE	TRUE	FALSE		50
	FALSE	TRUE	FALSE		98
	FALSE	TRUE	FALSE		115
	FALSE	FALSE	TRUE			50
	FALSE	FALSE	TRUE			78
	FALSE	FALSE	TRUE			97
	FALSE	TRUE	TRUE		173	133
	FALSE	TRUE	TRUE		56	65
	FALSE	FALSE	TRUE			53
	FALSE	FALSE	TRUE			60
	FALSE	TRUE	TRUE		155	99
	FALSE	TRUE	FALSE		74
	FALSE	TRUE	FALSE		63
	FALSE	TRUE	TRUE		532	422
	FALSE	TRUE	TRUE		130	237
	FALSE	TRUE	TRUE		905	739
	FALSE	TRUE	FALSE		122
	FALSE	TRUE	FALSE		102
	FALSE	TRUE	FALSE		86
	FALSE	TRUE	TRUE		119	133
	FALSE	TRUE	TRUE		313	135
	FALSE	TRUE	FALSE		70
	FALSE	TRUE	FALSE		68
	FALSE	TRUE	FALSE		181
	FALSE	TRUE	TRUE		78	75
	FALSE	TRUE	FALSE		51
	FALSE	TRUE	FALSE		57
	FALSE	TRUE	FALSE		99
	FALSE	TRUE	FALSE		158
	FALSE	TRUE	FALSE		76
	FALSE	FALSE	TRUE			346
	FALSE	FALSE	TRUE			398
	FALSE	TRUE	FALSE		125
	FALSE	TRUE	TRUE		157	79
	FALSE	TRUE	FALSE		186
	FALSE	TRUE	FALSE		71
	FALSE	TRUE	FALSE		164
	FALSE	TRUE	FALSE		252
	FALSE	TRUE	FALSE		79
	FALSE	TRUE	FALSE		100
	FALSE	FALSE	TRUE			79
	FALSE	TRUE	FALSE		150
	FALSE	TRUE	FALSE		139
	FALSE	TRUE	TRUE		826	423
	FALSE	FALSE	TRUE			61
	FALSE	TRUE	FALSE		124
	FALSE	FALSE	TRUE			72
	FALSE	TRUE	FALSE		141
	FALSE	TRUE	FALSE		60
	FALSE	FALSE	TRUE			72
	FALSE	TRUE	TRUE		708	184
	FALSE	TRUE	FALSE		342
	FALSE	TRUE	FALSE		139
	FALSE	FALSE	TRUE			57
	FALSE	TRUE	FALSE		238
	FALSE	TRUE	FALSE		55
	FALSE	TRUE	TRUE		247	276
	FALSE	TRUE	TRUE		663	312
	FALSE	TRUE	FALSE		173
	FALSE	TRUE	FALSE		140
	FALSE	FALSE	TRUE			69
	FALSE	TRUE	TRUE		686	472
	FALSE	TRUE	FALSE		153
	FALSE	FALSE	TRUE			92
	FALSE	TRUE	FALSE		34
	FALSE	TRUE	FALSE		100
	FALSE	TRUE	FALSE		196
	FALSE	TRUE	FALSE		238
	FALSE	TRUE	FALSE		325
	FALSE	FALSE	TRUE			81
	FALSE	FALSE	TRUE			76
	FALSE	TRUE	FALSE		86
	FALSE	FALSE	TRUE			130
	FALSE	TRUE	FALSE		61
	FALSE	FALSE	TRUE			110
	FALSE	FALSE	TRUE			84
	FALSE	TRUE	FALSE		75
	FALSE	FALSE	TRUE			179
	FALSE	TRUE	TRUE		153	130
	FALSE	TRUE	TRUE		142	51
	FALSE	TRUE	FALSE		94
	FALSE	TRUE	TRUE		146	118
	FALSE	FALSE	TRUE			37
	FALSE	TRUE	FALSE		139
	FALSE	FALSE	TRUE			82
	FALSE	FALSE	TRUE			132
	FALSE	FALSE	TRUE			58
	FALSE	TRUE	FALSE		76
	FALSE	TRUE	FALSE		60
	FALSE	TRUE	FALSE		238
	FALSE	TRUE	FALSE		77
	FALSE	TRUE	TRUE		277	76
	FALSE	TRUE	FALSE		464
	FALSE	TRUE	FALSE		194
	FALSE	TRUE	FALSE		70
	FALSE	TRUE	FALSE		111
	FALSE	FALSE	TRUE			74
	FALSE	TRUE	TRUE		394	121
	FALSE	TRUE	FALSE		64
	FALSE	FALSE	TRUE			107
	FALSE	TRUE	FALSE		112
	FALSE	TRUE	FALSE		158
	FALSE	TRUE	FALSE		105
	FALSE	TRUE	FALSE		272
	FALSE	TRUE	FALSE		96
	FALSE	TRUE	FALSE		105
	FALSE	TRUE	FALSE		93
	FALSE	TRUE	TRUE		527	208
	FALSE	TRUE	FALSE		133
	FALSE	TRUE	FALSE		69
	FALSE	TRUE	FALSE		187
	FALSE	TRUE	TRUE		618	211
	FALSE	FALSE	TRUE			54
	FALSE	FALSE	TRUE			33
	FALSE	TRUE	FALSE		50
	FALSE	TRUE	FALSE		61
	FALSE	TRUE	FALSE		161
	FALSE	TRUE	FALSE		441
	FALSE	TRUE	FALSE		100
	FALSE	TRUE	FALSE		137
	FALSE	TRUE	FALSE		150
	FALSE	TRUE	TRUE		101	59
	FALSE	FALSE	TRUE			46
	FALSE	TRUE	FALSE		167
	FALSE	TRUE	FALSE		79
	FALSE	TRUE	FALSE		43
	FALSE	TRUE	FALSE		75
	FALSE	TRUE	TRUE		829	654
	FALSE	TRUE	TRUE		260	76
	FALSE	TRUE	FALSE		333
	FALSE	FALSE	TRUE			87
	FALSE	TRUE	FALSE		63
	FALSE	TRUE	TRUE		161	223
	FALSE	TRUE	TRUE		75	88
	FALSE	TRUE	TRUE		574	362
	FALSE	TRUE	TRUE		183	118
	FALSE	TRUE	FALSE		278
	FALSE	TRUE	FALSE		201
	FALSE	TRUE	FALSE		180
	FALSE	TRUE	FALSE		277
	FALSE	TRUE	FALSE		115
	FALSE	TRUE	FALSE		421
	FALSE	TRUE	FALSE		140
	FALSE	TRUE	FALSE		166
	FALSE	TRUE	FALSE		279
	FALSE	TRUE	TRUE		427	582
	FALSE	TRUE	FALSE		75
	FALSE	TRUE	FALSE		196
	FALSE	TRUE	FALSE		120
	FALSE	TRUE	FALSE		149
	FALSE	TRUE	TRUE		301	84
	FALSE	FALSE	TRUE			38
	FALSE	TRUE	FALSE		252
	FALSE	TRUE	FALSE		46
	FALSE	TRUE	FALSE		239
	FALSE	TRUE	FALSE		56
	FALSE	TRUE	FALSE		198
	FALSE	TRUE	TRUE		278	100
	FALSE	FALSE	TRUE			342
	FALSE	FALSE	TRUE			602
	FALSE	TRUE	FALSE		154
	FALSE	TRUE	FALSE		349
	FALSE	TRUE	FALSE		94
	FALSE	TRUE	FALSE		218
	FALSE	TRUE	FALSE		285
	FALSE	TRUE	FALSE		67
	FALSE	TRUE	TRUE		173	94
	FALSE	TRUE	FALSE		186
	FALSE	TRUE	FALSE		127
	FALSE	TRUE	FALSE		65
	FALSE	TRUE	FALSE		140
	FALSE	TRUE	FALSE		182
	FALSE	TRUE	FALSE		97
	FALSE	FALSE	TRUE			30
	FALSE	TRUE	TRUE		456	328
	FALSE	TRUE	TRUE		174	181
	FALSE	TRUE	FALSE		291
	FALSE	TRUE	FALSE		134
	FALSE	TRUE	TRUE		90	118
	FALSE	TRUE	TRUE		258	67
	FALSE	TRUE	FALSE		42
	FALSE	TRUE	TRUE		180	134
	FALSE	TRUE	FALSE		239
	FALSE	TRUE	FALSE		171
	FALSE	TRUE	FALSE		97
	FALSE	TRUE	FALSE		165
	FALSE	FALSE	TRUE			75
	FALSE	TRUE	FALSE		103
	FALSE	TRUE	TRUE		583	131
	FALSE	TRUE	FALSE		60
	FALSE	TRUE	FALSE		173
	FALSE	TRUE	FALSE		124
	FALSE	TRUE	FALSE		481
	FALSE	TRUE	FALSE		224
	FALSE	TRUE	TRUE		448	375
	FALSE	TRUE	FALSE		46
	FALSE	TRUE	FALSE		76
	FALSE	TRUE	FALSE		332
	FALSE	TRUE	FALSE		55
	FALSE	TRUE	TRUE		462	113
	FALSE	TRUE	TRUE		130	64
	FALSE	TRUE	FALSE		60
	FALSE	TRUE	FALSE		92
	FALSE	TRUE	FALSE		165
	FALSE	TRUE	FALSE		259
	FALSE	TRUE	FALSE		95
	FALSE	TRUE	FALSE		114
	FALSE	TRUE	FALSE		83
	FALSE	TRUE	FALSE		76
	FALSE	FALSE	TRUE			82
	FALSE	TRUE	TRUE		177	170
	FALSE	TRUE	FALSE		39
	FALSE	TRUE	FALSE		260
	FALSE	TRUE	FALSE		133
	FALSE	TRUE	FALSE		104
	FALSE	TRUE	FALSE		70
	FALSE	TRUE	TRUE		489	102
	FALSE	TRUE	TRUE		489	205
	FALSE	TRUE	FALSE		89
	FALSE	TRUE	FALSE		75
	FALSE	FALSE	TRUE			65
	FALSE	TRUE	TRUE		1147	347
	FALSE	TRUE	FALSE		117
	FALSE	TRUE	FALSE		165
	FALSE	TRUE	FALSE		82
	FALSE	TRUE	FALSE		125
	FALSE	FALSE	TRUE			51
	FALSE	TRUE	FALSE		166
	FALSE	TRUE	FALSE		37
	FALSE	TRUE	FALSE		87
	FALSE	TRUE	TRUE		501	172
	FALSE	TRUE	FALSE		113
	FALSE	TRUE	TRUE		476	158
	FALSE	TRUE	FALSE		181
	FALSE	TRUE	TRUE		232	67
	FALSE	TRUE	TRUE		593	558
	FALSE	TRUE	TRUE		406	98
	FALSE	TRUE	FALSE		275
	FALSE	TRUE	FALSE		153
	FALSE	TRUE	TRUE		650	294
	FALSE	TRUE	FALSE		204
	FALSE	TRUE	FALSE		164
	FALSE	TRUE	FALSE		103
	FALSE	TRUE	FALSE		131
	FALSE	TRUE	FALSE		81
	FALSE	TRUE	TRUE		323	84
	FALSE	FALSE	TRUE			98
	FALSE	TRUE	FALSE		48
	FALSE	TRUE	FALSE		93
	FALSE	TRUE	FALSE		194
	FALSE	TRUE	FALSE		60
	FALSE	TRUE	FALSE		482
	FALSE	TRUE	FALSE		205
	FALSE	TRUE	FALSE		442
	FALSE	TRUE	TRUE		533	123
	FALSE	TRUE	FALSE		93
	FALSE	TRUE	FALSE		45
	FALSE	FALSE	TRUE			59
	FALSE	TRUE	FALSE		287
	FALSE	FALSE	TRUE			62
	FALSE	TRUE	FALSE		129
	FALSE	TRUE	FALSE		55
	FALSE	TRUE	TRUE		319	87
	FALSE	TRUE	TRUE		215	63
	FALSE	FALSE	TRUE			115
	FALSE	TRUE	FALSE		481
	FALSE	TRUE	FALSE		281
	FALSE	TRUE	FALSE		117
	FALSE	TRUE	FALSE		180
	FALSE	TRUE	FALSE		81
	FALSE	TRUE	TRUE		911	330
	FALSE	TRUE	FALSE		123
	FALSE	TRUE	FALSE		223
	FALSE	TRUE	FALSE		72
	FALSE	TRUE	TRUE		87	51
	FALSE	FALSE	TRUE			34
	FALSE	FALSE	TRUE			97
	FALSE	TRUE	FALSE		59
	FALSE	FALSE	TRUE			99
	FALSE	TRUE	FALSE		326
	FALSE	FALSE	TRUE			45
	FALSE	TRUE	FALSE		71
	FALSE	TRUE	FALSE		113
	FALSE	FALSE	TRUE			56
	FALSE	TRUE	FALSE		337
	FALSE	TRUE	FALSE		64
	FALSE	TRUE	FALSE		165
	FALSE	TRUE	FALSE		284
	FALSE	TRUE	FALSE		448
	FALSE	FALSE	TRUE			78
	FALSE	TRUE	FALSE		125
	FALSE	TRUE	TRUE		198	97
	FALSE	FALSE	TRUE			68
	FALSE	FALSE	TRUE			82
	FALSE	TRUE	FALSE		180
	FALSE	TRUE	FALSE		419
	FALSE	TRUE	FALSE		468
	FALSE	TRUE	FALSE		86
	FALSE	FALSE	TRUE			76
	FALSE	TRUE	FALSE		146
	FALSE	TRUE	TRUE		737	166
	FALSE	FALSE	TRUE			40
	FALSE	TRUE	TRUE		118	141
	FALSE	FALSE	TRUE			115
	FALSE	TRUE	FALSE		734
	FALSE	TRUE	FALSE		88
	FALSE	TRUE	FALSE		107
	FALSE	TRUE	FALSE		170
	FALSE	TRUE	TRUE		514	378
	FALSE	FALSE	TRUE			402
	FALSE	FALSE	TRUE			317
	FALSE	TRUE	FALSE		73
	FALSE	TRUE	FALSE		160
	FALSE	TRUE	TRUE		461	148
	FALSE	TRUE	TRUE		603	333
	FALSE	TRUE	FALSE		159
	FALSE	TRUE	FALSE		86
	FALSE	TRUE	TRUE		213	83
	FALSE	TRUE	FALSE		70
	FALSE	TRUE	FALSE		150
	FALSE	TRUE	FALSE		119
	FALSE	TRUE	FALSE		104
	FALSE	FALSE	TRUE			47
	FALSE	TRUE	TRUE		510	186
	FALSE	TRUE	TRUE		223	92
	FALSE	TRUE	FALSE		475
	FALSE	FALSE	TRUE			51
	FALSE	TRUE	FALSE		153
	FALSE	TRUE	FALSE		153
	FALSE	TRUE	FALSE		74
	FALSE	TRUE	FALSE		175
	FALSE	TRUE	FALSE		111
	FALSE	TRUE	FALSE		91
	FALSE	TRUE	FALSE		95
	FALSE	TRUE	FALSE		84
	FALSE	FALSE	TRUE			47
	FALSE	TRUE	FALSE		104
	FALSE	TRUE	FALSE		72
	FALSE	TRUE	FALSE		231
	FALSE	TRUE	FALSE		361
	FALSE	TRUE	FALSE		73
	FALSE	TRUE	FALSE		155
	FALSE	TRUE	FALSE		79
	FALSE	TRUE	FALSE		250
	FALSE	FALSE	TRUE			62
	FALSE	TRUE	TRUE		528	154
	FALSE	TRUE	FALSE		107
	FALSE	TRUE	FALSE		59
	FALSE	TRUE	FALSE		90
	FALSE	TRUE	FALSE		51
	FALSE	TRUE	FALSE		63
	FALSE	TRUE	FALSE		91
	FALSE	TRUE	FALSE		173
	FALSE	FALSE	TRUE			44
	FALSE	TRUE	TRUE		41	100
	FALSE	TRUE	FALSE		86
	FALSE	FALSE	TRUE			51
	FALSE	TRUE	TRUE		478	269
	FALSE	TRUE	TRUE		405	94
	FALSE	FALSE	TRUE			46
	FALSE	TRUE	TRUE		142	78
	FALSE	TRUE	FALSE		262
	FALSE	FALSE	TRUE			239
	FALSE	FALSE	TRUE			436
	FALSE	TRUE	FALSE		64
	FALSE	TRUE	FALSE		70
	FALSE	TRUE	FALSE		116
	FALSE	TRUE	FALSE		453
	FALSE	TRUE	TRUE		292	147
	FALSE	TRUE	TRUE		693	704
	FALSE	TRUE	FALSE		104
	FALSE	TRUE	TRUE		285	74
	FALSE	TRUE	FALSE		214
	FALSE	FALSE	TRUE			89
	FALSE	TRUE	FALSE		126
	FALSE	TRUE	TRUE		136	85
	FALSE	FALSE	TRUE			91
	FALSE	TRUE	FALSE		91
	FALSE	TRUE	FALSE		70
	FALSE	TRUE	FALSE		179
	FALSE	TRUE	FALSE		106
	FALSE	TRUE	FALSE		366
	FALSE	TRUE	FALSE		99
	FALSE	TRUE	FALSE		114
	FALSE	TRUE	FALSE		127
	FALSE	FALSE	TRUE			65
	FALSE	TRUE	FALSE		113
	FALSE	TRUE	FALSE		81
	FALSE	TRUE	FALSE		87
	FALSE	FALSE	TRUE			50
	FALSE	TRUE	TRUE		264	90
	FALSE	TRUE	TRUE		380	201
	FALSE	TRUE	FALSE		140
	FALSE	TRUE	TRUE		109	120
	FALSE	TRUE	FALSE		222
	FALSE	TRUE	TRUE		118	135
	FALSE	TRUE	FALSE		146
	FALSE	TRUE	TRUE		239	120
	FALSE	TRUE	TRUE		460	312
	FALSE	TRUE	TRUE		501	179
	FALSE	TRUE	FALSE		99
	FALSE	FALSE	TRUE			93
	FALSE	TRUE	FALSE		250
	FALSE	FALSE	TRUE			52
	FALSE	TRUE	FALSE		174
	FALSE	TRUE	FALSE		393
	FALSE	TRUE	FALSE		115
	FALSE	TRUE	TRUE		68	84
	FALSE	TRUE	FALSE		155
	FALSE	TRUE	TRUE		305	186
	FALSE	TRUE	FALSE		58
	FALSE	FALSE	TRUE			66
	FALSE	TRUE	FALSE		42
	FALSE	FALSE	TRUE			31
	FALSE	FALSE	TRUE			70
	FALSE	TRUE	FALSE		90
	FALSE	TRUE	FALSE		333
	FALSE	TRUE	FALSE		166
	FALSE	TRUE	FALSE		77
	FALSE	TRUE	FALSE		161
	FALSE	TRUE	FALSE		86
	FALSE	TRUE	FALSE		153
	FALSE	TRUE	FALSE		205
	FALSE	TRUE	FALSE		231
	FALSE	TRUE	FALSE		202
	FALSE	TRUE	TRUE		173	63
	FALSE	TRUE	FALSE		283
	FALSE	TRUE	TRUE		251	151
	FALSE	TRUE	TRUE		161	121
	FALSE	TRUE	TRUE		429	303
	FALSE	TRUE	FALSE		51
	FALSE	TRUE	FALSE		92
	FALSE	TRUE	TRUE		67	87
	FALSE	TRUE	FALSE		84
	FALSE	TRUE	FALSE		179
	FALSE	TRUE	FALSE		55
	FALSE	TRUE	FALSE		602
	FALSE	TRUE	FALSE		238
	FALSE	TRUE	TRUE		422	196
	FALSE	TRUE	FALSE		312
	FALSE	TRUE	TRUE		645	194
	FALSE	TRUE	TRUE		725	667
	FALSE	TRUE	FALSE		213
	FALSE	TRUE	TRUE		498	395
	FALSE	TRUE	FALSE		49
	FALSE	TRUE	FALSE		193
	FALSE	TRUE	FALSE		134
	FALSE	FALSE	TRUE			82
	FALSE	TRUE	FALSE		147
	FALSE	TRUE	FALSE		109
	FALSE	TRUE	FALSE		76
	FALSE	TRUE	FALSE		49
	FALSE	TRUE	FALSE		104
	FALSE	TRUE	FALSE		49
	FALSE	TRUE	FALSE		151
	FALSE	TRUE	TRUE		383	56
	FALSE	FALSE	TRUE			37
	FALSE	TRUE	TRUE		749	626
	FALSE	FALSE	TRUE			54
	FALSE	TRUE	TRUE		224	59
	FALSE	TRUE	FALSE		164
	FALSE	TRUE	FALSE		54
	FALSE	TRUE	FALSE		136
	FALSE	TRUE	FALSE		318
	FALSE	TRUE	FALSE		110
	FALSE	FALSE	TRUE			224
	FALSE	FALSE	TRUE			93
	FALSE	TRUE	FALSE		217
	FALSE	TRUE	TRUE		199	47
	FALSE	TRUE	TRUE		370	174
	FALSE	TRUE	TRUE		191	118
	FALSE	FALSE	TRUE			55
	FALSE	FALSE	TRUE			87
	FALSE	FALSE	TRUE			101
	FALSE	TRUE	FALSE		164
	FALSE	TRUE	TRUE		99	76
	FALSE	TRUE	FALSE		86
	FALSE	TRUE	FALSE		105
	FALSE	FALSE	TRUE			61
	FALSE	TRUE	FALSE		101
	FALSE	TRUE	FALSE		75
	FALSE	TRUE	FALSE		59
	FALSE	TRUE	FALSE		108
	FALSE	TRUE	FALSE		44
	FALSE	TRUE	TRUE		219	77
	FALSE	TRUE	FALSE		121
	FALSE	TRUE	TRUE		336	218
	FALSE	TRUE	FALSE		132
	FALSE	TRUE	FALSE		57
	FALSE	TRUE	FALSE		49
	FALSE	TRUE	FALSE		81
	FALSE	FALSE	TRUE			115
	FALSE	TRUE	TRUE		276	179
	FALSE	TRUE	TRUE		37	50
	FALSE	FALSE	TRUE			59
	FALSE	FALSE	TRUE			96
	FALSE	TRUE	FALSE		189
	FALSE	TRUE	FALSE		102
	FALSE	TRUE	FALSE		87
	FALSE	TRUE	TRUE		525	85
	FALSE	TRUE	FALSE		101
	FALSE	FALSE	TRUE			60
	FALSE	TRUE	FALSE		169
	FALSE	TRUE	FALSE		109
	FALSE	TRUE	FALSE		70
	FALSE	TRUE	FALSE		46
	FALSE	TRUE	TRUE		84	140
	FALSE	TRUE	FALSE		144
	FALSE	TRUE	FALSE		128
	FALSE	TRUE	FALSE		70
	FALSE	TRUE	FALSE		175
	FALSE	TRUE	FALSE		223
	FALSE	TRUE	FALSE		66
	FALSE	FALSE	TRUE			60
	FALSE	FALSE	TRUE			118
	FALSE	TRUE	FALSE		86
	FALSE	TRUE	FALSE		166
	FALSE	TRUE	TRUE		224	77
	FALSE	FALSE	TRUE			134
	FALSE	TRUE	TRUE		1080	301
	FALSE	TRUE	FALSE		90
	FALSE	TRUE	FALSE		108
	FALSE	TRUE	FALSE		403
	FALSE	TRUE	FALSE		253
	FALSE	TRUE	FALSE		50
	FALSE	TRUE	FALSE		128
	FALSE	TRUE	TRUE		182	143
	FALSE	TRUE	FALSE		95
	FALSE	FALSE	TRUE			82
	FALSE	TRUE	FALSE		99
	FALSE	TRUE	FALSE		175
	FALSE	FALSE	TRUE			42
	FALSE	FALSE	TRUE			38
	FALSE	FALSE	TRUE			61
	FALSE	FALSE	TRUE			65
	FALSE	TRUE	FALSE		157
	FALSE	TRUE	FALSE		120
	FALSE	TRUE	TRUE		129	46
	FALSE	TRUE	FALSE		196
	FALSE	TRUE	FALSE		69
	FALSE	TRUE	FALSE		213
	FALSE	TRUE	FALSE		211
	FALSE	FALSE	TRUE			70
	FALSE	FALSE	TRUE			75
	FALSE	FALSE	TRUE			36
	FALSE	TRUE	FALSE		122
	FALSE	TRUE	FALSE		158
	FALSE	TRUE	FALSE		55
	FALSE	TRUE	TRUE		127	35
	FALSE	FALSE	TRUE			54
	FALSE	FALSE	TRUE			80
	FALSE	FALSE	TRUE			76
	FALSE	FALSE	TRUE			61
	FALSE	FALSE	TRUE			132
	FALSE	TRUE	FALSE		210
	FALSE	TRUE	FALSE		61
	FALSE	TRUE	TRUE		103	83
	FALSE	TRUE	FALSE		169
	FALSE	TRUE	FALSE		40
	FALSE	FALSE	TRUE			44
	FALSE	TRUE	FALSE		119
	FALSE	TRUE	TRUE		186	105
	FALSE	TRUE	TRUE		77	58
	FALSE	TRUE	FALSE		74
	FALSE	TRUE	TRUE		133	127
	FALSE	TRUE	FALSE		203
	FALSE	TRUE	FALSE		80
	FALSE	TRUE	FALSE		107
	FALSE	FALSE	TRUE			62
	FALSE	TRUE	FALSE		110
	FALSE	TRUE	FALSE		80
	FALSE	TRUE	FALSE		176
	FALSE	TRUE	TRUE		560	212
	FALSE	FALSE	TRUE			50
	FALSE	TRUE	FALSE		115
	FALSE	TRUE	FALSE		115
	FALSE	TRUE	FALSE		80
	FALSE	TRUE	FALSE		185
	FALSE	FALSE	TRUE			77
	FALSE	TRUE	FALSE		86
	FALSE	TRUE	FALSE		342
	FALSE	TRUE	FALSE		98
	FALSE	TRUE	FALSE		79
	FALSE	FALSE	TRUE			40
	FALSE	TRUE	FALSE		155
	FALSE	TRUE	FALSE		188
	FALSE	TRUE	FALSE		206
	FALSE	FALSE	TRUE			81
	FALSE	FALSE	TRUE			50
	FALSE	FALSE	TRUE			45
	FALSE	TRUE	FALSE		126
	FALSE	TRUE	FALSE		147
	FALSE	TRUE	FALSE		177
	FALSE	TRUE	FALSE		164
	FALSE	FALSE	TRUE			116
	FALSE	TRUE	TRUE		150	60
	FALSE	TRUE	FALSE		87
	FALSE	TRUE	FALSE		146
	FALSE	TRUE	FALSE		129
	FALSE	FALSE	TRUE			40
	FALSE	TRUE	FALSE		40
	FALSE	TRUE	FALSE		183
	FALSE	TRUE	TRUE		326	164
	FALSE	TRUE	FALSE		72
	FALSE	TRUE	TRUE		278	224
	FALSE	TRUE	FALSE		107
	FALSE	TRUE	FALSE		143
	FALSE	TRUE	TRUE		150	142
	FALSE	TRUE	FALSE		147
	FALSE	TRUE	TRUE		464	193
	FALSE	TRUE	FALSE		244
	FALSE	TRUE	FALSE		139
	FALSE	TRUE	FALSE		83
	FALSE	TRUE	FALSE		217
	FALSE	TRUE	FALSE		115
	FALSE	TRUE	FALSE		106
	FALSE	FALSE	TRUE			81
	FALSE	TRUE	FALSE		139
	FALSE	TRUE	TRUE		72	69
	FALSE	FALSE	TRUE			90
	FALSE	FALSE	TRUE			70
	FALSE	TRUE	FALSE		98
	FALSE	TRUE	FALSE		163
	FALSE	TRUE	FALSE		151
	FALSE	TRUE	FALSE		122
	FALSE	TRUE	FALSE		151
	FALSE	TRUE	FALSE		188
	FALSE	TRUE	FALSE		72
	FALSE	TRUE	FALSE		48
	FALSE	TRUE	FALSE		128
	FALSE	TRUE	FALSE		172
	FALSE	FALSE	TRUE			84
	FALSE	TRUE	FALSE		56
	FALSE	TRUE	TRUE		113	150
	FALSE	TRUE	FALSE		291
	FALSE	FALSE	TRUE			47
	FALSE	TRUE	FALSE		118
	FALSE	TRUE	FALSE		66
	FALSE	TRUE	FALSE		52
	FALSE	TRUE	FALSE		74
	FALSE	TRUE	FALSE		67
	FALSE	TRUE	FALSE		92
	FALSE	TRUE	FALSE		180
	FALSE	TRUE	FALSE		63
	FALSE	FALSE	TRUE			46
	FALSE	FALSE	TRUE			178
	FALSE	TRUE	FALSE		157
	FALSE	TRUE	FALSE		153
	FALSE	TRUE	FALSE		208
	FALSE	FALSE	TRUE			49
	FALSE	TRUE	FALSE		127
	FALSE	TRUE	FALSE		71
	FALSE	TRUE	TRUE		315	152
	FALSE	TRUE	FALSE		94
	FALSE	TRUE	FALSE		106
	FALSE	TRUE	FALSE		112
	FALSE	TRUE	TRUE		44	105
	FALSE	TRUE	TRUE		294	136
	FALSE	TRUE	TRUE		498	313
	FALSE	TRUE	FALSE		141
	FALSE	TRUE	FALSE		69
	FALSE	TRUE	FALSE		85
	FALSE	FALSE	TRUE			65
	FALSE	FALSE	TRUE			67
	FALSE	TRUE	FALSE		162
	FALSE	TRUE	FALSE		191
	FALSE	TRUE	FALSE		73
	FALSE	TRUE	TRUE		283	91
	FALSE	TRUE	FALSE		36
	FALSE	TRUE	FALSE		133
	FALSE	TRUE	TRUE		374	132
	FALSE	TRUE	FALSE		52
	FALSE	TRUE	TRUE		592	289
	FALSE	TRUE	FALSE		48
	FALSE	TRUE	FALSE		162
	FALSE	TRUE	FALSE		61
	FALSE	TRUE	TRUE		72	58
	FALSE	TRUE	FALSE		168
	FALSE	TRUE	FALSE		289
	FALSE	TRUE	FALSE		165
	FALSE	TRUE	FALSE		265
	FALSE	FALSE	TRUE			70
	FALSE	TRUE	FALSE		116
	FALSE	TRUE	FALSE		67
	FALSE	TRUE	FALSE		235
	FALSE	FALSE	TRUE			78
	FALSE	FALSE	TRUE			64
	FALSE	TRUE	FALSE		342
	FALSE	TRUE	FALSE		187
	FALSE	TRUE	FALSE		185
	FALSE	TRUE	FALSE		93
	FALSE	FALSE	TRUE			85
	FALSE	FALSE	TRUE			106
	FALSE	TRUE	FALSE		75
	FALSE	TRUE	FALSE		261
	FALSE	TRUE	FALSE		93
	FALSE	TRUE	FALSE		110
	FALSE	TRUE	FALSE		111
	FALSE	FALSE	TRUE			103
	FALSE	TRUE	TRUE		602	280
	FALSE	TRUE	FALSE		144
	FALSE	TRUE	FALSE		108
	FALSE	TRUE	TRUE		283	145
	FALSE	TRUE	FALSE		178
	FALSE	TRUE	FALSE		97
	FALSE	FALSE	TRUE			69
	FALSE	TRUE	FALSE		507
	FALSE	TRUE	FALSE		317
	FALSE	TRUE	FALSE		58
	FALSE	FALSE	TRUE			63
	FALSE	TRUE	FALSE		166
	FALSE	TRUE	TRUE		538	139
	FALSE	FALSE	TRUE			53
	FALSE	TRUE	FALSE		143
	FALSE	TRUE	FALSE		209
	FALSE	TRUE	TRUE		609	198
	FALSE	TRUE	FALSE		105
	FALSE	TRUE	TRUE		70	103
	FALSE	TRUE	FALSE		50
	FALSE	FALSE	TRUE			71
	FALSE	FALSE	TRUE			56
	FALSE	TRUE	FALSE		252
	FALSE	TRUE	FALSE		167
	FALSE	TRUE	FALSE		121
	FALSE	TRUE	TRUE		206	93
	FALSE	TRUE	FALSE		179
	FALSE	TRUE	FALSE		242
	FALSE	TRUE	TRUE		307	65
	FALSE	TRUE	FALSE		48
	FALSE	TRUE	TRUE		181	253
	FALSE	TRUE	FALSE		80
	FALSE	TRUE	FALSE		421
	FALSE	TRUE	FALSE		60
	FALSE	TRUE	FALSE		101
	FALSE	TRUE	FALSE		123
	FALSE	TRUE	FALSE		73
	FALSE	TRUE	FALSE		51
	FALSE	TRUE	FALSE		289
	FALSE	TRUE	FALSE		159
	FALSE	TRUE	FALSE		195
	FALSE	FALSE	TRUE			44
	FALSE	TRUE	TRUE		324	58
	FALSE	TRUE	FALSE		104
	FALSE	TRUE	FALSE		166
	FALSE	FALSE	TRUE			84
	FALSE	TRUE	FALSE		314
	FALSE	TRUE	FALSE		144
	FALSE	TRUE	TRUE		457	243
	FALSE	TRUE	FALSE		133
	FALSE	TRUE	TRUE		140	130
	FALSE	TRUE	TRUE		401	353
	FALSE	TRUE	TRUE		638	150
	FALSE	TRUE	FALSE		153
	FALSE	TRUE	TRUE		405	81
	FALSE	TRUE	TRUE		571	161
	FALSE	TRUE	FALSE		104
	FALSE	TRUE	FALSE		253
	FALSE	FALSE	TRUE			71
	FALSE	TRUE	FALSE		195
	FALSE	FALSE	TRUE			65
	FALSE	FALSE	TRUE			93
	FALSE	TRUE	FALSE		383
	FALSE	TRUE	FALSE		165
	FALSE	TRUE	FALSE		261
	FALSE	TRUE	FALSE		102
	FALSE	TRUE	FALSE		585
	FALSE	TRUE	FALSE		64
	FALSE	TRUE	TRUE		781	273
	FALSE	FALSE	TRUE			65
	FALSE	FALSE	TRUE			66
	FALSE	TRUE	FALSE		104
	FALSE	TRUE	FALSE		47
	FALSE	TRUE	FALSE		103
	FALSE	FALSE	TRUE			60
	FALSE	FALSE	TRUE			65
	FALSE	TRUE	FALSE		109
	FALSE	FALSE	TRUE			53
	FALSE	TRUE	TRUE		637	165
	FALSE	TRUE	TRUE		290	74
	FALSE	TRUE	FALSE		159
	FALSE	FALSE	TRUE			57
	FALSE	FALSE	TRUE			42
	FALSE	TRUE	FALSE		148
	FALSE	TRUE	FALSE		119
	FALSE	TRUE	FALSE		216
	FALSE	TRUE	FALSE		175
	FALSE	TRUE	FALSE		134
	FALSE	TRUE	TRUE		362	338
	FALSE	TRUE	TRUE		440	228
	FALSE	TRUE	FALSE		157
	FALSE	FALSE	TRUE			38
	FALSE	TRUE	FALSE		118
	FALSE	FALSE	TRUE			40
	FALSE	FALSE	TRUE			70
	FALSE	TRUE	FALSE		173
	FALSE	TRUE	FALSE		238
	FALSE	TRUE	FALSE		238
	FALSE	TRUE	FALSE		59
	FALSE	FALSE	TRUE			72
	FALSE	FALSE	TRUE			41
	FALSE	TRUE	TRUE		92	56
	FALSE	TRUE	FALSE		70
	FALSE	TRUE	FALSE		111
	FALSE	FALSE	TRUE			71
	FALSE	FALSE	TRUE			37
	FALSE	TRUE	FALSE		100
	FALSE	TRUE	TRUE		297	213
	FALSE	TRUE	FALSE		83
	FALSE	TRUE	FALSE		295
	FALSE	TRUE	FALSE		242
	FALSE	TRUE	FALSE		103
	FALSE	TRUE	FALSE		120
	FALSE	TRUE	FALSE		228
	FALSE	TRUE	FALSE		302
	FALSE	TRUE	FALSE		101
	FALSE	TRUE	FALSE		243
	FALSE	TRUE	FALSE		362
	FALSE	TRUE	FALSE		219
	FALSE	TRUE	FALSE		106
	FALSE	TRUE	FALSE		350
	FALSE	TRUE	TRUE		109	137
	FALSE	FALSE	TRUE			103
	FALSE	TRUE	FALSE		88
	FALSE	TRUE	TRUE		829	385
	FALSE	TRUE	FALSE		99
	FALSE	TRUE	FALSE		70
	FALSE	FALSE	TRUE			96
	FALSE	TRUE	TRUE		987	941
	FALSE	TRUE	TRUE		563	265
	FALSE	FALSE	TRUE			140
	FALSE	TRUE	FALSE		327
	FALSE	TRUE	FALSE		290
	FALSE	TRUE	FALSE		91
	FALSE	FALSE	TRUE			53
	FALSE	TRUE	FALSE		72
	FALSE	TRUE	FALSE		131
	FALSE	TRUE	FALSE		113
	FALSE	TRUE	FALSE		110
	FALSE	TRUE	FALSE		73
	FALSE	TRUE	TRUE		159	109
	FALSE	TRUE	TRUE		636	223
	FALSE	TRUE	FALSE		161
	FALSE	TRUE	TRUE		511	86
	FALSE	TRUE	FALSE		226
	FALSE	TRUE	FALSE		138
	FALSE	TRUE	FALSE		56
	FALSE	FALSE	TRUE			76
	FALSE	TRUE	FALSE		232
	FALSE	TRUE	TRUE		523	509
	FALSE	TRUE	TRUE		478	472
	FALSE	TRUE	TRUE		561	501
	FALSE	TRUE	FALSE		189
	FALSE	TRUE	TRUE		264	160
	FALSE	TRUE	TRUE		160	43
	FALSE	TRUE	FALSE		201
	FALSE	TRUE	FALSE		136
	FALSE	TRUE	FALSE		293
	FALSE	TRUE	FALSE		317
	FALSE	TRUE	FALSE		240
	FALSE	TRUE	FALSE		274
	FALSE	TRUE	FALSE		116
	FALSE	FALSE	TRUE			70
	FALSE	TRUE	TRUE		375	173
	FALSE	TRUE	TRUE		689	610
	FALSE	TRUE	TRUE		1003	1025
	FALSE	TRUE	TRUE		240	117
	FALSE	TRUE	TRUE		738	690
	FALSE	TRUE	TRUE		530	367
	FALSE	TRUE	FALSE		198
	FALSE	TRUE	TRUE		672	367
	FALSE	TRUE	FALSE		156
	FALSE	TRUE	FALSE		247
	FALSE	TRUE	FALSE		394
	FALSE	FALSE	TRUE			103
	FALSE	TRUE	FALSE		189
	FALSE	TRUE	FALSE		95
	FALSE	TRUE	FALSE		755
	FALSE	TRUE	TRUE		530	320
	FALSE	TRUE	FALSE		110
	FALSE	TRUE	TRUE		356	250
	FALSE	TRUE	FALSE		171
	FALSE	TRUE	FALSE		166
	FALSE	TRUE	FALSE		213
	FALSE	TRUE	TRUE		378	213
	FALSE	TRUE	FALSE		232
	FALSE	TRUE	FALSE		55
	FALSE	TRUE	FALSE		40
	FALSE	TRUE	FALSE		57
	FALSE	TRUE	FALSE		51
	FALSE	TRUE	TRUE		265	60
	FALSE	TRUE	FALSE		114
	FALSE	FALSE	TRUE			69
	FALSE	FALSE	TRUE			60
	FALSE	TRUE	TRUE		344	88
	FALSE	FALSE	TRUE			112
	FALSE	FALSE	TRUE			392
	FALSE	TRUE	FALSE		202
	FALSE	FALSE	TRUE			53
	FALSE	TRUE	FALSE		116
	FALSE	TRUE	TRUE		57	98
	FALSE	TRUE	TRUE		662	396
	FALSE	TRUE	FALSE		269
	FALSE	TRUE	FALSE		131
	FALSE	TRUE	FALSE		208
	FALSE	TRUE	FALSE		140
	FALSE	TRUE	FALSE		103
	FALSE	TRUE	FALSE		107
	FALSE	TRUE	FALSE		357
	FALSE	TRUE	TRUE		515	206
	FALSE	TRUE	FALSE		48
	FALSE	TRUE	FALSE		66
	FALSE	TRUE	FALSE		114
	FALSE	TRUE	FALSE		58
	FALSE	TRUE	FALSE		269
	FALSE	TRUE	FALSE		359
	FALSE	TRUE	FALSE		70
	FALSE	FALSE	TRUE			186
	FALSE	TRUE	TRUE		812	428
	FALSE	TRUE	TRUE		736	282
	FALSE	TRUE	FALSE		315
	FALSE	TRUE	TRUE		258	96
	FALSE	TRUE	FALSE		146
	FALSE	TRUE	TRUE		504	196
	FALSE	TRUE	FALSE		171
	FALSE	TRUE	FALSE		74
	FALSE	TRUE	FALSE		215
	FALSE	TRUE	TRUE		446	81
	FALSE	TRUE	FALSE		309
	FALSE	TRUE	FALSE		393
	FALSE	TRUE	FALSE		709
	FALSE	TRUE	FALSE		187
	FALSE	TRUE	TRUE		412	154
	FALSE	TRUE	FALSE		510
	FALSE	TRUE	FALSE		121
	FALSE	TRUE	FALSE		144
	FALSE	TRUE	TRUE		257	258
	FALSE	TRUE	TRUE		248	211
	FALSE	TRUE	FALSE		39
	FALSE	TRUE	FALSE		77
	FALSE	TRUE	TRUE		196	74
	FALSE	TRUE	TRUE		462	247
	FALSE	TRUE	TRUE		157	110
	FALSE	FALSE	TRUE			79
	FALSE	FALSE	TRUE			175
	FALSE	TRUE	FALSE		350
	FALSE	FALSE	TRUE			96
	FALSE	TRUE	FALSE		186
	FALSE	TRUE	FALSE		121
	FALSE	TRUE	FALSE		196
	FALSE	TRUE	FALSE		187
	FALSE	TRUE	FALSE		217
	FALSE	TRUE	FALSE		102
	FALSE	TRUE	FALSE		246
	FALSE	TRUE	FALSE		166
	FALSE	TRUE	FALSE		231
	FALSE	TRUE	FALSE		96
	FALSE	TRUE	FALSE		232
	FALSE	TRUE	FALSE		270
	FALSE	TRUE	TRUE		905	260
	FALSE	TRUE	FALSE		233
	FALSE	TRUE	FALSE		91
	FALSE	TRUE	FALSE		90
	FALSE	TRUE	FALSE		99
	FALSE	TRUE	TRUE		864	448
	FALSE	TRUE	TRUE		273	73
	FALSE	TRUE	FALSE		211
	FALSE	FALSE	TRUE			108
	FALSE	TRUE	FALSE		259
	FALSE	FALSE	TRUE			72
	FALSE	TRUE	FALSE		308
	FALSE	TRUE	FALSE		346
	FALSE	TRUE	TRUE		395	370
	FALSE	TRUE	FALSE		242
	FALSE	TRUE	FALSE		136
	FALSE	TRUE	FALSE		95
	FALSE	FALSE	TRUE			62
	FALSE	TRUE	FALSE		79
	FALSE	TRUE	FALSE		68
	FALSE	TRUE	TRUE		277	229
	FALSE	TRUE	TRUE		159	64
	FALSE	TRUE	TRUE		467	515
	FALSE	TRUE	TRUE		674	304
	FALSE	TRUE	FALSE		140
	FALSE	TRUE	FALSE		69
	FALSE	TRUE	FALSE		174
	FALSE	TRUE	FALSE		151
	FALSE	FALSE	TRUE			314
	FALSE	TRUE	FALSE		271
	FALSE	TRUE	FALSE		85
	FALSE	TRUE	FALSE		78
	FALSE	TRUE	FALSE		446
	FALSE	FALSE	TRUE			35
	FALSE	TRUE	FALSE		34
	FALSE	TRUE	FALSE		86
	FALSE	FALSE	TRUE			45
	FALSE	TRUE	TRUE		431	264
	FALSE	FALSE	TRUE			366
	FALSE	FALSE	TRUE			237
	FALSE	TRUE	FALSE		252
	FALSE	TRUE	FALSE		73
	FALSE	TRUE	FALSE		208
	FALSE	FALSE	TRUE			44
	FALSE	TRUE	FALSE		70
	FALSE	TRUE	FALSE		42
	FALSE	TRUE	FALSE		234
	FALSE	TRUE	FALSE		151
	FALSE	FALSE	TRUE			64
	FALSE	TRUE	FALSE		654
	FALSE	TRUE	TRUE		608	308
	FALSE	TRUE	FALSE		241
	FALSE	TRUE	FALSE		165
	FALSE	TRUE	FALSE		127
	FALSE	TRUE	FALSE		271
	FALSE	TRUE	TRUE		847	753
	FALSE	TRUE	FALSE		133
	FALSE	TRUE	FALSE		121
	FALSE	TRUE	TRUE		253	173
	FALSE	TRUE	FALSE		85
	FALSE	TRUE	FALSE		81
	FALSE	TRUE	FALSE		51
	FALSE	TRUE	FALSE		235
	FALSE	TRUE	FALSE		203
	FALSE	TRUE	FALSE		140
	FALSE	TRUE	FALSE		495
	FALSE	FALSE	TRUE			73
	FALSE	TRUE	TRUE		358	132
	FALSE	TRUE	FALSE		187
	FALSE	FALSE	TRUE			70
	FALSE	TRUE	TRUE		391	241
	FALSE	TRUE	FALSE		317
	FALSE	TRUE	FALSE		154
	FALSE	TRUE	FALSE		238
	FALSE	TRUE	FALSE		180
	FALSE	TRUE	FALSE		576
	FALSE	TRUE	FALSE		140
	FALSE	TRUE	FALSE		180
	FALSE	TRUE	TRUE		698	479
	FALSE	FALSE	TRUE			99
	FALSE	TRUE	FALSE		159
	FALSE	TRUE	FALSE		140
	FALSE	FALSE	TRUE			231
	FALSE	TRUE	FALSE		187
	FALSE	TRUE	FALSE		342
	FALSE	TRUE	FALSE		155
	FALSE	TRUE	TRUE		439	418
	FALSE	TRUE	FALSE		318
	FALSE	TRUE	FALSE		309
	FALSE	TRUE	FALSE		359
	FALSE	TRUE	FALSE		285
	FALSE	FALSE	TRUE			70
	FALSE	TRUE	FALSE		75
	FALSE	TRUE	TRUE		281	67
	FALSE	TRUE	TRUE		166	77
	FALSE	FALSE	TRUE			304
	FALSE	FALSE	TRUE			124
	FALSE	TRUE	FALSE		140
	FALSE	TRUE	FALSE		66
	FALSE	TRUE	FALSE		145
	FALSE	TRUE	FALSE		140
	FALSE	TRUE	FALSE		208
	FALSE	TRUE	FALSE		457
	FALSE	TRUE	FALSE		79
	FALSE	TRUE	FALSE		262
	FALSE	TRUE	FALSE		252
	FALSE	TRUE	FALSE		153
	FALSE	TRUE	FALSE		253
	FALSE	TRUE	FALSE		482
	FALSE	TRUE	FALSE		109
	FALSE	TRUE	FALSE		171
	FALSE	TRUE	FALSE		216
	FALSE	TRUE	FALSE		235
	FALSE	TRUE	TRUE		201	70
	FALSE	TRUE	FALSE		446
	FALSE	TRUE	TRUE		94	131
	FALSE	TRUE	FALSE		109
	FALSE	TRUE	FALSE		127
	FALSE	TRUE	TRUE		265	193
	FALSE	TRUE	FALSE		80
	FALSE	TRUE	FALSE		285
	FALSE	TRUE	FALSE		166
	FALSE	TRUE	FALSE		80
	FALSE	TRUE	FALSE		146
	FALSE	TRUE	FALSE		253
	FALSE	TRUE	FALSE		216
	FALSE	TRUE	FALSE		91
	FALSE	TRUE	FALSE		159
	FALSE	FALSE	TRUE			81
	FALSE	FALSE	TRUE			97
	FALSE	TRUE	TRUE		127	86
	FALSE	TRUE	FALSE		64
	FALSE	FALSE	TRUE			65
	FALSE	TRUE	FALSE		187
	FALSE	TRUE	TRUE		359	214
	FALSE	TRUE	FALSE		133
	FALSE	TRUE	FALSE		173
	FALSE	TRUE	FALSE		246
	FALSE	TRUE	FALSE		173
	FALSE	TRUE	TRUE		684	259
	FALSE	TRUE	FALSE		144
	FALSE	TRUE	FALSE		86
	FALSE	TRUE	FALSE		117
	FALSE	TRUE	TRUE		241	238
	FALSE	TRUE	FALSE		384
	FALSE	TRUE	FALSE		216
	FALSE	TRUE	FALSE		151
	FALSE	TRUE	FALSE		335
	FALSE	TRUE	FALSE		507
	FALSE	TRUE	FALSE		211
	FALSE	TRUE	FALSE		359
	FALSE	TRUE	TRUE		842	667
	FALSE	TRUE	FALSE		225
	FALSE	TRUE	FALSE		216
	FALSE	TRUE	TRUE		567	234
	FALSE	TRUE	FALSE		115
	FALSE	TRUE	FALSE		194
	FALSE	TRUE	FALSE		166
	FALSE	TRUE	FALSE		173
	FALSE	TRUE	FALSE		74
	FALSE	TRUE	FALSE		309
	FALSE	TRUE	FALSE		253
	FALSE	TRUE	FALSE		91
	FALSE	FALSE	TRUE			56
	FALSE	TRUE	FALSE		223
	FALSE	TRUE	FALSE		301
	FALSE	TRUE	FALSE		103
	FALSE	TRUE	FALSE		180
	FALSE	TRUE	FALSE		301
	FALSE	TRUE	FALSE		121
	FALSE	TRUE	TRUE		236	69
	FALSE	FALSE	TRUE			67
	FALSE	TRUE	FALSE		79
	FALSE	TRUE	FALSE		138
	FALSE	TRUE	FALSE		95
	FALSE	TRUE	TRUE		509	343
	FALSE	TRUE	TRUE		511	114
	FALSE	TRUE	FALSE		204
	FALSE	TRUE	FALSE		79
	FALSE	TRUE	TRUE		266	62
	FALSE	FALSE	TRUE			42
	FALSE	TRUE	TRUE		48	41
	FALSE	FALSE	TRUE			75
	FALSE	TRUE	FALSE		151
	FALSE	TRUE	TRUE		252	183
	FALSE	FALSE	TRUE			102
	FALSE	FALSE	TRUE			68
	FALSE	TRUE	FALSE		204
	FALSE	FALSE	TRUE			120
	FALSE	TRUE	FALSE		377
	FALSE	TRUE	FALSE		375
	FALSE	FALSE	TRUE			60
	FALSE	TRUE	TRUE		490	84
	FALSE	TRUE	FALSE		175
	FALSE	TRUE	FALSE		111
	FALSE	TRUE	FALSE		467
	FALSE	TRUE	TRUE		205	72
	FALSE	TRUE	FALSE		86
	FALSE	TRUE	FALSE		263
	FALSE	TRUE	FALSE		74
	FALSE	TRUE	FALSE		203
	FALSE	TRUE	FALSE		125
	FALSE	TRUE	FALSE		206
	FALSE	TRUE	FALSE		275
	FALSE	TRUE	FALSE		67
	FALSE	TRUE	FALSE		131
	FALSE	TRUE	FALSE		165
	FALSE	TRUE	FALSE		90
	FALSE	TRUE	TRUE		301	108
	FALSE	TRUE	FALSE		185
	FALSE	TRUE	FALSE		65
	FALSE	TRUE	FALSE		265
	FALSE	TRUE	FALSE		80
	FALSE	TRUE	FALSE		388
	FALSE	TRUE	FALSE		92
	FALSE	TRUE	TRUE		260	165
	FALSE	FALSE	TRUE			248
	FALSE	FALSE	TRUE			184
	FALSE	TRUE	FALSE		422
	FALSE	TRUE	FALSE		118
	FALSE	TRUE	FALSE		54
	FALSE	TRUE	FALSE		86
	FALSE	TRUE	FALSE		161
	FALSE	TRUE	FALSE		174
	FALSE	FALSE	TRUE			55
	FALSE	TRUE	FALSE		168
	FALSE	TRUE	FALSE		909
	FALSE	TRUE	FALSE		86
	FALSE	TRUE	FALSE		231
	FALSE	TRUE	TRUE		134	71
	FALSE	TRUE	FALSE		319
	FALSE	TRUE	FALSE		91
	FALSE	TRUE	FALSE		96
	FALSE	TRUE	FALSE		42
	FALSE	TRUE	FALSE		53
	FALSE	TRUE	FALSE		74
	FALSE	TRUE	FALSE		159
	FALSE	TRUE	FALSE		136
	FALSE	TRUE	FALSE		92
	FALSE	TRUE	TRUE		239	61
	FALSE	TRUE	TRUE		182	53
	FALSE	TRUE	TRUE		229	104
	FALSE	TRUE	FALSE		117
	FALSE	FALSE	TRUE			221
	FALSE	TRUE	FALSE		200
	FALSE	TRUE	FALSE		86
	FALSE	TRUE	TRUE		187	76
	FALSE	TRUE	TRUE		359	387
	FALSE	FALSE	TRUE			114
	FALSE	TRUE	FALSE		97
	FALSE	TRUE	FALSE		191
	FALSE	TRUE	FALSE		84
	FALSE	TRUE	FALSE		117
	FALSE	TRUE	FALSE		146
	FALSE	TRUE	FALSE		299
	FALSE	TRUE	FALSE		181
	FALSE	TRUE	FALSE		88
	FALSE	TRUE	FALSE		218
	FALSE	TRUE	FALSE		152
	FALSE	TRUE	FALSE		104
	FALSE	TRUE	FALSE		75
	FALSE	TRUE	TRUE		289	503
	FALSE	TRUE	FALSE		210
	FALSE	TRUE	TRUE		891	453
	FALSE	TRUE	FALSE		121
	FALSE	TRUE	TRUE		530	366
	FALSE	TRUE	FALSE		165
	FALSE	TRUE	FALSE		57
	FALSE	TRUE	FALSE		107
	FALSE	TRUE	FALSE		130
	FALSE	FALSE	TRUE			53
	FALSE	TRUE	FALSE		127
	FALSE	FALSE	TRUE			292
	FALSE	TRUE	FALSE		180
	FALSE	TRUE	FALSE		97
	FALSE	FALSE	TRUE			65
	FALSE	TRUE	FALSE		153
	FALSE	TRUE	FALSE		497
	FALSE	FALSE	TRUE			156
	FALSE	TRUE	TRUE		197	45
	FALSE	TRUE	TRUE		207	166
	FALSE	TRUE	TRUE		191	79
	FALSE	TRUE	FALSE		61
	FALSE	TRUE	FALSE		253
	FALSE	TRUE	FALSE		61
	FALSE	TRUE	TRUE		719	662
	FALSE	TRUE	FALSE		299
	FALSE	TRUE	FALSE		90
	FALSE	TRUE	FALSE		141
	FALSE	TRUE	FALSE		253
	FALSE	TRUE	FALSE		99
	FALSE	TRUE	FALSE		140
	FALSE	TRUE	FALSE		189
	FALSE	TRUE	FALSE		145
	FALSE	TRUE	TRUE		173	107
	FALSE	TRUE	FALSE		268
	FALSE	TRUE	FALSE		407
	FALSE	TRUE	FALSE		116
	FALSE	TRUE	FALSE		144
	FALSE	TRUE	FALSE		114
	FALSE	TRUE	TRUE		565	470
	FALSE	TRUE	FALSE		139
	FALSE	FALSE	TRUE			56
	FALSE	FALSE	TRUE			55
	FALSE	TRUE	FALSE		296
	FALSE	TRUE	FALSE		88
	FALSE	TRUE	FALSE		193
	FALSE	TRUE	FALSE		44
	FALSE	TRUE	FALSE		176
	FALSE	TRUE	FALSE		70
	FALSE	FALSE	TRUE			76
	FALSE	TRUE	FALSE		121
	FALSE	FALSE	TRUE			37
	FALSE	TRUE	FALSE		248
	FALSE	FALSE	TRUE			85
	FALSE	TRUE	FALSE		398
	FALSE	TRUE	FALSE		311
	FALSE	TRUE	FALSE		173
	FALSE	TRUE	FALSE		527
	FALSE	TRUE	FALSE		208
	FALSE	TRUE	TRUE		555	92
	FALSE	TRUE	FALSE		166
	FALSE	TRUE	FALSE		97
	FALSE	TRUE	FALSE		173
	FALSE	TRUE	TRUE		565	121
	FALSE	TRUE	FALSE		130
	FALSE	TRUE	FALSE		115
	FALSE	TRUE	FALSE		59
	FALSE	FALSE	TRUE			82
	FALSE	TRUE	FALSE		209
	FALSE	TRUE	TRUE		354	164
	FALSE	TRUE	FALSE		47
	FALSE	TRUE	FALSE		211
	FALSE	TRUE	FALSE		105
	FALSE	TRUE	FALSE		179
	FALSE	TRUE	FALSE		79
	FALSE	TRUE	FALSE		394
	FALSE	TRUE	FALSE		80
	FALSE	TRUE	FALSE		380
	FALSE	TRUE	FALSE		235
	FALSE	TRUE	FALSE		154
	FALSE	TRUE	FALSE		115
	FALSE	TRUE	FALSE		180
	FALSE	TRUE	FALSE		133
	FALSE	TRUE	FALSE		208
	FALSE	TRUE	FALSE		355
	FALSE	TRUE	FALSE		60
	FALSE	TRUE	FALSE		218
	FALSE	TRUE	FALSE		78
	FALSE	TRUE	FALSE		41
	FALSE	TRUE	TRUE		199	92
	FALSE	TRUE	FALSE		117
	FALSE	TRUE	FALSE		55
	FALSE	TRUE	FALSE		246
	FALSE	TRUE	FALSE		183
	FALSE	TRUE	FALSE		324
	FALSE	TRUE	FALSE		133
	FALSE	TRUE	FALSE		140
	FALSE	TRUE	FALSE		86
	FALSE	TRUE	FALSE		148
	FALSE	FALSE	TRUE			39
	FALSE	TRUE	FALSE		50
	FALSE	TRUE	FALSE		102
	FALSE	TRUE	FALSE		64
	FALSE	TRUE	TRUE		178	130
	FALSE	TRUE	FALSE		69
	FALSE	FALSE	TRUE			76
	FALSE	TRUE	FALSE		212
	FALSE	TRUE	FALSE		121
	FALSE	TRUE	FALSE		210
	FALSE	TRUE	FALSE		290
	FALSE	TRUE	FALSE		88
	FALSE	TRUE	FALSE		128
	FALSE	TRUE	FALSE		140
	FALSE	TRUE	FALSE		208
	FALSE	TRUE	FALSE		194
	FALSE	TRUE	FALSE		316
	FALSE	FALSE	TRUE			76
	FALSE	TRUE	TRUE		540	418
	FALSE	TRUE	FALSE		189
	FALSE	TRUE	TRUE		86	65
	FALSE	FALSE	TRUE			52
	FALSE	TRUE	FALSE		199
	FALSE	TRUE	FALSE		90
	FALSE	TRUE	FALSE		81
	FALSE	FALSE	TRUE			86
	FALSE	TRUE	TRUE		241	125
	FALSE	TRUE	FALSE		81
	FALSE	FALSE	TRUE			65
	FALSE	TRUE	FALSE		47
	FALSE	TRUE	FALSE		246
	FALSE	TRUE	FALSE		161
	FALSE	FALSE	TRUE			114
	FALSE	TRUE	FALSE		76
	FALSE	TRUE	TRUE		880	271
	FALSE	TRUE	FALSE		180
	FALSE	TRUE	FALSE		107
	FALSE	TRUE	FALSE		462
	FALSE	TRUE	FALSE		102
	FALSE	TRUE	TRUE		50	41
	FALSE	TRUE	FALSE		250
	FALSE	TRUE	FALSE		123
	FALSE	TRUE	FALSE		122
	FALSE	TRUE	FALSE		86
	FALSE	TRUE	FALSE		154
	FALSE	TRUE	TRUE		183	79
	FALSE	TRUE	TRUE		316	229
	FALSE	TRUE	FALSE		355
	FALSE	FALSE	TRUE			75
	FALSE	TRUE	FALSE		94
	FALSE	TRUE	TRUE		582	218
	FALSE	TRUE	FALSE		129
	FALSE	TRUE	TRUE		80	41
	FALSE	TRUE	FALSE		150
	FALSE	FALSE	TRUE			84
	FALSE	TRUE	TRUE		311	266
	FALSE	FALSE	TRUE			60
	FALSE	TRUE	TRUE		172	106
	FALSE	TRUE	FALSE		153
	FALSE	TRUE	FALSE		277
	FALSE	TRUE	FALSE		163
	FALSE	TRUE	FALSE		227
	FALSE	TRUE	FALSE		93
	FALSE	FALSE	TRUE			61
	FALSE	TRUE	FALSE		189
	FALSE	TRUE	FALSE		107
	FALSE	TRUE	FALSE		195
	FALSE	TRUE	TRUE		204	146
	FALSE	FALSE	TRUE			233
	FALSE	TRUE	TRUE		599	241
	FALSE	TRUE	FALSE		212
	FALSE	TRUE	FALSE		49
	FALSE	TRUE	TRUE		565	84
	FALSE	TRUE	FALSE		172
	FALSE	TRUE	FALSE		61
	FALSE	FALSE	TRUE			46
	FALSE	TRUE	FALSE		64
	FALSE	TRUE	FALSE		185
	FALSE	TRUE	FALSE		34
	FALSE	TRUE	FALSE		121
	FALSE	TRUE	FALSE		59
	FALSE	TRUE	FALSE		96
	FALSE	TRUE	FALSE		59
	FALSE	TRUE	FALSE		55
	FALSE	TRUE	FALSE		293
	FALSE	TRUE	FALSE		88
	FALSE	TRUE	TRUE		655	527
	FALSE	TRUE	FALSE		73
	FALSE	TRUE	FALSE		46
	FALSE	TRUE	TRUE		206	111
	FALSE	TRUE	FALSE		243
	FALSE	FALSE	TRUE			77
	FALSE	TRUE	TRUE		730	186
	FALSE	TRUE	FALSE		75
	FALSE	TRUE	FALSE		282
	FALSE	TRUE	TRUE		548	305
	FALSE	FALSE	TRUE			117
	FALSE	TRUE	FALSE		268
	FALSE	TRUE	FALSE		50
	FALSE	FALSE	TRUE			96
	FALSE	FALSE	TRUE			47
	FALSE	TRUE	FALSE		258
	FALSE	TRUE	FALSE		115
	FALSE	TRUE	FALSE		404
	FALSE	TRUE	FALSE		66
	FALSE	TRUE	FALSE		126
	FALSE	TRUE	FALSE		128
	FALSE	TRUE	TRUE		359	82
	FALSE	TRUE	FALSE		130
	FALSE	TRUE	FALSE		183
	FALSE	FALSE	TRUE			48
	FALSE	TRUE	TRUE		494	129
	FALSE	FALSE	TRUE			78
	FALSE	TRUE	FALSE		256
	FALSE	TRUE	FALSE		320
	FALSE	TRUE	FALSE		97
	FALSE	TRUE	FALSE		317
	FALSE	TRUE	FALSE		159
	FALSE	TRUE	FALSE		71
	FALSE	TRUE	FALSE		153
	FALSE	TRUE	FALSE		96
	FALSE	TRUE	FALSE		180
	FALSE	TRUE	FALSE		59
	FALSE	TRUE	FALSE		174
	FALSE	TRUE	FALSE		158
	FALSE	TRUE	FALSE		66
	FALSE	TRUE	FALSE		206
	FALSE	TRUE	FALSE		156
	FALSE	TRUE	FALSE		70
	FALSE	TRUE	TRUE		281	257
	FALSE	FALSE	TRUE			57
	FALSE	TRUE	FALSE		264
	FALSE	TRUE	FALSE		94
	FALSE	TRUE	FALSE		432
	FALSE	TRUE	FALSE		112
	FALSE	TRUE	FALSE		198
	FALSE	TRUE	TRUE		297	114
	FALSE	FALSE	TRUE			68
	FALSE	TRUE	FALSE		81
	FALSE	TRUE	FALSE		111
	FALSE	TRUE	TRUE		300	106
	FALSE	TRUE	FALSE		55
	FALSE	TRUE	FALSE		183
	FALSE	TRUE	TRUE		645	113
	FALSE	TRUE	FALSE		194
	FALSE	TRUE	FALSE		156
	FALSE	TRUE	FALSE		52
	FALSE	TRUE	FALSE		254
	FALSE	TRUE	FALSE		47
	FALSE	TRUE	FALSE		215
	FALSE	TRUE	FALSE		78
	FALSE	TRUE	FALSE		98
	FALSE	TRUE	FALSE		380
	FALSE	TRUE	TRUE		583	86
	FALSE	TRUE	FALSE		84
	FALSE	TRUE	FALSE		294
	FALSE	TRUE	FALSE		116
	FALSE	TRUE	FALSE		151
	FALSE	TRUE	TRUE		191	94
	FALSE	TRUE	TRUE		138	69
	FALSE	TRUE	FALSE		149
	FALSE	TRUE	FALSE		169
	FALSE	FALSE	TRUE			46
	FALSE	TRUE	FALSE		160
	FALSE	TRUE	FALSE		346
	FALSE	TRUE	FALSE		69
	FALSE	TRUE	FALSE		241
	FALSE	TRUE	FALSE		146
	FALSE	FALSE	TRUE			81
	FALSE	TRUE	FALSE		223
	FALSE	TRUE	FALSE		403
	FALSE	TRUE	FALSE		133
	FALSE	TRUE	FALSE		71
	FALSE	TRUE	TRUE		250	86
	FALSE	FALSE	TRUE			49
	FALSE	FALSE	TRUE			63
	FALSE	TRUE	FALSE		188
	FALSE	FALSE	TRUE			65
	FALSE	TRUE	FALSE		210
	FALSE	TRUE	FALSE		221
	FALSE	TRUE	FALSE		180
	FALSE	TRUE	FALSE		150
	FALSE	TRUE	FALSE		216
	FALSE	FALSE	TRUE			87
	FALSE	TRUE	TRUE		233	149
	FALSE	FALSE	TRUE			76
	FALSE	TRUE	FALSE		80
	FALSE	FALSE	TRUE			231
	FALSE	FALSE	TRUE			113
	FALSE	TRUE	FALSE		70
	FALSE	FALSE	TRUE			147
	FALSE	TRUE	TRUE		674	153
	FALSE	TRUE	FALSE		173
	FALSE	TRUE	TRUE		634	458
	FALSE	FALSE	TRUE			69
	FALSE	TRUE	TRUE		330	236
	FALSE	TRUE	FALSE		316
	FALSE	TRUE	FALSE		66
	FALSE	TRUE	FALSE		261
	FALSE	TRUE	TRUE		37	76
	FALSE	TRUE	TRUE		383	153
	FALSE	TRUE	FALSE		195
	FALSE	TRUE	FALSE		86
	FALSE	TRUE	FALSE		483
	FALSE	FALSE	TRUE			37
	FALSE	FALSE	TRUE			68
[truncated: 157,075 more rows]

## Sheet: Fig 5d, Ext 7b bookmarked CREs 
Figure 5b: Fraction of bins/features overlapping indicated bookmarked CRE
total promoter + enhancer	all 50kb bins	50kb bins EV1 > 0	all MCD	G1+Cyto MCD	G1 MCD
0	0.777535	0.537363	0.040855	0.028	0.059649
1	0.053597	0.004885	0.029454	0.0104	0.05614
2025-05-02	0.131524	0.103848	0.375772	0.22	0.59883
>5	0.037345	0.353904	0.553919	0.7416	0.28538
Extended Data Figure 7b: Fraction of bins/features overlapping indicated bookmarked CRE
enhancers	all 50kb bins	50kb bins EV1 > 0	all MCD	G1+Cyto MCD	G1 MCD
0	0.777535	0.537363	0.040855	0.028	0.059649
1	0.058825	0.004027	0.109739	0.076	0.155556
2025-05-02	0.0839	0.115818	0.3962	0.3616	0.431579
0 enhancer, >=1 promoter	0.016495	0.208218	0.303563	0.444	0.116959
>5	0.063245	0.134574	0.149644	0.0904	0.236257
promoters	all 50kb bins	50kb bins EV1 > 0	all MCD	G1+Cyto MCD	G1 MCD
0	0.777535	0.537363	0.040855	0.028	0.059649
1	0.036827	0.002163	0.114489	0.0832	0.14386
2025-05-02	0.094001	0.083153	0.549644	0.5272	0.573099
0 promoter, >=1 enhancer	0.006588	0.217801	0.142993	0.2336	0.036257
>5	0.085049	0.15952	0.152019	0.128	0.187135
