# Supplementary material for: Interphase chromosome conformation is specified by distinct folding programmes inherited through mitotic chromosomes or the cytoplasm
Source: Nat Cell Biol. 2025 Dec 22;28(1):82–97. doi: 10.1038/s41556-025-01828-1 (PMC12807859; doi:10.1038/s41556-025-01828-1)
Supplement: Supplementary file 12 — Statistical source data. [file 41556_2025_1828_MOESM12_ESM.xlsx]

## Sheet: Fig 6d,e,h loop and MCD strengt
Figure 6d, e, & h: strength of loops and MCDs over time -/+ RanGAP1
strength score	condition	Mito	Telo	Cyto	G1
CTCF loops	control	1.14257	1.65935	2.33887	3.33854
	delta RanGAP1	1.16772	1.5212	1.57776	1.52766
all G1 MCDs	control	1.01062	1.34101	1.79616	1.37628
	delta RanGAP1	1.01734	1.44957	2.15633	2.47561
G1 MCDs loop exact	control	1.2033	1.53102	2.27676	2.30932
	delta RanGAP1	1.22139	1.52185	2.01668	2.11427
G1 MCDs intra-TAD	control	1.12777	1.24041	1.577	1.43995
	delta RanGAP1	1.13655	1.26106	1.65805	1.83507
G1 MCDs inter-TAD >0 loop anchor	control	1.06458	1.34656	1.64863	1.23221
	delta RanGAP1	1.06253	1.44677	1.98815	2.15144
G1 MCDs inter-TAD 0 loop anchor	control	1.11156	1.3365	1.59801	1.4181
	delta RanGAP1	1.1247	1.35411	1.7154	2.00298

## Sheet: Fig 6g MCD strength over time b
Figure 6g: MCDs over time and distance -/+ RanGAP1
label	dist	mMito	mTelo	mCyto	m5hR1R2	pMito	pTelo	pCyto	p5hR1R2
>0 loop anchor	<0.25Mb	1.1184	1.27825	1.58705	1.47	1.13857	1.30917	1.61615	1.67334
>0 loop anchor	0.25-0.50Mb	1.1556	1.3059	1.7529	1.57406	1.17658	1.3249	1.77701	1.90475
>0 loop anchor	0.50-1.00Mb	1.14708	1.24833	1.65427	1.50717	1.1479	1.2665	1.75438	1.95284
>0 loop anchor	1.00-2.50Mb	1.11172	1.21116	1.5553	1.34908	1.11071	1.24827	1.78424	2.01724
>0 loop anchor	2.50-5.00Mb	1.07785	1.21052	1.55744	1.28853	1.0708	1.27196	1.81706	2.04922
>0 loop anchor	5.00-10.00Mb	1.01954	1.21893	1.58587	1.29164	1.01316	1.29606	1.86396	2.10214
>0 loop anchor	10.00-25.00Mb	0.959885	1.26839	1.61943	1.27517	0.968223	1.37146	1.90338	2.12406
>0 loop anchor	25.00-50.00Mb	0.998382	1.40797	1.64611	1.27251	1.03454	1.49035	1.97734	2.14599
>0 loop anchor	trans	1.06127	1.44474	1.65363	1.11038	1.07778	1.53653	2.14528	1.98943
no loop anchor	<0.25Mb	1.09202	1.17807	1.39543	1.22355	1.09444	1.226	1.48014	1.53144
no loop anchor	0.25-0.50Mb	1.11227	1.16396	1.3531	1.11257	1.12293	1.16284	1.42179	1.60533
no loop anchor	0.50-1.00Mb	1.12427	1.20803	1.38265	1.23642	1.12832	1.17421	1.52725	1.81532
no loop anchor	1.00-2.50Mb	1.09175	1.17198	1.49936	1.33384	1.08702	1.19921	1.66486	1.99712
no loop anchor	2.50-5.00Mb	1.10564	1.19287	1.54069	1.49124	1.07034	1.21718	1.6576	1.97879
no loop anchor	5.00-10.00Mb	1.05904	1.16674	1.46311	1.46079	1.03755	1.2138	1.6025	1.89653
no loop anchor	10.00-25.00Mb	1.01759	1.26937	1.562	1.40898	0.989172	1.2901	1.67879	1.95584
no loop anchor	25.00-50.00Mb	1.12863	1.41182	1.67495	1.44436	1.0621	1.45315	1.81636	2.09093
no loop anchor	trans	1.0854	1.44709	1.66697	1.24661	1.08894	1.45827	1.8731	1.87762
