# Supplementary material for: Interphase chromosome conformation is specified by distinct folding programmes inherited through mitotic chromosomes or the cytoplasm
Source: Nat Cell Biol. 2025 Dec 22;28(1):82–97. doi: 10.1038/s41556-025-01828-1 (PMC12807859; doi:10.1038/s41556-025-01828-1)
Supplement: Supplementary file 13 — Statistical source data. [file 41556_2025_1828_MOESM13_ESM.xlsx]

## Sheet: Fig 7c,e compartment interactio
Figure 7c: homotypic interaction strength A/B compartment
type	m_Mito	m_Telo	m_Cyto	m_5hR1R2	p_Mito	p_Telo	p_Cyto	p_5hR1R2
AA	1.13823	1.42865	2.215	3.26759	1.176	1.39993	1.94025	3.21499
BB	1.12954	1.27936	2.17331	4.03669	1.14801	1.22236	1.77247	3.36208
Figure 7e: homotypic interaction strength IPGs and MCDs
type	m_Mito	m_Telo	m_Cyto	m_5hR1R2	p_Mito	p_Telo	p_Cyto	p_5hR1R2
all-cis_ID-A1	1.12427	1.3748	1.84292	1.74782	1.15012	1.46439	2.12286	2.27124
all-cis_ID-A2	1.06214	1.33816	1.67016	1.6255	1.09079	1.36668	1.8388	2.17107
all-cis_ID-VVI	1.0807	1.30994	1.576	1.61967	1.09096	1.33851	1.75982	2.26443
all-cis_A1	1.04852	1.11647	1.27178	1.36502	1.05888	1.11872	1.27185	1.44319
all-cis_A2	1.05168	1.12015	1.21133	1.32806	1.06659	1.11625	1.16469	1.24116
all-cis_V+VI	1.01124	1.04295	1.08909	1.22351	1.02677	1.04171	1.1008	1.19293
all-cis_B	1.03913	1.04628	1.22531	1.4712	1.03635	1.0257	1.1476	1.38622
type	m_Mito	m_Telo	m_Cyto	m_5hR1R2	p_Mito	p_Telo	p_Cyto	p_5hR1R2
trans_ID-A1	1.56897	2.41183	3.494	3.51346	1.67813	2.52837	3.98643	4.33048
trans_ID-A2	1.18184	1.60337	1.94648	1.6045	1.23083	1.60693	2.13823	2.1158
trans_ID-VVI	1.06615	1.31099	1.51821	1.23874	1.10499	1.27742	1.65156	1.74957
trans_A1	1.51387	1.93237	2.49668	2.89837	1.58037	1.88306	2.29137	2.88223
trans_A2	1.13544	1.2785	1.41532	1.44321	1.15775	1.26896	1.32301	1.33081
trans_V+VI	1.00798	1.0295	1.03383	1.0294	1.01729	1.02136	1.04627	1.05403
trans_B	0.940539	0.974929	0.994728	1.01542	0.944144	0.980226	1.08195	1.17324
