# Supplementary material for: Interphase chromosome conformation is specified by distinct folding programmes inherited through mitotic chromosomes or the cytoplasm
Source: Nat Cell Biol. 2025 Dec 22;28(1):82–97. doi: 10.1038/s41556-025-01828-1 (PMC12807859; doi:10.1038/s41556-025-01828-1)
Supplement: Supplementary file 15 — Statistical source data. [file 41556_2025_1828_MOESM15_ESM.xlsx]

## Sheet: Ext Fig 3a telocyto cell cycle 
condition	replicate	mitotic fraction	ana-telophase fraction	cytokinesis fraction	early G1 fraction
Telo_c	R1	0	0.75	0.15	0.1
Telo_c	R2	0.0367	0.6514	0.2752	0.0367
Telo_dRG	R1	0	0.95	0.05	0
Telo_dRG	R2	0.0598	0.5983	0.3162	0.0256
Cyto_ctrl	R1	0	0.0513	0.6538	0.2949
Cyto_ctrl	R2	0.0093	0.0463	0.5463	0.3981
Cyto_dRG	R1	0	0.0238	0.5714	0.4048
Cyto_dRG	R2	0.0183	0.0275	0.5505	0.4037
