# Supplementary material for: Interphase chromosome conformation is specified by distinct folding programmes inherited through mitotic chromosomes or the cytoplasm
Source: Nat Cell Biol. 2025 Dec 22;28(1):82–97. doi: 10.1038/s41556-025-01828-1 (PMC12807859; doi:10.1038/s41556-025-01828-1)
Supplement: Supplementary file 16 — Statistical source data. [file 41556_2025_1828_MOESM16_ESM.xlsx]

## Sheet: Ext Fig 5a telocyto cell cycle 
condition	replicate	mitotic fraction	ana-telophase fraction	cytokinesis fraction	early G1 fraction
Telo_c	R1	0	0.75	0.15	0.1
Telo_c	R2	0.0367	0.6514	0.2752	0.0367
Telo_dRG	R1	0	0.95	0.05	0
Telo_dRG	R2	0.0598	0.5983	0.3162	0.0256
Cyto_ctrl	R1	0	0.0513	0.6538	0.2949
Cyto_ctrl	R2	0.0093	0.0463	0.5463	0.3981
Cyto_dRG	R1	0	0.0238	0.5714	0.4048
Cyto_dRG	R2	0.0183	0.0275	0.5505	0.4037

## Sheet: Ext 5d Enrichment of CREs
category	all G1 MCD	all Cyto MCD	Cyto only	Cyto + G1	G1 only
closed	0.91809	0.89834	0.89437	0.90478	0.94541
K4me3	5.0599	6.15877	8.00705	5.15949	4.86195
promoter-like elements (PLS)	6.21661	7.48424	8.66201	6.69257	5.18699
open	1.95645	2.47289	3.29606	2.09082	1.6784
CTCF	2.44175	3.02479	4.36199	2.55943	2.20497
proximal enhancer-like elements (pELS)	9.36651	12.0058	11.6445	11.2848	5.41626
distal enhancer-like elements (dELS)	7.49304	8.09096	5.46271	8.88301	4.68385
