# Supplementary material for: Interphase chromosome conformation is specified by distinct folding programmes inherited through mitotic chromosomes or the cytoplasm
Source: Nat Cell Biol. 2025 Dec 22;28(1):82–97. doi: 10.1038/s41556-025-01828-1 (PMC12807859; doi:10.1038/s41556-025-01828-1)
Supplement: Supplementary file 17 — Statistical source data. [file 41556_2025_1828_MOESM17_ESM.xlsx]

## Sheet: Ext 6c SLAMseq NTRs
Ext Data Fig 6c: Raw NTRs for each timepoint and condition
ensembl_gene_id	hgnc_symbol	RanGAP1	sample	NTR
ENSG00000160072	ATAD3B	control	hour_0	0.0516667
ENSG00000160072	ATAD3B	control	hour_1	0.05
ENSG00000160072	ATAD3B	control	hour_2	0.102367
ENSG00000160072	ATAD3B	control	hour_3	0.128967
ENSG00000160072	ATAD3B	control	hour_4	0.161267
ENSG00000160072	ATAD3B	control	hour_5	0.174333
ENSG00000197785	ATAD3A	control	hour_0	0.0314
ENSG00000197785	ATAD3A	control	hour_1	0.0260667
ENSG00000197785	ATAD3A	control	hour_2	0.0436667
ENSG00000197785	ATAD3A	control	hour_3	0.0588333
ENSG00000197785	ATAD3A	control	hour_4	0.0728
ENSG00000197785	ATAD3A	control	hour_5	0.0891667
ENSG00000197530	MIB2	control	hour_0	0.0713333
ENSG00000197530	MIB2	control	hour_1	0.0608
ENSG00000197530	MIB2	control	hour_2	0.111067
ENSG00000197530	MIB2	control	hour_3	0.149267
ENSG00000197530	MIB2	control	hour_4	0.1498
ENSG00000197530	MIB2	control	hour_5	0.1538
ENSG00000188157	AGRN	control	hour_0	0.0269333
ENSG00000188157	AGRN	control	hour_1	0.0233667
ENSG00000188157	AGRN	control	hour_2	0.0390667
ENSG00000188157	AGRN	control	hour_3	0.0560333
ENSG00000188157	AGRN	control	hour_4	0.0647333
ENSG00000188157	AGRN	control	hour_5	0.0690667
ENSG00000242590	AL645608.5	control	hour_0	0.0141
ENSG00000242590	AL645608.5	control	hour_1	0.0133667
ENSG00000242590	AL645608.5	control	hour_2	0.0492667
ENSG00000242590	AL645608.5	control	hour_3	0.0475333
ENSG00000242590	AL645608.5	control	hour_4	0.0607
ENSG00000242590	AL645608.5	control	hour_5	0.0363333
ENSG00000157873	TNFRSF14	control	hour_0	0.03115
ENSG00000157873	TNFRSF14	control	hour_1	0.0347
ENSG00000157873	TNFRSF14	control	hour_2	0.0997
ENSG00000157873	TNFRSF14	control	hour_3	0.1775
ENSG00000157873	TNFRSF14	control	hour_4	0.1237
ENSG00000157873	TNFRSF14	control	hour_5	0.1292
ENSG00000157870	PRXL2B	control	hour_0	0.0245
ENSG00000157870	PRXL2B	control	hour_1	0.0257333
ENSG00000157870	PRXL2B	control	hour_2	0.0569667
ENSG00000157870	PRXL2B	control	hour_3	0.0662
ENSG00000157870	PRXL2B	control	hour_4	0.0935
ENSG00000157870	PRXL2B	control	hour_5	0.0920333
ENSG00000130762	ARHGEF16	control	hour_0	0.0382333
ENSG00000130762	ARHGEF16	control	hour_1	0.0289667
ENSG00000130762	ARHGEF16	control	hour_2	0.0602333
ENSG00000130762	ARHGEF16	control	hour_3	0.0826667
ENSG00000130762	ARHGEF16	control	hour_4	0.1189
ENSG00000130762	ARHGEF16	control	hour_5	0.100733
ENSG00000225972	MTND1P23	control	hour_0	0.163467
ENSG00000225972	MTND1P23	control	hour_1	0.1653
ENSG00000225972	MTND1P23	control	hour_2	0.200033
ENSG00000225972	MTND1P23	control	hour_3	0.265267
ENSG00000225972	MTND1P23	control	hour_4	0.307967
ENSG00000225972	MTND1P23	control	hour_5	0.343933
ENSG00000225630	MTND2P28	control	hour_0	0.162833
ENSG00000225630	MTND2P28	control	hour_1	0.182433
ENSG00000225630	MTND2P28	control	hour_2	0.217767
ENSG00000225630	MTND2P28	control	hour_3	0.279533
ENSG00000225630	MTND2P28	control	hour_4	0.3158
ENSG00000225630	MTND2P28	control	hour_5	0.3458
ENSG00000158109	TPRG1L	control	hour_0	0.0250667
ENSG00000158109	TPRG1L	control	hour_1	0.0272333
ENSG00000158109	TPRG1L	control	hour_2	0.0684
ENSG00000158109	TPRG1L	control	hour_3	0.0828667
ENSG00000158109	TPRG1L	control	hour_4	0.112233
ENSG00000158109	TPRG1L	control	hour_5	0.114233
ENSG00000078900	TP73	control	hour_0	0.0485333
ENSG00000078900	TP73	control	hour_1	0.0538333
ENSG00000078900	TP73	control	hour_2	0.0716333
ENSG00000078900	TP73	control	hour_3	0.114233
ENSG00000078900	TP73	control	hour_4	0.151667
ENSG00000078900	TP73	control	hour_5	0.1707
ENSG00000169598	DFFB	control	hour_0	0.0427
ENSG00000169598	DFFB	control	hour_1	0.0236
ENSG00000169598	DFFB	control	hour_2	0.0762333
ENSG00000169598	DFFB	control	hour_3	0.189567
ENSG00000169598	DFFB	control	hour_4	0.238133
ENSG00000169598	DFFB	control	hour_5	0.195333
ENSG00000158286	RNF207	control	hour_0	0.0554667
ENSG00000158286	RNF207	control	hour_1	0.0220333
ENSG00000158286	RNF207	control	hour_2	0.0923333
ENSG00000158286	RNF207	control	hour_3	0.1994
ENSG00000158286	RNF207	control	hour_4	0.2009
ENSG00000158286	RNF207	control	hour_5	0.169767
ENSG00000171735	CAMTA1	control	hour_0	0.0405
ENSG00000171735	CAMTA1	control	hour_1	0.0306
ENSG00000171735	CAMTA1	control	hour_2	0.0682333
ENSG00000171735	CAMTA1	control	hour_3	0.100867
ENSG00000171735	CAMTA1	control	hour_4	0.0633
ENSG00000171735	CAMTA1	control	hour_5	0.0570333
ENSG00000067606	PRKCZ	control	hour_0	0.0308667
ENSG00000067606	PRKCZ	control	hour_1	0.0199333
ENSG00000067606	PRKCZ	control	hour_2	0.0409333
ENSG00000067606	PRKCZ	control	hour_3	0.0796333
ENSG00000067606	PRKCZ	control	hour_4	0.134767
ENSG00000067606	PRKCZ	control	hour_5	0.124433
ENSG00000157933	SKI	control	hour_0	0.0362667
ENSG00000157933	SKI	control	hour_1	0.0269667
ENSG00000157933	SKI	control	hour_2	0.0738667
ENSG00000157933	SKI	control	hour_3	0.137467
ENSG00000157933	SKI	control	hour_4	0.169633
ENSG00000157933	SKI	control	hour_5	0.1402
ENSG00000157916	RER1	control	hour_0	0.0304
ENSG00000157916	RER1	control	hour_1	0.0303667
ENSG00000157916	RER1	control	hour_2	0.0620333
ENSG00000157916	RER1	control	hour_3	0.0876
ENSG00000157916	RER1	control	hour_4	0.0865667
ENSG00000157916	RER1	control	hour_5	0.0875333
ENSG00000284747	AL034417.4	control	hour_0	0.0276333
ENSG00000284747	AL034417.4	control	hour_1	0.0101333
ENSG00000284747	AL034417.4	control	hour_2	NA
ENSG00000284747	AL034417.4	control	hour_3	NA
ENSG00000284747	AL034417.4	control	hour_4	0.3594
ENSG00000284747	AL034417.4	control	hour_5	0.249933
ENSG00000204859	ZBTB48	control	hour_0	0.0409667
ENSG00000204859	ZBTB48	control	hour_1	0.0515333
ENSG00000204859	ZBTB48	control	hour_2	0.119133
ENSG00000204859	ZBTB48	control	hour_3	0.177967
ENSG00000204859	ZBTB48	control	hour_4	0.1995
ENSG00000204859	ZBTB48	control	hour_5	0.217633
ENSG00000116273	PHF13	control	hour_0	0.115133
ENSG00000116273	PHF13	control	hour_1	0.114067
ENSG00000116273	PHF13	control	hour_2	0.241833
ENSG00000116273	PHF13	control	hour_3	0.220833
ENSG00000116273	PHF13	control	hour_4	0.2043
ENSG00000116273	PHF13	control	hour_5	0.2517
ENSG00000041988	THAP3	control	hour_0	0.0759333
ENSG00000041988	THAP3	control	hour_1	0.0918
ENSG00000041988	THAP3	control	hour_2	0.145867
ENSG00000041988	THAP3	control	hour_3	0.180433
ENSG00000041988	THAP3	control	hour_4	0.2041
ENSG00000041988	THAP3	control	hour_5	0.2131
ENSG00000049239	H6PD	control	hour_0	0.0633
ENSG00000049239	H6PD	control	hour_1	0.0588333
ENSG00000049239	H6PD	control	hour_2	0.0922
ENSG00000049239	H6PD	control	hour_3	0.0899667
ENSG00000049239	H6PD	control	hour_4	0.109
ENSG00000049239	H6PD	control	hour_5	0.169533
ENSG00000171621	SPSB1	control	hour_0	0.0849333
ENSG00000171621	SPSB1	control	hour_1	0.0655
ENSG00000171621	SPSB1	control	hour_2	0.136433
ENSG00000171621	SPSB1	control	hour_3	0.2285
ENSG00000171621	SPSB1	control	hour_4	0.316933
ENSG00000171621	SPSB1	control	hour_5	0.284167
ENSG00000228794	LINC01128	control	hour_0	0.0769
ENSG00000228794	LINC01128	control	hour_1	0.0685
ENSG00000228794	LINC01128	control	hour_2	0.181833
ENSG00000228794	LINC01128	control	hour_3	0.195167
ENSG00000228794	LINC01128	control	hour_4	0.2379
ENSG00000228794	LINC01128	control	hour_5	0.248533
ENSG00000187961	KLHL17	control	hour_0	0.0391667
ENSG00000187961	KLHL17	control	hour_1	0.0179
ENSG00000187961	KLHL17	control	hour_2	0.0991667
ENSG00000187961	KLHL17	control	hour_3	0.153267
ENSG00000187961	KLHL17	control	hour_4	0.158667
ENSG00000187961	KLHL17	control	hour_5	0.102067
ENSG00000187583	PLEKHN1	control	hour_0	0.0641
ENSG00000187583	PLEKHN1	control	hour_1	0.0598667
ENSG00000187583	PLEKHN1	control	hour_2	0.0757333
ENSG00000187583	PLEKHN1	control	hour_3	0.0765333
ENSG00000187583	PLEKHN1	control	hour_4	0.114433
ENSG00000187583	PLEKHN1	control	hour_5	0.1759
ENSG00000187608	ISG15	control	hour_0	0.0329667
ENSG00000187608	ISG15	control	hour_1	0.0345333
ENSG00000187608	ISG15	control	hour_2	0.0527
ENSG00000187608	ISG15	control	hour_3	0.0474667
ENSG00000187608	ISG15	control	hour_4	0.0747667
ENSG00000187608	ISG15	control	hour_5	0.0695
ENSG00000176022	B3GALT6	control	hour_0	0.0848667
ENSG00000176022	B3GALT6	control	hour_1	0.0594667
ENSG00000176022	B3GALT6	control	hour_2	0.1474
ENSG00000176022	B3GALT6	control	hour_3	0.18
ENSG00000176022	B3GALT6	control	hour_4	0.239633
ENSG00000176022	B3GALT6	control	hour_5	0.2581
ENSG00000169972	PUSL1	control	hour_0	0.0410667
ENSG00000169972	PUSL1	control	hour_1	0.0429333
ENSG00000169972	PUSL1	control	hour_2	0.0870667
ENSG00000169972	PUSL1	control	hour_3	0.111933
ENSG00000169972	PUSL1	control	hour_4	0.1252
ENSG00000169972	PUSL1	control	hour_5	0.122733
ENSG00000224051	CPTP	control	hour_0	0.0369
ENSG00000224051	CPTP	control	hour_1	0.0322333
ENSG00000224051	CPTP	control	hour_2	0.0517
ENSG00000224051	CPTP	control	hour_3	0.0810667
ENSG00000224051	CPTP	control	hour_4	0.104933
ENSG00000224051	CPTP	control	hour_5	0.123467
ENSG00000224870	MRPL20-AS1	control	hour_0	0.0683333
ENSG00000224870	MRPL20-AS1	control	hour_1	0.0728333
ENSG00000224870	MRPL20-AS1	control	hour_2	0.199933
ENSG00000224870	MRPL20-AS1	control	hour_3	0.214933
ENSG00000224870	MRPL20-AS1	control	hour_4	0.250533
ENSG00000224870	MRPL20-AS1	control	hour_5	0.268033
ENSG00000272455	AL391244.2	control	hour_0	0.0592333
ENSG00000272455	AL391244.2	control	hour_1	0.0664
ENSG00000272455	AL391244.2	control	hour_2	0.191767
ENSG00000272455	AL391244.2	control	hour_3	0.161067
ENSG00000272455	AL391244.2	control	hour_4	0.219233
ENSG00000272455	AL391244.2	control	hour_5	0.161467
ENSG00000179403	VWA1	control	hour_0	0.0187333
ENSG00000179403	VWA1	control	hour_1	0.0437667
ENSG00000179403	VWA1	control	hour_2	0.0396
ENSG00000179403	VWA1	control	hour_3	0.0807667
ENSG00000179403	VWA1	control	hour_4	0.0402667
ENSG00000179403	VWA1	control	hour_5	0.0759
ENSG00000175279	CENPS	control	hour_0	0.0333667
ENSG00000175279	CENPS	control	hour_1	0.0289667
ENSG00000175279	CENPS	control	hour_2	0.0556667
ENSG00000175279	CENPS	control	hour_3	0.0955333
ENSG00000175279	CENPS	control	hour_4	0.0754
ENSG00000175279	CENPS	control	hour_5	0.0694667
ENSG00000120942	UBIAD1	control	hour_0	0.0449333
ENSG00000120942	UBIAD1	control	hour_1	0.0388667
ENSG00000120942	UBIAD1	control	hour_2	0.0764
ENSG00000120942	UBIAD1	control	hour_3	0.126867
ENSG00000120942	UBIAD1	control	hour_4	0.173233
ENSG00000120942	UBIAD1	control	hour_5	0.1775
ENSG00000132879	FBXO44	control	hour_0	0.0275
ENSG00000132879	FBXO44	control	hour_1	0.0976
ENSG00000132879	FBXO44	control	hour_2	0.0405
ENSG00000132879	FBXO44	control	hour_3	0.0994
ENSG00000132879	FBXO44	control	hour_4	0.146833
ENSG00000132879	FBXO44	control	hour_5	0.1236
ENSG00000177674	AGTRAP	control	hour_0	0.0182667
ENSG00000177674	AGTRAP	control	hour_1	0.0218
ENSG00000177674	AGTRAP	control	hour_2	0.0416
ENSG00000177674	AGTRAP	control	hour_3	0.0502
ENSG00000177674	AGTRAP	control	hour_4	0.0617667
ENSG00000177674	AGTRAP	control	hour_5	0.0599667
ENSG00000011021	CLCN6	control	hour_0	0.0798333
ENSG00000011021	CLCN6	control	hour_1	0.0854667
ENSG00000011021	CLCN6	control	hour_2	0.179433
ENSG00000011021	CLCN6	control	hour_3	0.205533
ENSG00000011021	CLCN6	control	hour_4	0.2273
ENSG00000011021	CLCN6	control	hour_5	0.272
ENSG00000285646	AL021155.2	control	hour_0	0.0307333
ENSG00000285646	AL021155.2	control	hour_1	0.0435333
ENSG00000285646	AL021155.2	control	hour_2	0.0619333
ENSG00000285646	AL021155.2	control	hour_3	0.0819
ENSG00000285646	AL021155.2	control	hour_4	0.0912667
ENSG00000285646	AL021155.2	control	hour_5	0.1096
ENSG00000199347	RNU5E-1	control	hour_0	0.0242333
ENSG00000199347	RNU5E-1	control	hour_1	0.0325333
ENSG00000199347	RNU5E-1	control	hour_2	0.0388667
ENSG00000199347	RNU5E-1	control	hour_3	0.0582333
ENSG00000199347	RNU5E-1	control	hour_4	0.0484333
ENSG00000199347	RNU5E-1	control	hour_5	0.0624333
ENSG00000277726	AL109811.3	control	hour_0	0.0412667
ENSG00000277726	AL109811.3	control	hour_1	0.0388333
ENSG00000277726	AL109811.3	control	hour_2	0.0633333
ENSG00000277726	AL109811.3	control	hour_3	0.0891
ENSG00000277726	AL109811.3	control	hour_4	0.1106
ENSG00000277726	AL109811.3	control	hour_5	0.135033
ENSG00000142655	PEX14	control	hour_0	0.0444
ENSG00000142655	PEX14	control	hour_1	0.0323
ENSG00000142655	PEX14	control	hour_2	0.0473
ENSG00000142655	PEX14	control	hour_3	0.0644
ENSG00000142655	PEX14	control	hour_4	0.1067
ENSG00000142655	PEX14	control	hour_5	0.181067
ENSG00000120948	TARDBP	control	hour_0	0.0397667
ENSG00000120948	TARDBP	control	hour_1	0.038
ENSG00000120948	TARDBP	control	hour_2	0.0665667
ENSG00000120948	TARDBP	control	hour_3	0.0964333
ENSG00000120948	TARDBP	control	hour_4	0.120467
ENSG00000120948	TARDBP	control	hour_5	0.1398
ENSG00000054523	KIF1B	control	hour_0	0.0378
ENSG00000054523	KIF1B	control	hour_1	0.0336333
ENSG00000054523	KIF1B	control	hour_2	0.0770333
ENSG00000054523	KIF1B	control	hour_3	0.111933
ENSG00000054523	KIF1B	control	hour_4	0.1089
ENSG00000054523	KIF1B	control	hour_5	0.114533
ENSG00000028137	TNFRSF1B	control	hour_0	0.0280333
ENSG00000028137	TNFRSF1B	control	hour_1	0.0234667
ENSG00000028137	TNFRSF1B	control	hour_2	0.0437
ENSG00000028137	TNFRSF1B	control	hour_3	0.0575333
ENSG00000028137	TNFRSF1B	control	hour_4	0.1167
ENSG00000028137	TNFRSF1B	control	hour_5	0.141667
ENSG00000048707	VPS13D	control	hour_0	0.0289333
ENSG00000048707	VPS13D	control	hour_1	0.0280333
ENSG00000048707	VPS13D	control	hour_2	0.0635
ENSG00000048707	VPS13D	control	hour_3	0.106167
ENSG00000048707	VPS13D	control	hour_4	0.122233
ENSG00000048707	VPS13D	control	hour_5	0.1205
ENSG00000142634	EFHD2	control	hour_0	0.0342667
ENSG00000142634	EFHD2	control	hour_1	0.0305333
ENSG00000142634	EFHD2	control	hour_2	0.0495667
ENSG00000142634	EFHD2	control	hour_3	0.0740333
ENSG00000142634	EFHD2	control	hour_4	0.0717667
ENSG00000142634	EFHD2	control	hour_5	0.0749333
ENSG00000083444	PLOD1	control	hour_0	0.0208333
ENSG00000083444	PLOD1	control	hour_1	0.0194
ENSG00000083444	PLOD1	control	hour_2	0.0285667
ENSG00000083444	PLOD1	control	hour_3	0.0401667
ENSG00000083444	PLOD1	control	hour_4	0.0603667
ENSG00000083444	PLOD1	control	hour_5	0.0588333
ENSG00000116688	MFN2	control	hour_0	0.0251667
ENSG00000116688	MFN2	control	hour_1	0.0236
ENSG00000116688	MFN2	control	hour_2	0.0390333
ENSG00000116688	MFN2	control	hour_3	0.0611667
ENSG00000116688	MFN2	control	hour_4	0.0723333
ENSG00000116688	MFN2	control	hour_5	0.0816333
ENSG00000116691	MIIP	control	hour_0	0.0420667
ENSG00000116691	MIIP	control	hour_1	0.0348667
ENSG00000116691	MIIP	control	hour_2	0.0740667
ENSG00000116691	MIIP	control	hour_3	0.1192
ENSG00000116691	MIIP	control	hour_4	0.161167
ENSG00000116691	MIIP	control	hour_5	0.173333
ENSG00000116731	PRDM2	control	hour_0	0.0709333
ENSG00000116731	PRDM2	control	hour_1	0.0742667
ENSG00000116731	PRDM2	control	hour_2	0.138467
ENSG00000116731	PRDM2	control	hour_3	0.174133
ENSG00000116731	PRDM2	control	hour_4	0.202967
ENSG00000116731	PRDM2	control	hour_5	0.227167
ENSG00000189337	KAZN	control	hour_0	0.0407333
ENSG00000189337	KAZN	control	hour_1	0.06185
ENSG00000189337	KAZN	control	hour_2	NA
ENSG00000189337	KAZN	control	hour_3	NA
ENSG00000189337	KAZN	control	hour_4	0.493
ENSG00000189337	KAZN	control	hour_5	0.428467
ENSG00000074964	ARHGEF10L	control	hour_0	0.0786
ENSG00000074964	ARHGEF10L	control	hour_1	0.0608
ENSG00000074964	ARHGEF10L	control	hour_2	0.0771667
ENSG00000074964	ARHGEF10L	control	hour_3	0.174667
ENSG00000074964	ARHGEF10L	control	hour_4	0.305667
ENSG00000074964	ARHGEF10L	control	hour_5	0.2132
ENSG00000053372	MRTO4	control	hour_0	0.0361
ENSG00000053372	MRTO4	control	hour_1	0.0311667
ENSG00000053372	MRTO4	control	hour_2	0.0498667
ENSG00000053372	MRTO4	control	hour_3	0.0779
ENSG00000053372	MRTO4	control	hour_4	0.1035
ENSG00000053372	MRTO4	control	hour_5	0.107567
ENSG00000040487	PQLC2	control	hour_0	0.0656
ENSG00000040487	PQLC2	control	hour_1	0.0534333
ENSG00000040487	PQLC2	control	hour_2	0.0972333
ENSG00000040487	PQLC2	control	hour_3	0.1289
ENSG00000040487	PQLC2	control	hour_4	0.163867
ENSG00000040487	PQLC2	control	hour_5	0.214033
ENSG00000173436	MINOS1	control	hour_0	0.0600333
ENSG00000173436	MINOS1	control	hour_1	0.0539667
ENSG00000173436	MINOS1	control	hour_2	0.117867
ENSG00000173436	MINOS1	control	hour_3	0.122833
ENSG00000173436	MINOS1	control	hour_4	0.125367
ENSG00000173436	MINOS1	control	hour_5	0.1458
ENSG00000065526	SPEN	control	hour_0	0.0574667
ENSG00000065526	SPEN	control	hour_1	0.0533333
ENSG00000065526	SPEN	control	hour_2	0.106767
ENSG00000065526	SPEN	control	hour_3	0.1836
ENSG00000065526	SPEN	control	hour_4	0.168667
ENSG00000065526	SPEN	control	hour_5	0.1497
ENSG00000055070	SZRD1	control	hour_0	0.0298333
ENSG00000055070	SZRD1	control	hour_1	0.0304667
ENSG00000055070	SZRD1	control	hour_2	0.044
ENSG00000055070	SZRD1	control	hour_3	0.0644333
ENSG00000055070	SZRD1	control	hour_4	0.0712667
ENSG00000055070	SZRD1	control	hour_5	0.0894667
ENSG00000157191	NECAP2	control	hour_0	0.0429333
ENSG00000157191	NECAP2	control	hour_1	0.0486667
ENSG00000157191	NECAP2	control	hour_2	0.0922667
ENSG00000157191	NECAP2	control	hour_3	0.1121
ENSG00000157191	NECAP2	control	hour_4	0.1637
ENSG00000157191	NECAP2	control	hour_5	0.169333
ENSG00000169914	OTUD3	control	hour_0	0.105333
ENSG00000169914	OTUD3	control	hour_1	0.082
ENSG00000169914	OTUD3	control	hour_2	0.191267
ENSG00000169914	OTUD3	control	hour_3	0.261267
ENSG00000169914	OTUD3	control	hour_4	0.253
ENSG00000169914	OTUD3	control	hour_5	0.287933
ENSG00000171729	TMEM51	control	hour_0	0.0508333
ENSG00000171729	TMEM51	control	hour_1	0.0445
ENSG00000171729	TMEM51	control	hour_2	0.0878333
ENSG00000171729	TMEM51	control	hour_3	0.164633
ENSG00000171729	TMEM51	control	hour_4	0.239833
ENSG00000171729	TMEM51	control	hour_5	0.2361
ENSG00000116786	PLEKHM2	control	hour_0	0.0328
ENSG00000116786	PLEKHM2	control	hour_1	0.0266667
ENSG00000116786	PLEKHM2	control	hour_2	0.0454
ENSG00000116786	PLEKHM2	control	hour_3	0.0612
ENSG00000116786	PLEKHM2	control	hour_4	0.079
ENSG00000116786	PLEKHM2	control	hour_5	0.0783333
ENSG00000162458	FBLIM1	control	hour_0	0.0719333
ENSG00000162458	FBLIM1	control	hour_1	0.0372
ENSG00000162458	FBLIM1	control	hour_2	0.0719
ENSG00000162458	FBLIM1	control	hour_3	0.0880333
ENSG00000162458	FBLIM1	control	hour_4	0.13585
ENSG00000162458	FBLIM1	control	hour_5	0.13815
ENSG00000116138	DNAJC16	control	hour_0	0.0241
ENSG00000116138	DNAJC16	control	hour_1	0.0269
ENSG00000116138	DNAJC16	control	hour_2	0.0603667
ENSG00000116138	DNAJC16	control	hour_3	0.101867
ENSG00000116138	DNAJC16	control	hour_4	0.1996
ENSG00000116138	DNAJC16	control	hour_5	0.205267
ENSG00000197312	DDI2	control	hour_0	0.0779333
ENSG00000197312	DDI2	control	hour_1	0.0680667
ENSG00000197312	DDI2	control	hour_2	0.1345
ENSG00000197312	DDI2	control	hour_3	0.2068
ENSG00000197312	DDI2	control	hour_4	0.259367
ENSG00000197312	DDI2	control	hour_5	0.271667
ENSG00000215695	RSC1A1	control	hour_0	0.0722333
ENSG00000215695	RSC1A1	control	hour_1	0.0685667
ENSG00000215695	RSC1A1	control	hour_2	0.138333
ENSG00000215695	RSC1A1	control	hour_3	0.219067
ENSG00000215695	RSC1A1	control	hour_4	0.2567
ENSG00000215695	RSC1A1	control	hour_5	0.2633
ENSG00000058453	CROCC	control	hour_0	0.0627333
ENSG00000058453	CROCC	control	hour_1	0.0672667
ENSG00000058453	CROCC	control	hour_2	0.1186
ENSG00000058453	CROCC	control	hour_3	0.1536
ENSG00000058453	CROCC	control	hour_4	0.158133
ENSG00000058453	CROCC	control	hour_5	0.181667
ENSG00000171612	SLC25A33	control	hour_0	0.0685
ENSG00000171612	SLC25A33	control	hour_1	0.0653333
ENSG00000171612	SLC25A33	control	hour_2	0.1258
ENSG00000171612	SLC25A33	control	hour_3	0.117533
ENSG00000171612	SLC25A33	control	hour_4	0.1514
ENSG00000171612	SLC25A33	control	hour_5	0.220633
ENSG00000188807	TMEM201	control	hour_0	0.054
ENSG00000188807	TMEM201	control	hour_1	0.0507333
ENSG00000188807	TMEM201	control	hour_2	0.0927
ENSG00000188807	TMEM201	control	hour_3	0.141867
ENSG00000188807	TMEM201	control	hour_4	0.1889
ENSG00000188807	TMEM201	control	hour_5	0.1911
ENSG00000171608	PIK3CD	control	hour_0	0.0193
ENSG00000171608	PIK3CD	control	hour_1	0.0141
ENSG00000171608	PIK3CD	control	hour_2	0.1148
ENSG00000171608	PIK3CD	control	hour_3	NA
ENSG00000171608	PIK3CD	control	hour_4	NA
ENSG00000171608	PIK3CD	control	hour_5	NA
ENSG00000173614	NMNAT1	control	hour_0	0.0173333
ENSG00000173614	NMNAT1	control	hour_1	0.0234
ENSG00000173614	NMNAT1	control	hour_2	0.0395
ENSG00000173614	NMNAT1	control	hour_3	0.0868333
ENSG00000173614	NMNAT1	control	hour_4	0.1582
ENSG00000173614	NMNAT1	control	hour_5	0.1669
ENSG00000049245	VAMP3	control	hour_0	0.0254667
ENSG00000049245	VAMP3	control	hour_1	0.017
ENSG00000049245	VAMP3	control	hour_2	0.0423
ENSG00000049245	VAMP3	control	hour_3	0.051
ENSG00000049245	VAMP3	control	hour_4	0.0613
ENSG00000049245	VAMP3	control	hour_5	0.0628333
ENSG00000116288	PARK7	control	hour_0	0.0247333
ENSG00000116288	PARK7	control	hour_1	0.0256
ENSG00000116288	PARK7	control	hour_2	0.0349
ENSG00000116288	PARK7	control	hour_3	0.0392
ENSG00000116288	PARK7	control	hour_4	0.0463
ENSG00000116288	PARK7	control	hour_5	0.0537
ENSG00000130939	UBE4B	control	hour_0	0.0312333
ENSG00000130939	UBE4B	control	hour_1	0.0303
ENSG00000130939	UBE4B	control	hour_2	0.059
ENSG00000130939	UBE4B	control	hour_3	0.0990667
ENSG00000130939	UBE4B	control	hour_4	0.102667
ENSG00000130939	UBE4B	control	hour_5	0.0994
ENSG00000237973	MTCO1P12	control	hour_0	0.199767
ENSG00000237973	MTCO1P12	control	hour_1	0.202567
ENSG00000237973	MTCO1P12	control	hour_2	0.247933
ENSG00000237973	MTCO1P12	control	hour_3	0.319233
ENSG00000237973	MTCO1P12	control	hour_4	0.352833
ENSG00000237973	MTCO1P12	control	hour_5	0.387267
ENSG00000229344	MTCO2P12	control	hour_0	0.811067
ENSG00000229344	MTCO2P12	control	hour_1	0.770033
ENSG00000229344	MTCO2P12	control	hour_2	0.9492
ENSG00000229344	MTCO2P12	control	hour_3	1
ENSG00000229344	MTCO2P12	control	hour_4	1
ENSG00000229344	MTCO2P12	control	hour_5	1
ENSG00000240409	MTATP8P1	control	hour_0	1
ENSG00000240409	MTATP8P1	control	hour_1	1
ENSG00000240409	MTATP8P1	control	hour_2	1
ENSG00000240409	MTATP8P1	control	hour_3	1
ENSG00000240409	MTATP8P1	control	hour_4	1
ENSG00000240409	MTATP8P1	control	hour_5	1
ENSG00000248527	MTATP6P1	control	hour_0	0.4377
ENSG00000248527	MTATP6P1	control	hour_1	0.448667
ENSG00000248527	MTATP6P1	control	hour_2	0.559033
ENSG00000248527	MTATP6P1	control	hour_3	0.700833
ENSG00000248527	MTATP6P1	control	hour_4	0.728033
ENSG00000248527	MTATP6P1	control	hour_5	0.7836
ENSG00000198744	MTCO3P12	control	hour_0	0.5398
ENSG00000198744	MTCO3P12	control	hour_1	0.501667
ENSG00000198744	MTCO3P12	control	hour_2	0.667667
ENSG00000198744	MTCO3P12	control	hour_3	0.816733
ENSG00000198744	MTCO3P12	control	hour_4	0.860367
ENSG00000198744	MTCO3P12	control	hour_5	0.8975
ENSG00000142657	PGD	control	hour_0	0.0212667
ENSG00000142657	PGD	control	hour_1	0.0217333
ENSG00000142657	PGD	control	hour_2	0.0335
ENSG00000142657	PGD	control	hour_3	0.0399333
ENSG00000142657	PGD	control	hour_4	0.0545667
ENSG00000142657	PGD	control	hour_5	0.0593
ENSG00000251503	CENPS-CORT	control	hour_0	0.0429
ENSG00000251503	CENPS-CORT	control	hour_1	0.0294667
ENSG00000251503	CENPS-CORT	control	hour_2	0.0680667
ENSG00000251503	CENPS-CORT	control	hour_3	0.108033
ENSG00000251503	CENPS-CORT	control	hour_4	0.0541
ENSG00000251503	CENPS-CORT	control	hour_5	0.0509667
ENSG00000142794	NBPF3	control	hour_0	0.107833
ENSG00000142794	NBPF3	control	hour_1	0.0853
ENSG00000142794	NBPF3	control	hour_2	0.208067
ENSG00000142794	NBPF3	control	hour_3	0.274433
ENSG00000142794	NBPF3	control	hour_4	0.376367
ENSG00000142794	NBPF3	control	hour_5	0.3527
ENSG00000158828	PINK1	control	hour_0	0.0463
ENSG00000158828	PINK1	control	hour_1	0.0473667
ENSG00000158828	PINK1	control	hour_2	0.0715667
ENSG00000158828	PINK1	control	hour_3	0.0833333
ENSG00000158828	PINK1	control	hour_4	0.0796
ENSG00000158828	PINK1	control	hour_5	0.0864
ENSG00000158747	NBL1	control	hour_0	0.0287333
ENSG00000158747	NBL1	control	hour_1	0.0301333
ENSG00000158747	NBL1	control	hour_2	0.0396333
ENSG00000158747	NBL1	control	hour_3	0.0507333
ENSG00000158747	NBL1	control	hour_4	0.0717333
ENSG00000158747	NBL1	control	hour_5	0.0643
ENSG00000270136	MINOS1-NBL1	control	hour_0	0.0326
ENSG00000270136	MINOS1-NBL1	control	hour_1	0.0339
ENSG00000270136	MINOS1-NBL1	control	hour_2	0.0398333
ENSG00000270136	MINOS1-NBL1	control	hour_3	0.0524333
ENSG00000270136	MINOS1-NBL1	control	hour_4	0.0663667
ENSG00000270136	MINOS1-NBL1	control	hour_5	0.0698333
ENSG00000184677	ZBTB40	control	hour_0	0.0384333
ENSG00000184677	ZBTB40	control	hour_1	0.0375
ENSG00000184677	ZBTB40	control	hour_2	0.0837
ENSG00000184677	ZBTB40	control	hour_3	0.149367
ENSG00000184677	ZBTB40	control	hour_4	0.194467
ENSG00000184677	ZBTB40	control	hour_5	0.161067
ENSG00000218510	LINC00339	control	hour_0	0.0802667
ENSG00000218510	LINC00339	control	hour_1	0.0917
ENSG00000218510	LINC00339	control	hour_2	0.162333
ENSG00000218510	LINC00339	control	hour_3	0.173533
ENSG00000218510	LINC00339	control	hour_4	0.246667
ENSG00000218510	LINC00339	control	hour_5	0.316467
ENSG00000285721	AL031281.2	control	hour_0	0.0325667
ENSG00000285721	AL031281.2	control	hour_1	0.029
ENSG00000285721	AL031281.2	control	hour_2	0.0705
ENSG00000285721	AL031281.2	control	hour_3	0.0755
ENSG00000285721	AL031281.2	control	hour_4	0.0768
ENSG00000285721	AL031281.2	control	hour_5	0.0813
ENSG00000070831	CDC42	control	hour_0	0.0255
ENSG00000070831	CDC42	control	hour_1	0.0218
ENSG00000070831	CDC42	control	hour_2	0.0414
ENSG00000070831	CDC42	control	hour_3	0.0547333
ENSG00000070831	CDC42	control	hour_4	0.0558
ENSG00000070831	CDC42	control	hour_5	0.0578333
ENSG00000189266	PNRC2	control	hour_0	0.0495
ENSG00000189266	PNRC2	control	hour_1	0.0448667
ENSG00000189266	PNRC2	control	hour_2	0.087
ENSG00000189266	PNRC2	control	hour_3	0.130533
ENSG00000189266	PNRC2	control	hour_4	0.170867
ENSG00000189266	PNRC2	control	hour_5	0.229533
ENSG00000158055	GRHL3	control	hour_0	0.0649333
ENSG00000158055	GRHL3	control	hour_1	0.0423333
ENSG00000158055	GRHL3	control	hour_2	0.0951333
ENSG00000158055	GRHL3	control	hour_3	0.1784
ENSG00000158055	GRHL3	control	hour_4	0.1683
ENSG00000158055	GRHL3	control	hour_5	0.185867
ENSG00000001461	NIPAL3	control	hour_0	0.0345667
ENSG00000001461	NIPAL3	control	hour_1	0.0286667
ENSG00000001461	NIPAL3	control	hour_2	0.0631667
ENSG00000001461	NIPAL3	control	hour_3	0.0894333
ENSG00000001461	NIPAL3	control	hour_4	0.114067
ENSG00000001461	NIPAL3	control	hour_5	0.131667
ENSG00000117602	RCAN3	control	hour_0	0.0344667
ENSG00000117602	RCAN3	control	hour_1	0.0248667
ENSG00000117602	RCAN3	control	hour_2	0.0352667
ENSG00000117602	RCAN3	control	hour_3	0.0587667
ENSG00000117602	RCAN3	control	hour_4	0.0647667
ENSG00000117602	RCAN3	control	hour_5	0.116933
ENSG00000133216	EPHB2	control	hour_0	0.0320667
ENSG00000133216	EPHB2	control	hour_1	0.0194667
ENSG00000133216	EPHB2	control	hour_2	0.0455667
ENSG00000133216	EPHB2	control	hour_3	0.0253333
ENSG00000133216	EPHB2	control	hour_4	0.0690333
ENSG00000133216	EPHB2	control	hour_5	0.110933
ENSG00000004487	KDM1A	control	hour_0	0.0292667
ENSG00000004487	KDM1A	control	hour_1	0.0220667
ENSG00000004487	KDM1A	control	hour_2	0.0516667
ENSG00000004487	KDM1A	control	hour_3	0.0789667
ENSG00000004487	KDM1A	control	hour_4	0.0829667
ENSG00000004487	KDM1A	control	hour_5	0.0843667
ENSG00000183726	TMEM50A	control	hour_0	0.0323333
ENSG00000183726	TMEM50A	control	hour_1	0.0287333
ENSG00000183726	TMEM50A	control	hour_2	0.0575333
ENSG00000183726	TMEM50A	control	hour_3	0.0584333
ENSG00000183726	TMEM50A	control	hour_4	0.0640667
ENSG00000183726	TMEM50A	control	hour_5	0.0708667
ENSG00000204178	MACO1	control	hour_0	0.0339333
ENSG00000204178	MACO1	control	hour_1	0.0331333
ENSG00000204178	MACO1	control	hour_2	0.100933
ENSG00000204178	MACO1	control	hour_3	0.1053
ENSG00000204178	MACO1	control	hour_4	0.1138
ENSG00000204178	MACO1	control	hour_5	0.0932333
ENSG00000157978	LDLRAP1	control	hour_0	0.0286
ENSG00000157978	LDLRAP1	control	hour_1	0.0203667
ENSG00000157978	LDLRAP1	control	hour_2	0.0543
ENSG00000157978	LDLRAP1	control	hour_3	0.114733
ENSG00000157978	LDLRAP1	control	hour_4	0.1373
ENSG00000157978	LDLRAP1	control	hour_5	0.181
ENSG00000175087	PDIK1L	control	hour_0	0.0712
ENSG00000175087	PDIK1L	control	hour_1	0.071
ENSG00000175087	PDIK1L	control	hour_2	0.1937
ENSG00000175087	PDIK1L	control	hour_3	0.238833
ENSG00000175087	PDIK1L	control	hour_4	0.3874
ENSG00000175087	PDIK1L	control	hour_5	0.371533
ENSG00000130768	SMPDL3B	control	hour_0	0.0267667
ENSG00000130768	SMPDL3B	control	hour_1	0.0299333
ENSG00000130768	SMPDL3B	control	hour_2	0.029
ENSG00000130768	SMPDL3B	control	hour_3	0.0488667
ENSG00000130768	SMPDL3B	control	hour_4	0.0946
ENSG00000130768	SMPDL3B	control	hour_5	0.108267
ENSG00000158156	XKR8	control	hour_0	0.1161
ENSG00000158156	XKR8	control	hour_1	0.101667
ENSG00000158156	XKR8	control	hour_2	0.129533
ENSG00000158156	XKR8	control	hour_3	0.234467
ENSG00000158156	XKR8	control	hour_4	0.291367
ENSG00000158156	XKR8	control	hour_5	0.2791
ENSG00000130770	ATP5IF1	control	hour_0	0.0369
ENSG00000130770	ATP5IF1	control	hour_1	0.0326
ENSG00000130770	ATP5IF1	control	hour_2	0.0794333
ENSG00000130770	ATP5IF1	control	hour_3	0.0808667
ENSG00000130770	ATP5IF1	control	hour_4	0.0788333
ENSG00000130770	ATP5IF1	control	hour_5	0.1021
ENSG00000279443	AL513497.1	control	hour_0	0.0753
ENSG00000279443	AL513497.1	control	hour_1	0.0609
ENSG00000279443	AL513497.1	control	hour_2	NA
ENSG00000279443	AL513497.1	control	hour_3	0.217667
ENSG00000279443	AL513497.1	control	hour_4	0.1646
ENSG00000279443	AL513497.1	control	hour_5	0.1118
ENSG00000180098	TRNAU1AP	control	hour_0	0.104067
ENSG00000180098	TRNAU1AP	control	hour_1	0.0992
ENSG00000180098	TRNAU1AP	control	hour_2	0.157333
ENSG00000180098	TRNAU1AP	control	hour_3	0.24
ENSG00000180098	TRNAU1AP	control	hour_4	0.2262
ENSG00000180098	TRNAU1AP	control	hour_5	0.2825
ENSG00000130766	SESN2	control	hour_0	0.0854667
ENSG00000130766	SESN2	control	hour_1	0.0717333
ENSG00000130766	SESN2	control	hour_2	0.148667
ENSG00000130766	SESN2	control	hour_3	0.2234
ENSG00000130766	SESN2	control	hour_4	0.257167
ENSG00000130766	SESN2	control	hour_5	0.2798
ENSG00000130772	MED18	control	hour_0	0.0441
ENSG00000130772	MED18	control	hour_1	0.0433667
ENSG00000130772	MED18	control	hour_2	0.0893333
ENSG00000130772	MED18	control	hour_3	0.1453
ENSG00000130772	MED18	control	hour_4	0.178267
ENSG00000130772	MED18	control	hour_5	0.2547
ENSG00000204138	PHACTR4	control	hour_0	0.0567333
ENSG00000204138	PHACTR4	control	hour_1	0.0578
ENSG00000204138	PHACTR4	control	hour_2	0.0968333
ENSG00000204138	PHACTR4	control	hour_3	0.1539
ENSG00000204138	PHACTR4	control	hour_4	0.205067
ENSG00000204138	PHACTR4	control	hour_5	0.230433
ENSG00000162419	GMEB1	control	hour_0	0.0484667
ENSG00000162419	GMEB1	control	hour_1	0.0492
ENSG00000162419	GMEB1	control	hour_2	0.0989667
ENSG00000162419	GMEB1	control	hour_3	0.100733
ENSG00000162419	GMEB1	control	hour_4	0.185267
ENSG00000162419	GMEB1	control	hour_5	0.231833
ENSG00000198492	YTHDF2	control	hour_0	0.0535333
ENSG00000198492	YTHDF2	control	hour_1	0.0526333
ENSG00000198492	YTHDF2	control	hour_2	0.0868333
ENSG00000198492	YTHDF2	control	hour_3	0.143967
ENSG00000198492	YTHDF2	control	hour_4	0.1773
ENSG00000198492	YTHDF2	control	hour_5	0.181167
ENSG00000142784	WDTC1	control	hour_0	0.0274333
ENSG00000142784	WDTC1	control	hour_1	0.0181667
ENSG00000142784	WDTC1	control	hour_2	0.0429333
ENSG00000142784	WDTC1	control	hour_3	0.0714
ENSG00000142784	WDTC1	control	hour_4	0.0673
ENSG00000142784	WDTC1	control	hour_5	0.0694
ENSG00000186501	TMEM222	control	hour_0	0.0656333
ENSG00000186501	TMEM222	control	hour_1	0.0607333
ENSG00000186501	TMEM222	control	hour_2	0.114033
ENSG00000186501	TMEM222	control	hour_3	0.1554
ENSG00000186501	TMEM222	control	hour_4	0.177033
ENSG00000186501	TMEM222	control	hour_5	0.205367
ENSG00000181773	GPR3	control	hour_0	0.0798333
ENSG00000181773	GPR3	control	hour_1	0.1191
ENSG00000181773	GPR3	control	hour_2	0.1642
ENSG00000181773	GPR3	control	hour_3	0.234567
ENSG00000181773	GPR3	control	hour_4	0.172167
ENSG00000181773	GPR3	control	hour_5	0.2931
ENSG00000009780	FAM76A	control	hour_0	0.0284667
ENSG00000009780	FAM76A	control	hour_1	0.0495667
ENSG00000009780	FAM76A	control	hour_2	0.0783333
ENSG00000009780	FAM76A	control	hour_3	0.111
ENSG00000009780	FAM76A	control	hour_4	0.24025
ENSG00000009780	FAM76A	control	hour_5	0.1983
ENSG00000117758	STX12	control	hour_0	0.0312
ENSG00000117758	STX12	control	hour_1	0.0210333
ENSG00000117758	STX12	control	hour_2	0.0623667
ENSG00000117758	STX12	control	hour_3	0.0816
ENSG00000117758	STX12	control	hour_4	0.117367
ENSG00000117758	STX12	control	hour_5	0.131767
ENSG00000090273	NUDC	control	hour_0	0.0294333
ENSG00000090273	NUDC	control	hour_1	0.023
ENSG00000090273	NUDC	control	hour_2	0.0380333
ENSG00000090273	NUDC	control	hour_3	0.0519667
ENSG00000090273	NUDC	control	hour_4	0.0649333
ENSG00000090273	NUDC	control	hour_5	0.0843
ENSG00000253368	TRNP1	control	hour_0	0.0174
ENSG00000253368	TRNP1	control	hour_1	0.0362333
ENSG00000253368	TRNP1	control	hour_2	0.0617
ENSG00000253368	TRNP1	control	hour_3	0.0972
ENSG00000253368	TRNP1	control	hour_4	0.108933
ENSG00000253368	TRNP1	control	hour_5	0.1374
ENSG00000117682	DHDDS	control	hour_0	0.0383333
ENSG00000117682	DHDDS	control	hour_1	0.0345667
ENSG00000117682	DHDDS	control	hour_2	0.0733333
ENSG00000117682	DHDDS	control	hour_3	0.114067
ENSG00000117682	DHDDS	control	hour_4	0.140467
ENSG00000117682	DHDDS	control	hour_5	0.1487
ENSG00000198830	HMGN2	control	hour_0	0.0479667
ENSG00000198830	HMGN2	control	hour_1	0.0431667
ENSG00000198830	HMGN2	control	hour_2	0.0585667
ENSG00000198830	HMGN2	control	hour_3	0.0743
ENSG00000198830	HMGN2	control	hour_4	0.0802
ENSG00000198830	HMGN2	control	hour_5	0.0927
ENSG00000117676	RPS6KA1	control	hour_0	0.0336
ENSG00000117676	RPS6KA1	control	hour_1	0.0274333
ENSG00000117676	RPS6KA1	control	hour_2	0.0582333
ENSG00000117676	RPS6KA1	control	hour_3	0.0758667
ENSG00000117676	RPS6KA1	control	hour_4	0.0918333
ENSG00000117676	RPS6KA1	control	hour_5	0.0913
ENSG00000117751	PPP1R8	control	hour_0	0.0347333
ENSG00000117751	PPP1R8	control	hour_1	0.0291667
ENSG00000117751	PPP1R8	control	hour_2	0.0611667
ENSG00000117751	PPP1R8	control	hour_3	0.1439
ENSG00000117751	PPP1R8	control	hour_4	0.201633
ENSG00000117751	PPP1R8	control	hour_5	0.203267
ENSG00000162430	SELENON	control	hour_0	0.0233
ENSG00000162430	SELENON	control	hour_1	0.0230333
ENSG00000162430	SELENON	control	hour_2	0.0301667
ENSG00000162430	SELENON	control	hour_3	0.035
ENSG00000162430	SELENON	control	hour_4	0.0407
ENSG00000162430	SELENON	control	hour_5	0.0526667
ENSG00000117640	MTFR1L	control	hour_0	0.0414333
ENSG00000117640	MTFR1L	control	hour_1	0.0287667
ENSG00000117640	MTFR1L	control	hour_2	0.0800667
ENSG00000117640	MTFR1L	control	hour_3	0.1149
ENSG00000117640	MTFR1L	control	hour_4	0.139667
ENSG00000117640	MTFR1L	control	hour_5	0.136533
ENSG00000142684	ZNF593	control	hour_0	0.0301667
ENSG00000142684	ZNF593	control	hour_1	0.0261667
ENSG00000142684	ZNF593	control	hour_2	0.0495667
ENSG00000142684	ZNF593	control	hour_3	0.0965667
ENSG00000142684	ZNF593	control	hour_4	0.116933
ENSG00000142684	ZNF593	control	hour_5	0.114667
ENSG00000142675	CNKSR1	control	hour_0	0.0336
ENSG00000142675	CNKSR1	control	hour_1	0.0255333
ENSG00000142675	CNKSR1	control	hour_2	0.0530667
ENSG00000142675	CNKSR1	control	hour_3	0.0966
ENSG00000142675	CNKSR1	control	hour_4	0.104733
ENSG00000142675	CNKSR1	control	hour_5	0.131
ENSG00000142676	RPL11	control	hour_0	0.0217333
ENSG00000142676	RPL11	control	hour_1	0.0218
ENSG00000142676	RPL11	control	hour_2	0.032
ENSG00000142676	RPL11	control	hour_3	0.0414
ENSG00000142676	RPL11	control	hour_4	0.0462667
ENSG00000142676	RPL11	control	hour_5	0.0585333
ENSG00000011007	ELOA	control	hour_0	0.0425333
ENSG00000011007	ELOA	control	hour_1	0.0382667
ENSG00000011007	ELOA	control	hour_2	0.0756
ENSG00000011007	ELOA	control	hour_3	0.103267
ENSG00000011007	ELOA	control	hour_4	0.127667
ENSG00000011007	ELOA	control	hour_5	0.137967
ENSG00000057757	PITHD1	control	hour_0	0.0489667
ENSG00000057757	PITHD1	control	hour_1	0.0464667
ENSG00000057757	PITHD1	control	hour_2	0.0887333
ENSG00000057757	PITHD1	control	hour_3	0.117267
ENSG00000057757	PITHD1	control	hour_4	0.126167
ENSG00000057757	PITHD1	control	hour_5	0.125533
ENSG00000011009	LYPLA2	control	hour_0	0.0481333
ENSG00000011009	LYPLA2	control	hour_1	0.0412333
ENSG00000011009	LYPLA2	control	hour_2	0.0934667
ENSG00000011009	LYPLA2	control	hour_3	0.115733
ENSG00000011009	LYPLA2	control	hour_4	0.126667
ENSG00000011009	LYPLA2	control	hour_5	0.107667
ENSG00000133226	SRRM1	control	hour_0	0.0444
ENSG00000133226	SRRM1	control	hour_1	0.0463
ENSG00000133226	SRRM1	control	hour_2	0.0820333
ENSG00000133226	SRRM1	control	hour_3	0.118533
ENSG00000133226	SRRM1	control	hour_4	0.135533
ENSG00000133226	SRRM1	control	hour_5	0.142933
ENSG00000169504	CLIC4	control	hour_0	0.0191
ENSG00000169504	CLIC4	control	hour_1	0.0153
ENSG00000169504	CLIC4	control	hour_2	0.0415
ENSG00000169504	CLIC4	control	hour_3	0.0462
ENSG00000169504	CLIC4	control	hour_4	0.0529
ENSG00000169504	CLIC4	control	hour_5	0.0485333
ENSG00000130695	CEP85	control	hour_0	0.0364
ENSG00000130695	CEP85	control	hour_1	0.0375667
ENSG00000130695	CEP85	control	hour_2	0.0833333
ENSG00000130695	CEP85	control	hour_3	0.1887
ENSG00000130695	CEP85	control	hour_4	0.244433
ENSG00000130695	CEP85	control	hour_5	0.262067
ENSG00000142669	SH3BGRL3	control	hour_0	0.0227333
ENSG00000142669	SH3BGRL3	control	hour_1	0.0205
ENSG00000142669	SH3BGRL3	control	hour_2	0.0298
ENSG00000142669	SH3BGRL3	control	hour_3	0.0369333
ENSG00000142669	SH3BGRL3	control	hour_4	0.0441667
ENSG00000142669	SH3BGRL3	control	hour_5	0.0443333
ENSG00000116478	HDAC1	control	hour_0	0.0288
ENSG00000116478	HDAC1	control	hour_1	0.0218
ENSG00000116478	HDAC1	control	hour_2	0.0433
ENSG00000116478	HDAC1	control	hour_3	0.0669667
ENSG00000116478	HDAC1	control	hour_4	0.0756667
ENSG00000116478	HDAC1	control	hour_5	0.0813333
ENSG00000254553	AL033529.1	control	hour_0	0.0203
ENSG00000254553	AL033529.1	control	hour_1	0.0363
ENSG00000254553	AL033529.1	control	hour_2	NA
ENSG00000254553	AL033529.1	control	hour_3	0.2695
ENSG00000254553	AL033529.1	control	hour_4	0.1276
ENSG00000254553	AL033529.1	control	hour_5	0.18515
ENSG00000160062	ZBTB8A	control	hour_0	0.0504
ENSG00000160062	ZBTB8A	control	hour_1	0.0404667
ENSG00000160062	ZBTB8A	control	hour_2	0.1071
ENSG00000160062	ZBTB8A	control	hour_3	0.245133
ENSG00000160062	ZBTB8A	control	hour_4	0.270033
ENSG00000160062	ZBTB8A	control	hour_5	0.2513
ENSG00000160094	ZNF362	control	hour_0	0.0484
ENSG00000160094	ZNF362	control	hour_1	0.0241333
ENSG00000160094	ZNF362	control	hour_2	0.0636333
ENSG00000160094	ZNF362	control	hour_3	0.0854333
ENSG00000160094	ZNF362	control	hour_4	0.134333
ENSG00000160094	ZNF362	control	hour_5	0.2438
ENSG00000121903	ZSCAN20	control	hour_0	0.0800667
ENSG00000121903	ZSCAN20	control	hour_1	0.0391667
ENSG00000121903	ZSCAN20	control	hour_2	0.104
ENSG00000121903	ZSCAN20	control	hour_3	0.310333
ENSG00000121903	ZSCAN20	control	hour_4	0.3056
ENSG00000121903	ZSCAN20	control	hour_5	0.296333
ENSG00000121774	KHDRBS1	control	hour_0	0.0312
ENSG00000121774	KHDRBS1	control	hour_1	0.0326333
ENSG00000121774	KHDRBS1	control	hour_2	0.0562
ENSG00000121774	KHDRBS1	control	hour_3	0.0647
ENSG00000121774	KHDRBS1	control	hour_4	0.0724
ENSG00000121774	KHDRBS1	control	hour_5	0.0784
ENSG00000121775	TMEM39B	control	hour_0	0.0557333
ENSG00000121775	TMEM39B	control	hour_1	0.0339667
ENSG00000121775	TMEM39B	control	hour_2	0.101667
ENSG00000121775	TMEM39B	control	hour_3	0.0785
ENSG00000121775	TMEM39B	control	hour_4	0.107533
ENSG00000121775	TMEM39B	control	hour_5	0.1416
ENSG00000025800	KPNA6	control	hour_0	0.0408
ENSG00000025800	KPNA6	control	hour_1	0.0359667
ENSG00000025800	KPNA6	control	hour_2	0.0541
ENSG00000025800	KPNA6	control	hour_3	0.0845667
ENSG00000025800	KPNA6	control	hour_4	0.102
ENSG00000025800	KPNA6	control	hour_5	0.108233
ENSG00000250135	AL049795.2	control	hour_0	0.0366
ENSG00000250135	AL049795.2	control	hour_1	0.0317333
ENSG00000250135	AL049795.2	control	hour_2	0.0436333
ENSG00000250135	AL049795.2	control	hour_3	0.0749667
ENSG00000250135	AL049795.2	control	hour_4	0.104933
ENSG00000250135	AL049795.2	control	hour_5	0.0943333
ENSG00000188910	GJB3	control	hour_0	0.0685333
ENSG00000188910	GJB3	control	hour_1	0.0567
ENSG00000188910	GJB3	control	hour_2	0.109433
ENSG00000188910	GJB3	control	hour_3	0.172333
ENSG00000188910	GJB3	control	hour_4	0.216133
ENSG00000188910	GJB3	control	hour_5	0.219533
ENSG00000197056	ZMYM1	control	hour_0	0.0241
ENSG00000197056	ZMYM1	control	hour_1	0.0146333
ENSG00000197056	ZMYM1	control	hour_2	0.0413
ENSG00000197056	ZMYM1	control	hour_3	0.104167
ENSG00000197056	ZMYM1	control	hour_4	0.1499
ENSG00000197056	ZMYM1	control	hour_5	0.2209
ENSG00000121766	ZCCHC17	control	hour_0	0.0478
ENSG00000121766	ZCCHC17	control	hour_1	0.0440667
ENSG00000121766	ZCCHC17	control	hour_2	0.0658333
ENSG00000121766	ZCCHC17	control	hour_3	0.066
ENSG00000121766	ZCCHC17	control	hour_4	0.103067
ENSG00000121766	ZCCHC17	control	hour_5	0.140967
ENSG00000168528	SERINC2	control	hour_0	0.0276
ENSG00000168528	SERINC2	control	hour_1	0.0220667
ENSG00000168528	SERINC2	control	hour_2	0.0427
ENSG00000168528	SERINC2	control	hour_3	0.0504667
ENSG00000168528	SERINC2	control	hour_4	0.0530333
ENSG00000168528	SERINC2	control	hour_5	0.0616
ENSG00000142910	TINAGL1	control	hour_0	0.0327
ENSG00000142910	TINAGL1	control	hour_1	0.0284667
ENSG00000142910	TINAGL1	control	hour_2	0.0762333
ENSG00000142910	TINAGL1	control	hour_3	0.1157
ENSG00000142910	TINAGL1	control	hour_4	0.152933
ENSG00000142910	TINAGL1	control	hour_5	0.1731
ENSG00000020129	NCDN	control	hour_0	0.0334333
ENSG00000020129	NCDN	control	hour_1	0.0412333
ENSG00000020129	NCDN	control	hour_2	0.0660667
ENSG00000020129	NCDN	control	hour_3	0.0927667
ENSG00000020129	NCDN	control	hour_4	0.110733
ENSG00000020129	NCDN	control	hour_5	0.135567
ENSG00000134698	AGO4	control	hour_0	0.0393667
ENSG00000134698	AGO4	control	hour_1	0.0184
ENSG00000134698	AGO4	control	hour_2	0.0658667
ENSG00000134698	AGO4	control	hour_3	0.0899
ENSG00000134698	AGO4	control	hour_4	0.0919667
ENSG00000134698	AGO4	control	hour_5	0.0926
ENSG00000146463	ZMYM4	control	hour_0	0.0232667
ENSG00000146463	ZMYM4	control	hour_1	0.0186667
ENSG00000146463	ZMYM4	control	hour_2	0.0371333
ENSG00000146463	ZMYM4	control	hour_3	0.0699
ENSG00000146463	ZMYM4	control	hour_4	0.1083
ENSG00000146463	ZMYM4	control	hour_5	0.110733
ENSG00000163874	ZC3H12A	control	hour_0	0.171767
ENSG00000163874	ZC3H12A	control	hour_1	0.205533
ENSG00000163874	ZC3H12A	control	hour_2	0.245867
ENSG00000163874	ZC3H12A	control	hour_3	0.247433
ENSG00000163874	ZC3H12A	control	hour_4	0.3502
ENSG00000163874	ZC3H12A	control	hour_5	0.404467
ENSG00000162521	RBBP4	control	hour_0	0.053
ENSG00000162521	RBBP4	control	hour_1	0.0500333
ENSG00000162521	RBBP4	control	hour_2	0.0963
ENSG00000162521	RBBP4	control	hour_3	0.1359
ENSG00000162521	RBBP4	control	hour_4	0.175533
ENSG00000162521	RBBP4	control	hour_5	0.183867
ENSG00000162522	KIAA1522	control	hour_0	0.0324
ENSG00000162522	KIAA1522	control	hour_1	0.0301333
ENSG00000162522	KIAA1522	control	hour_2	0.0445333
ENSG00000162522	KIAA1522	control	hour_3	0.0676667
ENSG00000162522	KIAA1522	control	hour_4	0.0824333
ENSG00000162522	KIAA1522	control	hour_5	0.0898333
ENSG00000116497	S100PBP	control	hour_0	0.0538
ENSG00000116497	S100PBP	control	hour_1	0.0517
ENSG00000116497	S100PBP	control	hour_2	0.119967
ENSG00000116497	S100PBP	control	hour_3	0.212333
ENSG00000116497	S100PBP	control	hour_4	0.2466
ENSG00000116497	S100PBP	control	hour_5	0.2493
ENSG00000117713	ARID1A	control	hour_0	0.0489667
ENSG00000117713	ARID1A	control	hour_1	0.0468
ENSG00000117713	ARID1A	control	hour_2	0.0993333
ENSG00000117713	ARID1A	control	hour_3	0.1685
ENSG00000117713	ARID1A	control	hour_4	0.190933
ENSG00000117713	ARID1A	control	hour_5	0.1833
ENSG00000060642	PIGV	control	hour_0	0.0487667
ENSG00000060642	PIGV	control	hour_1	0.0578333
ENSG00000060642	PIGV	control	hour_2	0.0990333
ENSG00000060642	PIGV	control	hour_3	0.134267
ENSG00000060642	PIGV	control	hour_4	0.192167
ENSG00000060642	PIGV	control	hour_5	0.2299
ENSG00000204160	ZDHHC18	control	hour_0	0.0293333
ENSG00000204160	ZDHHC18	control	hour_1	0.0297667
ENSG00000204160	ZDHHC18	control	hour_2	0.0621
ENSG00000204160	ZDHHC18	control	hour_3	0.0916
ENSG00000204160	ZDHHC18	control	hour_4	0.113267
ENSG00000204160	ZDHHC18	control	hour_5	0.150967
ENSG00000175793	SFN	control	hour_0	0.0368
ENSG00000175793	SFN	control	hour_1	0.0305
ENSG00000175793	SFN	control	hour_2	0.0651
ENSG00000175793	SFN	control	hour_3	0.0797
ENSG00000175793	SFN	control	hour_4	0.0957333
ENSG00000175793	SFN	control	hour_5	0.108967
ENSG00000159023	EPB41	control	hour_0	0.0382
ENSG00000159023	EPB41	control	hour_1	0.0310667
ENSG00000159023	EPB41	control	hour_2	0.0566
ENSG00000159023	EPB41	control	hour_3	0.0917667
ENSG00000159023	EPB41	control	hour_4	0.118533
ENSG00000159023	EPB41	control	hour_5	0.143633
ENSG00000060656	PTPRU	control	hour_0	0.0309333
ENSG00000060656	PTPRU	control	hour_1	0.0338333
ENSG00000060656	PTPRU	control	hour_2	0.0425667
ENSG00000060656	PTPRU	control	hour_3	0.0494333
ENSG00000060656	PTPRU	control	hour_4	0.0852333
ENSG00000060656	PTPRU	control	hour_5	0.105067
ENSG00000084652	TXLNA	control	hour_0	0.0338333
ENSG00000084652	TXLNA	control	hour_1	0.0382667
ENSG00000084652	TXLNA	control	hour_2	0.0634
ENSG00000084652	TXLNA	control	hour_3	0.0916667
ENSG00000084652	TXLNA	control	hour_4	0.126567
ENSG00000084652	TXLNA	control	hour_5	0.147167
ENSG00000160051	IQCC	control	hour_0	0.1088
ENSG00000160051	IQCC	control	hour_1	0.135233
ENSG00000160051	IQCC	control	hour_2	0.173367
ENSG00000160051	IQCC	control	hour_3	0.273
ENSG00000160051	IQCC	control	hour_4	0.337367
ENSG00000160051	IQCC	control	hour_5	0.4051
ENSG00000084623	EIF3I	control	hour_0	0.0262
ENSG00000084623	EIF3I	control	hour_1	0.0222
ENSG00000084623	EIF3I	control	hour_2	0.0337333
ENSG00000084623	EIF3I	control	hour_3	0.0476333
ENSG00000084623	EIF3I	control	hour_4	0.0492333
ENSG00000084623	EIF3I	control	hour_5	0.0518
ENSG00000180198	RCC1	control	hour_0	0.0319333
ENSG00000180198	RCC1	control	hour_1	0.0345333
ENSG00000180198	RCC1	control	hour_2	0.0506
ENSG00000180198	RCC1	control	hour_3	0.0731333
ENSG00000180198	RCC1	control	hour_4	0.0911333
ENSG00000180198	RCC1	control	hour_5	0.1095
ENSG00000242125	SNHG3	control	hour_0	0.0604
ENSG00000242125	SNHG3	control	hour_1	0.0637667
ENSG00000242125	SNHG3	control	hour_2	0.0939
ENSG00000242125	SNHG3	control	hour_3	0.1349
ENSG00000242125	SNHG3	control	hour_4	0.1795
ENSG00000242125	SNHG3	control	hour_5	0.2261
ENSG00000274266	SNORA73A	control	hour_0	0.0310667
ENSG00000274266	SNORA73A	control	hour_1	0.0287667
ENSG00000274266	SNORA73A	control	hour_2	0.0372
ENSG00000274266	SNORA73A	control	hour_3	0.0407667
ENSG00000274266	SNORA73A	control	hour_4	0.0437333
ENSG00000274266	SNORA73A	control	hour_5	0.0553
ENSG00000200087	SNORA73B	control	hour_0	0.0324
ENSG00000200087	SNORA73B	control	hour_1	0.0215333
ENSG00000200087	SNORA73B	control	hour_2	0.0323667
ENSG00000200087	SNORA73B	control	hour_3	0.0401667
ENSG00000200087	SNORA73B	control	hour_4	0.0482333
ENSG00000200087	SNORA73B	control	hour_5	0.0467667
ENSG00000116863	ADPRHL2	control	hour_0	0.0382667
ENSG00000116863	ADPRHL2	control	hour_1	0.0293333
ENSG00000116863	ADPRHL2	control	hour_2	0.0697667
ENSG00000116863	ADPRHL2	control	hour_3	0.1343
ENSG00000116863	ADPRHL2	control	hour_4	0.1596
ENSG00000116863	ADPRHL2	control	hour_5	0.174633
ENSG00000116871	MAP7D1	control	hour_0	0.0494
ENSG00000116871	MAP7D1	control	hour_1	0.0466
ENSG00000116871	MAP7D1	control	hour_2	0.0808333
ENSG00000116871	MAP7D1	control	hour_3	0.0962667
ENSG00000116871	MAP7D1	control	hour_4	0.114767
ENSG00000116871	MAP7D1	control	hour_5	0.142967
ENSG00000187815	ZFP69	control	hour_0	0.05115
ENSG00000187815	ZFP69	control	hour_1	NA
ENSG00000187815	ZFP69	control	hour_2	NA
ENSG00000187815	ZFP69	control	hour_3	NA
ENSG00000187815	ZFP69	control	hour_4	NA
ENSG00000187815	ZFP69	control	hour_5	0.33515
ENSG00000117010	ZNF684	control	hour_0	0.0869333
ENSG00000117010	ZNF684	control	hour_1	0.0058
ENSG00000117010	ZNF684	control	hour_2	0.1646
ENSG00000117010	ZNF684	control	hour_3	0.3407
ENSG00000117010	ZNF684	control	hour_4	NA
ENSG00000117010	ZNF684	control	hour_5	0.4607
ENSG00000084073	ZMPSTE24	control	hour_0	0.0225
ENSG00000084073	ZMPSTE24	control	hour_1	0.0198667
ENSG00000084073	ZMPSTE24	control	hour_2	0.0448333
ENSG00000084073	ZMPSTE24	control	hour_3	0.0639667
ENSG00000084073	ZMPSTE24	control	hour_4	0.0845
ENSG00000084073	ZMPSTE24	control	hour_5	0.0778667
ENSG00000084070	SMAP2	control	hour_0	0.0510333
ENSG00000084070	SMAP2	control	hour_1	0.053
ENSG00000084070	SMAP2	control	hour_2	0.0985333
ENSG00000084070	SMAP2	control	hour_3	0.138333
ENSG00000084070	SMAP2	control	hour_4	0.152333
ENSG00000084070	SMAP2	control	hour_5	0.131133
ENSG00000066136	NFYC	control	hour_0	0.0418667
ENSG00000066136	NFYC	control	hour_1	0.0292
ENSG00000066136	NFYC	control	hour_2	0.0510333
ENSG00000066136	NFYC	control	hour_3	0.0886667
ENSG00000066136	NFYC	control	hour_4	0.117033
ENSG00000066136	NFYC	control	hour_5	0.1466
ENSG00000117013	KCNQ4	control	hour_0	0.06045
ENSG00000117013	KCNQ4	control	hour_1	0.0566
ENSG00000117013	KCNQ4	control	hour_2	0.0725
ENSG00000117013	KCNQ4	control	hour_3	NA
ENSG00000117013	KCNQ4	control	hour_4	NA
ENSG00000117013	KCNQ4	control	hour_5	0.222767
ENSG00000127125	PPCS	control	hour_0	0.0464667
ENSG00000127125	PPCS	control	hour_1	0.0520667
ENSG00000127125	PPCS	control	hour_2	0.0768333
ENSG00000127125	PPCS	control	hour_3	0.0977
ENSG00000127125	PPCS	control	hour_4	0.118533
ENSG00000127125	PPCS	control	hour_5	0.1741
ENSG00000197982	C1orf122	control	hour_0	0.0427667
ENSG00000197982	C1orf122	control	hour_1	0.0334333
ENSG00000197982	C1orf122	control	hour_2	0.0662333
ENSG00000197982	C1orf122	control	hour_3	0.0678
ENSG00000197982	C1orf122	control	hour_4	0.0895333
ENSG00000197982	C1orf122	control	hour_5	0.101967
ENSG00000183520	UTP11	control	hour_0	0.0314
ENSG00000183520	UTP11	control	hour_1	0.0338
ENSG00000183520	UTP11	control	hour_2	0.0693333
ENSG00000183520	UTP11	control	hour_3	0.0845667
ENSG00000183520	UTP11	control	hour_4	0.117333
ENSG00000183520	UTP11	control	hour_5	0.1234
ENSG00000134690	CDCA8	control	hour_0	0.0389
ENSG00000134690	CDCA8	control	hour_1	0.0385
ENSG00000134690	CDCA8	control	hour_2	0.0598667
ENSG00000134690	CDCA8	control	hour_3	0.0897
ENSG00000134690	CDCA8	control	hour_4	0.1184
ENSG00000134690	CDCA8	control	hour_5	0.139933
ENSG00000185090	MANEAL	control	hour_0	0.0315
ENSG00000185090	MANEAL	control	hour_1	0.0226
ENSG00000185090	MANEAL	control	hour_2	0.0429333
ENSG00000185090	MANEAL	control	hour_3	0.0798667
ENSG00000185090	MANEAL	control	hour_4	0.1084
ENSG00000185090	MANEAL	control	hour_5	0.123467
ENSG00000084072	PPIE	control	hour_0	0.0420667
ENSG00000084072	PPIE	control	hour_1	0.0330333
ENSG00000084072	PPIE	control	hour_2	0.108333
ENSG00000084072	PPIE	control	hour_3	0.123067
ENSG00000084072	PPIE	control	hour_4	0.168467
ENSG00000084072	PPIE	control	hour_5	0.2108
ENSG00000054118	THRAP3	control	hour_0	0.0352667
ENSG00000054118	THRAP3	control	hour_1	0.0311667
ENSG00000054118	THRAP3	control	hour_2	0.0561667
ENSG00000054118	THRAP3	control	hour_3	0.0895
ENSG00000054118	THRAP3	control	hour_4	0.0980667
ENSG00000054118	THRAP3	control	hour_5	0.1006
ENSG00000214193	SH3D21	control	hour_0	0.14385
ENSG00000214193	SH3D21	control	hour_1	0.2215
ENSG00000214193	SH3D21	control	hour_2	0.38075
ENSG00000214193	SH3D21	control	hour_3	0.2732
ENSG00000214193	SH3D21	control	hour_4	0.3162
ENSG00000214193	SH3D21	control	hour_5	0.312933
ENSG00000168389	MFSD2A	control	hour_0	0.0747667
ENSG00000168389	MFSD2A	control	hour_1	0.0769333
ENSG00000168389	MFSD2A	control	hour_2	0.139933
ENSG00000168389	MFSD2A	control	hour_3	0.203333
ENSG00000168389	MFSD2A	control	hour_4	0.231233
ENSG00000168389	MFSD2A	control	hour_5	0.2223
ENSG00000092847	AGO1	control	hour_0	0.0373667
ENSG00000092847	AGO1	control	hour_1	0.0272333
ENSG00000092847	AGO1	control	hour_2	0.0622667
ENSG00000092847	AGO1	control	hour_3	0.0829333
ENSG00000092847	AGO1	control	hour_4	0.117967
ENSG00000092847	AGO1	control	hour_5	0.1136
ENSG00000126070	AGO3	control	hour_0	0.0373667
ENSG00000126070	AGO3	control	hour_1	0.0309333
ENSG00000126070	AGO3	control	hour_2	0.106467
ENSG00000126070	AGO3	control	hour_3	0.1877
ENSG00000126070	AGO3	control	hour_4	0.226533
ENSG00000126070	AGO3	control	hour_5	0.2164
ENSG00000171960	PPIH	control	hour_0	0.0199333
ENSG00000171960	PPIH	control	hour_1	0.0223667
ENSG00000171960	PPIH	control	hour_2	0.0282667
ENSG00000171960	PPIH	control	hour_3	0.0570333
ENSG00000171960	PPIH	control	hour_4	0.0656
ENSG00000171960	PPIH	control	hour_5	0.0662667
ENSG00000171793	CTPS1	control	hour_0	0.0426
ENSG00000171793	CTPS1	control	hour_1	0.0412667
ENSG00000171793	CTPS1	control	hour_2	0.0720667
ENSG00000171793	CTPS1	control	hour_3	0.108
ENSG00000171793	CTPS1	control	hour_4	0.191833
ENSG00000171793	CTPS1	control	hour_5	0.229333
ENSG00000281207	SLFNL1-AS1	control	hour_0	0.1339
ENSG00000281207	SLFNL1-AS1	control	hour_1	0.160233
ENSG00000281207	SLFNL1-AS1	control	hour_2	0.223667
ENSG00000281207	SLFNL1-AS1	control	hour_3	0.343233
ENSG00000281207	SLFNL1-AS1	control	hour_4	0.3954
ENSG00000281207	SLFNL1-AS1	control	hour_5	0.454733
ENSG00000164011	ZNF691	control	hour_0	0.0652667
ENSG00000164011	ZNF691	control	hour_1	0.0258
ENSG00000164011	ZNF691	control	hour_2	0.1272
ENSG00000164011	ZNF691	control	hour_3	0.29785
ENSG00000164011	ZNF691	control	hour_4	0.226633
ENSG00000164011	ZNF691	control	hour_5	0.286333
ENSG00000227533	SLC2A1-AS1	control	hour_0	0.10385
ENSG00000227533	SLC2A1-AS1	control	hour_1	0.1111
ENSG00000227533	SLC2A1-AS1	control	hour_2	0.2239
ENSG00000227533	SLC2A1-AS1	control	hour_3	0.343567
ENSG00000227533	SLC2A1-AS1	control	hour_4	0.347733
ENSG00000227533	SLC2A1-AS1	control	hour_5	0.366533
ENSG00000179178	TMEM125	control	hour_0	0.0357
ENSG00000179178	TMEM125	control	hour_1	0.0306333
ENSG00000179178	TMEM125	control	hour_2	0.0439667
ENSG00000179178	TMEM125	control	hour_3	0.0554333
ENSG00000179178	TMEM125	control	hour_4	0.101
ENSG00000179178	TMEM125	control	hour_5	0.1187
ENSG00000131236	CAP1	control	hour_0	0.0271
ENSG00000131236	CAP1	control	hour_1	0.0202333
ENSG00000131236	CAP1	control	hour_2	0.0357667
ENSG00000131236	CAP1	control	hour_3	0.0450333
ENSG00000131236	CAP1	control	hour_4	0.0513333
ENSG00000131236	CAP1	control	hour_5	0.0586
ENSG00000117000	RLF	control	hour_0	0.0717667
ENSG00000117000	RLF	control	hour_1	0.0597
ENSG00000117000	RLF	control	hour_2	0.1497
ENSG00000117000	RLF	control	hour_3	0.2305
ENSG00000117000	RLF	control	hour_4	0.251933
ENSG00000117000	RLF	control	hour_5	0.2733
ENSG00000117399	CDC20	control	hour_0	0.0326333
ENSG00000117399	CDC20	control	hour_1	0.0291
ENSG00000117399	CDC20	control	hour_2	0.0426
ENSG00000117399	CDC20	control	hour_3	0.0550667
ENSG00000117399	CDC20	control	hour_4	0.0560667
ENSG00000117399	CDC20	control	hour_5	0.067
ENSG00000198198	SZT2	control	hour_0	0.0314
ENSG00000198198	SZT2	control	hour_1	0.0303
ENSG00000198198	SZT2	control	hour_2	0.0535667
ENSG00000198198	SZT2	control	hour_3	0.0992667
ENSG00000198198	SZT2	control	hour_4	0.168367
ENSG00000198198	SZT2	control	hour_5	0.202067
ENSG00000162368	CMPK1	control	hour_0	0.0324667
ENSG00000162368	CMPK1	control	hour_1	0.0205
ENSG00000162368	CMPK1	control	hour_2	0.0576333
ENSG00000162368	CMPK1	control	hour_3	0.068
ENSG00000162368	CMPK1	control	hour_4	0.101567
ENSG00000162368	CMPK1	control	hour_5	0.104367
ENSG00000173660	UQCRH	control	hour_0	0.0416333
ENSG00000173660	UQCRH	control	hour_1	0.0439333
ENSG00000173660	UQCRH	control	hour_2	0.0660667
ENSG00000173660	UQCRH	control	hour_3	0.0738667
ENSG00000173660	UQCRH	control	hour_4	0.076
ENSG00000173660	UQCRH	control	hour_5	0.0764
ENSG00000117481	NSUN4	control	hour_0	0.0706667
ENSG00000117481	NSUN4	control	hour_1	0.0649667
ENSG00000117481	NSUN4	control	hour_2	0.155033
ENSG00000117481	NSUN4	control	hour_3	0.2014
ENSG00000117481	NSUN4	control	hour_4	0.266333
ENSG00000117481	NSUN4	control	hour_5	0.285767
ENSG00000117480	FAAH	control	hour_0	0.0196
ENSG00000117480	FAAH	control	hour_1	0.0159667
ENSG00000117480	FAAH	control	hour_2	0.0613667
ENSG00000117480	FAAH	control	hour_3	0.1225
ENSG00000117480	FAAH	control	hour_4	0.139167
ENSG00000117480	FAAH	control	hour_5	0.0627333
ENSG00000123080	CDKN2C	control	hour_0	0.0357
ENSG00000123080	CDKN2C	control	hour_1	0.0887667
ENSG00000123080	CDKN2C	control	hour_2	0.125433
ENSG00000123080	CDKN2C	control	hour_3	0.167233
ENSG00000123080	CDKN2C	control	hour_4	0.1131
ENSG00000123080	CDKN2C	control	hour_5	0.1537
ENSG00000123091	RNF11	control	hour_0	0.0345
ENSG00000123091	RNF11	control	hour_1	0.0328333
ENSG00000123091	RNF11	control	hour_2	0.0673667
ENSG00000123091	RNF11	control	hour_3	0.0832333
ENSG00000123091	RNF11	control	hour_4	0.0777
ENSG00000123091	RNF11	control	hour_5	0.0991667
ENSG00000117408	IPO13	control	hour_0	0.0281333
ENSG00000117408	IPO13	control	hour_1	0.0266
ENSG00000117408	IPO13	control	hour_2	0.0604
ENSG00000117408	IPO13	control	hour_3	0.102667
ENSG00000117408	IPO13	control	hour_4	0.1066
ENSG00000117408	IPO13	control	hour_5	0.1006
ENSG00000065978	YBX1	control	hour_0	0.0251
ENSG00000065978	YBX1	control	hour_1	0.0203333
ENSG00000065978	YBX1	control	hour_2	0.0317
ENSG00000065978	YBX1	control	hour_3	0.0415333
ENSG00000065978	YBX1	control	hour_4	0.0467667
ENSG00000065978	YBX1	control	hour_5	0.0533333
ENSG00000164008	C1orf50	control	hour_0	0.0459333
ENSG00000164008	C1orf50	control	hour_1	0.0532
ENSG00000164008	C1orf50	control	hour_2	0.164267
ENSG00000164008	C1orf50	control	hour_3	0.165933
ENSG00000164008	C1orf50	control	hour_4	0.2444
ENSG00000164008	C1orf50	control	hour_5	0.247967
ENSG00000283580	AC098484.3	control	hour_0	0.0386333
ENSG00000283580	AC098484.3	control	hour_1	0.0219667
ENSG00000283580	AC098484.3	control	hour_2	0.0979667
ENSG00000283580	AC098484.3	control	hour_3	0.1029
ENSG00000283580	AC098484.3	control	hour_4	0.191667
ENSG00000283580	AC098484.3	control	hour_5	0.1691
ENSG00000164010	ERMAP	control	hour_0	0.0582
ENSG00000164010	ERMAP	control	hour_1	0.0372
ENSG00000164010	ERMAP	control	hour_2	0.0938
ENSG00000164010	ERMAP	control	hour_3	0.136133
ENSG00000164010	ERMAP	control	hour_4	0.144
ENSG00000164010	ERMAP	control	hour_5	0.218367
ENSG00000132768	DPH2	control	hour_0	0.0352667
ENSG00000132768	DPH2	control	hour_1	0.0383333
ENSG00000132768	DPH2	control	hour_2	0.0628333
ENSG00000132768	DPH2	control	hour_3	0.103633
ENSG00000132768	DPH2	control	hour_4	0.135533
ENSG00000132768	DPH2	control	hour_5	0.127267
ENSG00000117410	ATP6V0B	control	hour_0	0.0366
ENSG00000117410	ATP6V0B	control	hour_1	0.0385
ENSG00000117410	ATP6V0B	control	hour_2	0.0853667
ENSG00000117410	ATP6V0B	control	hour_3	0.1116
ENSG00000117410	ATP6V0B	control	hour_4	0.105867
ENSG00000117410	ATP6V0B	control	hour_5	0.131167
ENSG00000117411	B4GALT2	control	hour_0	0.0347333
ENSG00000117411	B4GALT2	control	hour_1	0.0238667
ENSG00000117411	B4GALT2	control	hour_2	0.0398333
ENSG00000117411	B4GALT2	control	hour_3	0.0709667
ENSG00000117411	B4GALT2	control	hour_4	0.0988
ENSG00000117411	B4GALT2	control	hour_5	0.111133
ENSG00000159214	CCDC24	control	hour_0	0.039
ENSG00000159214	CCDC24	control	hour_1	0.0478667
ENSG00000159214	CCDC24	control	hour_2	0.0776333
ENSG00000159214	CCDC24	control	hour_3	0.109033
ENSG00000159214	CCDC24	control	hour_4	0.147767
ENSG00000159214	CCDC24	control	hour_5	0.154433
ENSG00000174574	AKIRIN1	control	hour_0	0.0559333
ENSG00000174574	AKIRIN1	control	hour_1	0.0524333
ENSG00000174574	AKIRIN1	control	hour_2	0.0954333
ENSG00000174574	AKIRIN1	control	hour_3	0.1472
ENSG00000174574	AKIRIN1	control	hour_4	0.1789
ENSG00000174574	AKIRIN1	control	hour_5	0.2074
ENSG00000168653	NDUFS5	control	hour_0	0.0263333
ENSG00000168653	NDUFS5	control	hour_1	0.0227
ENSG00000168653	NDUFS5	control	hour_2	0.0435
ENSG00000168653	NDUFS5	control	hour_3	0.0591333
ENSG00000168653	NDUFS5	control	hour_4	0.0667333
ENSG00000168653	NDUFS5	control	hour_5	0.0770333
ENSG00000127603	MACF1	control	hour_0	0.0347
ENSG00000127603	MACF1	control	hour_1	0.0325
ENSG00000127603	MACF1	control	hour_2	0.0596333
ENSG00000127603	MACF1	control	hour_3	0.0992667
ENSG00000127603	MACF1	control	hour_4	0.126567
ENSG00000127603	MACF1	control	hour_5	0.125167
ENSG00000173846	PLK3	control	hour_0	0.0906667
ENSG00000173846	PLK3	control	hour_1	0.1253
ENSG00000173846	PLK3	control	hour_2	0.1407
ENSG00000173846	PLK3	control	hour_3	0.2089
ENSG00000173846	PLK3	control	hour_4	0.268167
ENSG00000173846	PLK3	control	hour_5	0.3057
ENSG00000222009	BTBD19	control	hour_0	0.1131
ENSG00000222009	BTBD19	control	hour_1	0.1518
ENSG00000222009	BTBD19	control	hour_2	0.198167
ENSG00000222009	BTBD19	control	hour_3	0.224033
ENSG00000222009	BTBD19	control	hour_4	0.202633
ENSG00000222009	BTBD19	control	hour_5	0.2308
ENSG00000178028	DMAP1	control	hour_0	0.0444333
ENSG00000178028	DMAP1	control	hour_1	0.0489
ENSG00000178028	DMAP1	control	hour_2	0.0985667
ENSG00000178028	DMAP1	control	hour_3	0.164133
ENSG00000178028	DMAP1	control	hour_4	0.146267
ENSG00000178028	DMAP1	control	hour_5	0.188367
ENSG00000187147	RNF220	control	hour_0	0.0503667
ENSG00000187147	RNF220	control	hour_1	0.0563333
ENSG00000187147	RNF220	control	hour_2	0.1013
ENSG00000187147	RNF220	control	hour_3	0.1137
ENSG00000187147	RNF220	control	hour_4	0.170433
ENSG00000187147	RNF220	control	hour_5	0.178467
ENSG00000142949	PTPRF	control	hour_0	0.0265667
ENSG00000142949	PTPRF	control	hour_1	0.0211
ENSG00000142949	PTPRF	control	hour_2	0.0318
ENSG00000142949	PTPRF	control	hour_3	0.0436333
ENSG00000142949	PTPRF	control	hour_4	0.0486
ENSG00000142949	PTPRF	control	hour_5	0.0557333
ENSG00000284989	AL451062.3	control	hour_0	0.0480333
ENSG00000284989	AL451062.3	control	hour_1	0.0342333
ENSG00000284989	AL451062.3	control	hour_2	0.0904
ENSG00000284989	AL451062.3	control	hour_3	0.1088
ENSG00000284989	AL451062.3	control	hour_4	0.1566
ENSG00000284989	AL451062.3	control	hour_5	0.183167
ENSG00000066135	KDM4A	control	hour_0	0.0423
ENSG00000066135	KDM4A	control	hour_1	0.0367667
ENSG00000066135	KDM4A	control	hour_2	0.0937
ENSG00000066135	KDM4A	control	hour_3	0.116633
ENSG00000066135	KDM4A	control	hour_4	0.164367
ENSG00000066135	KDM4A	control	hour_5	0.1928
ENSG00000126091	ST3GAL3	control	hour_0	0.0389667
ENSG00000126091	ST3GAL3	control	hour_1	0.0529333
ENSG00000126091	ST3GAL3	control	hour_2	0.0992333
ENSG00000126091	ST3GAL3	control	hour_3	0.1991
ENSG00000126091	ST3GAL3	control	hour_4	0.376
ENSG00000126091	ST3GAL3	control	hour_5	0.386767
ENSG00000126088	UROD	control	hour_0	0.0247
ENSG00000126088	UROD	control	hour_1	0.032
ENSG00000126088	UROD	control	hour_2	0.0678333
ENSG00000126088	UROD	control	hour_3	0.0756333
ENSG00000126088	UROD	control	hour_4	0.0744667
ENSG00000126088	UROD	control	hour_5	0.0902
ENSG00000132773	TOE1	control	hour_0	0.0433
ENSG00000132773	TOE1	control	hour_1	0.0498667
ENSG00000132773	TOE1	control	hour_2	0.0728333
ENSG00000132773	TOE1	control	hour_3	0.146433
ENSG00000132773	TOE1	control	hour_4	0.183033
ENSG00000132773	TOE1	control	hour_5	0.210633
ENSG00000132763	MMACHC	control	hour_0	0.0217333
ENSG00000132763	MMACHC	control	hour_1	0.0273
ENSG00000132763	MMACHC	control	hour_2	0.0468333
ENSG00000132763	MMACHC	control	hour_3	0.0676333
ENSG00000132763	MMACHC	control	hour_4	0.0945333
ENSG00000132763	MMACHC	control	hour_5	0.143567
ENSG00000117448	AKR1A1	control	hour_0	0.0314
ENSG00000117448	AKR1A1	control	hour_1	0.0348333
ENSG00000117448	AKR1A1	control	hour_2	0.0750667
ENSG00000117448	AKR1A1	control	hour_3	0.099
ENSG00000117448	AKR1A1	control	hour_4	0.1449
ENSG00000117448	AKR1A1	control	hour_5	0.145167
ENSG00000117472	TSPAN1	control	hour_0	0.0251
ENSG00000117472	TSPAN1	control	hour_1	0.0161
ENSG00000117472	TSPAN1	control	hour_2	0.036
ENSG00000117472	TSPAN1	control	hour_3	0.0426333
ENSG00000117472	TSPAN1	control	hour_4	0.0462
ENSG00000117472	TSPAN1	control	hour_5	0.0778667
ENSG00000085999	RAD54L	control	hour_0	0.0428333
ENSG00000085999	RAD54L	control	hour_1	0.0433667
ENSG00000085999	RAD54L	control	hour_2	0.0803667
ENSG00000085999	RAD54L	control	hour_3	0.124167
ENSG00000085999	RAD54L	control	hour_4	0.1318
ENSG00000085999	RAD54L	control	hour_5	0.180567
ENSG00000117859	OSBPL9	control	hour_0	0.0337333
ENSG00000117859	OSBPL9	control	hour_1	0.0289333
ENSG00000117859	OSBPL9	control	hour_2	0.0579333
ENSG00000117859	OSBPL9	control	hour_3	0.102133
ENSG00000117859	OSBPL9	control	hour_4	0.101767
ENSG00000117859	OSBPL9	control	hour_5	0.110067
ENSG00000134748	PRPF38A	control	hour_0	0.0590667
ENSG00000134748	PRPF38A	control	hour_1	0.0512333
ENSG00000134748	PRPF38A	control	hour_2	0.131167
ENSG00000134748	PRPF38A	control	hour_3	0.1632
ENSG00000134748	PRPF38A	control	hour_4	0.154733
ENSG00000134748	PRPF38A	control	hour_5	0.178867
ENSG00000134717	BTF3L4	control	hour_0	0.0510333
ENSG00000134717	BTF3L4	control	hour_1	0.0331667
ENSG00000134717	BTF3L4	control	hour_2	0.0686333
ENSG00000134717	BTF3L4	control	hour_3	0.120133
ENSG00000134717	BTF3L4	control	hour_4	0.141533
ENSG00000134717	BTF3L4	control	hour_5	0.186133
ENSG00000157077	ZFYVE9	control	hour_0	0.0311667
ENSG00000157077	ZFYVE9	control	hour_1	0.0286333
ENSG00000157077	ZFYVE9	control	hour_2	0.0723333
ENSG00000157077	ZFYVE9	control	hour_3	0.0932333
ENSG00000157077	ZFYVE9	control	hour_4	0.1948
ENSG00000157077	ZFYVE9	control	hour_5	0.1735
ENSG00000157184	CPT2	control	hour_0	0.0320333
ENSG00000157184	CPT2	control	hour_1	0.0353333
ENSG00000157184	CPT2	control	hour_2	0.06
ENSG00000157184	CPT2	control	hour_3	0.0795333
ENSG00000157184	CPT2	control	hour_4	0.148733
ENSG00000157184	CPT2	control	hour_5	0.2056
ENSG00000162378	ZYG11B	control	hour_0	0.0324
ENSG00000162378	ZYG11B	control	hour_1	0.0183
ENSG00000162378	ZYG11B	control	hour_2	0.0392
ENSG00000162378	ZYG11B	control	hour_3	0.0624
ENSG00000162378	ZYG11B	control	hour_4	0.126833
ENSG00000162378	ZYG11B	control	hour_5	0.166867
ENSG00000116171	SCP2	control	hour_0	0.0215667
ENSG00000116171	SCP2	control	hour_1	0.0162333
ENSG00000116171	SCP2	control	hour_2	0.0351333
ENSG00000116171	SCP2	control	hour_3	0.0494333
ENSG00000116171	SCP2	control	hour_4	0.0668333
ENSG00000116171	SCP2	control	hour_5	0.0940667
ENSG00000132780	NASP	control	hour_0	0.0587
ENSG00000132780	NASP	control	hour_1	0.0594333
ENSG00000132780	NASP	control	hour_2	0.0989667
ENSG00000132780	NASP	control	hour_3	0.1282
ENSG00000132780	NASP	control	hour_4	0.127367
ENSG00000132780	NASP	control	hour_5	0.1383
ENSG00000159596	TMEM69	control	hour_0	0.0315333
ENSG00000159596	TMEM69	control	hour_1	0.0373333
ENSG00000159596	TMEM69	control	hour_2	0.0694333
ENSG00000159596	TMEM69	control	hour_3	0.100033
ENSG00000159596	TMEM69	control	hour_4	0.112867
ENSG00000159596	TMEM69	control	hour_5	0.1243
ENSG00000086015	MAST2	control	hour_0	0.0303333
ENSG00000086015	MAST2	control	hour_1	0.0295
ENSG00000086015	MAST2	control	hour_2	0.0391
ENSG00000086015	MAST2	control	hour_3	0.0649
ENSG00000086015	MAST2	control	hour_4	0.079
ENSG00000086015	MAST2	control	hour_5	0.0982667
ENSG00000142945	KIF2C	control	hour_0	0.0326667
ENSG00000142945	KIF2C	control	hour_1	0.0322
ENSG00000142945	KIF2C	control	hour_2	0.0453
ENSG00000142945	KIF2C	control	hour_3	0.0576667
ENSG00000142945	KIF2C	control	hour_4	0.0815667
ENSG00000142945	KIF2C	control	hour_5	0.105167
ENSG00000142937	RPS8	control	hour_0	0.0244667
ENSG00000142937	RPS8	control	hour_1	0.0222333
ENSG00000142937	RPS8	control	hour_2	0.0312667
ENSG00000142937	RPS8	control	hour_3	0.0393333
ENSG00000142937	RPS8	control	hour_4	0.0482667
ENSG00000142937	RPS8	control	hour_5	0.0599333
ENSG00000162390	ACOT11	control	hour_0	0.0556333
ENSG00000162390	ACOT11	control	hour_1	0.0525
ENSG00000162390	ACOT11	control	hour_2	0.104067
ENSG00000162390	ACOT11	control	hour_3	0.1269
ENSG00000162390	ACOT11	control	hour_4	0.135667
ENSG00000162390	ACOT11	control	hour_5	0.204467
ENSG00000088035	ALG6	control	hour_0	0.0103
ENSG00000088035	ALG6	control	hour_1	0.0227333
ENSG00000088035	ALG6	control	hour_2	0.02775
ENSG00000088035	ALG6	control	hour_3	0.04485
ENSG00000088035	ALG6	control	hour_4	0.12965
ENSG00000088035	ALG6	control	hour_5	0.1161
ENSG00000162607	USP1	control	hour_0	0.0387
ENSG00000162607	USP1	control	hour_1	0.0403333
ENSG00000162607	USP1	control	hour_2	0.0873667
ENSG00000162607	USP1	control	hour_3	0.1279
ENSG00000162607	USP1	control	hour_4	0.136767
ENSG00000162607	USP1	control	hour_5	0.164667
ENSG00000162433	AK4	control	hour_0	0.0272333
ENSG00000162433	AK4	control	hour_1	0.0171667
ENSG00000162433	AK4	control	hour_2	0.0401667
ENSG00000162433	AK4	control	hour_3	0.0612333
ENSG00000162433	AK4	control	hour_4	0.0824667
ENSG00000162433	AK4	control	hour_5	0.0930667
ENSG00000158966	CACHD1	control	hour_0	0.0365667
ENSG00000158966	CACHD1	control	hour_1	0.0239
ENSG00000158966	CACHD1	control	hour_2	0.0927667
ENSG00000158966	CACHD1	control	hour_3	0.121667
ENSG00000158966	CACHD1	control	hour_4	0.164033
ENSG00000158966	CACHD1	control	hour_5	0.194433
ENSG00000162437	RAVER2	control	hour_0	0.0259333
ENSG00000162437	RAVER2	control	hour_1	0.0193333
ENSG00000162437	RAVER2	control	hour_2	0.0470667
ENSG00000162437	RAVER2	control	hour_3	0.0713667
ENSG00000162437	RAVER2	control	hour_4	0.1016
ENSG00000162437	RAVER2	control	hour_5	0.1057
ENSG00000213625	LEPROT	control	hour_0	0.0290667
ENSG00000213625	LEPROT	control	hour_1	0.0340667
ENSG00000213625	LEPROT	control	hour_2	0.0586667
ENSG00000213625	LEPROT	control	hour_3	0.089
ENSG00000213625	LEPROT	control	hour_4	0.1015
ENSG00000213625	LEPROT	control	hour_5	0.140033
ENSG00000116678	LEPR	control	hour_0	0.0133
ENSG00000116678	LEPR	control	hour_1	NA
ENSG00000116678	LEPR	control	hour_2	NA
ENSG00000116678	LEPR	control	hour_3	NA
ENSG00000116678	LEPR	control	hour_4	NA
ENSG00000116678	LEPR	control	hour_5	NA
ENSG00000116717	GADD45A	control	hour_0	0.108567
ENSG00000116717	GADD45A	control	hour_1	0.0912
ENSG00000116717	GADD45A	control	hour_2	0.197767
ENSG00000116717	GADD45A	control	hour_3	0.206867
ENSG00000116717	GADD45A	control	hour_4	0.287
ENSG00000116717	GADD45A	control	hour_5	0.3452
ENSG00000271723	MROH7-TTC4	control	hour_0	0.0464667
ENSG00000271723	MROH7-TTC4	control	hour_1	0.0254667
ENSG00000271723	MROH7-TTC4	control	hour_2	0.0677333
ENSG00000271723	MROH7-TTC4	control	hour_3	0.0923667
ENSG00000271723	MROH7-TTC4	control	hour_4	0.216233
ENSG00000271723	MROH7-TTC4	control	hour_5	0.2152
ENSG00000243725	TTC4	control	hour_0	0.0472333
ENSG00000243725	TTC4	control	hour_1	0.0351667
ENSG00000243725	TTC4	control	hour_2	0.0846
ENSG00000243725	TTC4	control	hour_3	0.107167
ENSG00000243725	TTC4	control	hour_4	0.226867
ENSG00000243725	TTC4	control	hour_5	0.230033
ENSG00000116221	MRPL37	control	hour_0	0.0210667
ENSG00000116221	MRPL37	control	hour_1	0.0179
ENSG00000116221	MRPL37	control	hour_2	0.0393333
ENSG00000116221	MRPL37	control	hour_3	0.0434333
ENSG00000116221	MRPL37	control	hour_4	0.0500667
ENSG00000116221	MRPL37	control	hour_5	0.0640333
ENSG00000116212	LRRC42	control	hour_0	0.0335333
ENSG00000116212	LRRC42	control	hour_1	0.0304667
ENSG00000116212	LRRC42	control	hour_2	0.0586
ENSG00000116212	LRRC42	control	hour_3	0.0861333
ENSG00000116212	LRRC42	control	hour_4	0.0984
ENSG00000116212	LRRC42	control	hour_5	0.1158
ENSG00000116205	TCEANC2	control	hour_0	0.0326333
ENSG00000116205	TCEANC2	control	hour_1	0.0405
ENSG00000116205	TCEANC2	control	hour_2	0.122967
ENSG00000116205	TCEANC2	control	hour_3	0.184767
ENSG00000116205	TCEANC2	control	hour_4	0.2378
ENSG00000116205	TCEANC2	control	hour_5	0.210833
ENSG00000134709	HOOK1	control	hour_0	0.0347333
ENSG00000134709	HOOK1	control	hour_1	0.0306
ENSG00000134709	HOOK1	control	hour_2	0.0628
ENSG00000134709	HOOK1	control	hour_3	0.0970333
ENSG00000134709	HOOK1	control	hour_4	0.116433
ENSG00000134709	HOOK1	control	hour_5	0.0999333
ENSG00000125703	ATG4C	control	hour_0	0.00903333
ENSG00000125703	ATG4C	control	hour_1	0.00473333
ENSG00000125703	ATG4C	control	hour_2	0.0213
ENSG00000125703	ATG4C	control	hour_3	0.0706
ENSG00000125703	ATG4C	control	hour_4	0.0982667
ENSG00000125703	ATG4C	control	hour_5	0.1096
ENSG00000198160	MIER1	control	hour_0	0.0615667
ENSG00000198160	MIER1	control	hour_1	0.0578667
ENSG00000198160	MIER1	control	hour_2	0.160633
ENSG00000198160	MIER1	control	hour_3	0.214367
ENSG00000198160	MIER1	control	hour_4	0.2295
ENSG00000198160	MIER1	control	hour_5	0.286033
ENSG00000254685	FPGT	control	hour_0	0.0323
ENSG00000254685	FPGT	control	hour_1	0.0075
ENSG00000254685	FPGT	control	hour_2	0.0101
ENSG00000254685	FPGT	control	hour_3	0.03285
ENSG00000254685	FPGT	control	hour_4	NA
ENSG00000254685	FPGT	control	hour_5	0.1404
ENSG00000079739	PGM1	control	hour_0	0.0198
ENSG00000079739	PGM1	control	hour_1	0.0129667
ENSG00000079739	PGM1	control	hour_2	0.0326667
ENSG00000079739	PGM1	control	hour_3	0.0468
ENSG00000079739	PGM1	control	hour_4	0.0674333
ENSG00000079739	PGM1	control	hour_5	0.0658333
ENSG00000185483	ROR1	control	hour_0	0.0468667
ENSG00000185483	ROR1	control	hour_1	0.0368333
ENSG00000185483	ROR1	control	hour_2	0.0475
ENSG00000185483	ROR1	control	hour_3	0.0562667
ENSG00000185483	ROR1	control	hour_4	0.1672
ENSG00000185483	ROR1	control	hour_5	0.2028
ENSG00000162623	TYW3	control	hour_0	0.0319667
ENSG00000162623	TYW3	control	hour_1	0.0327333
ENSG00000162623	TYW3	control	hour_2	0.0697667
ENSG00000162623	TYW3	control	hour_3	0.0899667
ENSG00000162623	TYW3	control	hour_4	0.1405
ENSG00000162623	TYW3	control	hour_5	0.183233
ENSG00000057468	MSH4	control	hour_0	0.04
ENSG00000057468	MSH4	control	hour_1	0.037
ENSG00000057468	MSH4	control	hour_2	0.1487
ENSG00000057468	MSH4	control	hour_3	0.165833
ENSG00000057468	MSH4	control	hour_4	0.2562
ENSG00000057468	MSH4	control	hour_5	0.1718
ENSG00000117054	ACADM	control	hour_0	0.0271667
ENSG00000117054	ACADM	control	hour_1	0.0112
ENSG00000117054	ACADM	control	hour_2	0.0393
ENSG00000117054	ACADM	control	hour_3	0.0675
ENSG00000117054	ACADM	control	hour_4	0.104733
ENSG00000117054	ACADM	control	hour_5	0.1249
ENSG00000137955	RABGGTB	control	hour_0	0.107033
ENSG00000137955	RABGGTB	control	hour_1	0.120567
ENSG00000137955	RABGGTB	control	hour_2	0.207033
ENSG00000137955	RABGGTB	control	hour_3	0.272133
ENSG00000137955	RABGGTB	control	hour_4	0.333633
ENSG00000137955	RABGGTB	control	hour_5	0.4043
ENSG00000180488	MIGA1	control	hour_0	0.0339667
ENSG00000180488	MIGA1	control	hour_1	0.0252333
ENSG00000180488	MIGA1	control	hour_2	0.0786
ENSG00000180488	MIGA1	control	hour_3	0.134633
ENSG00000180488	MIGA1	control	hour_4	0.175
ENSG00000180488	MIGA1	control	hour_5	0.170233
ENSG00000162616	DNAJB4	control	hour_0	0.0493
ENSG00000162616	DNAJB4	control	hour_1	0.047
ENSG00000162616	DNAJB4	control	hour_2	0.0813667
ENSG00000162616	DNAJB4	control	hour_3	0.1407
ENSG00000162616	DNAJB4	control	hour_4	0.1803
ENSG00000162616	DNAJB4	control	hour_5	0.167833
ENSG00000116754	SRSF11	control	hour_0	0.0505667
ENSG00000116754	SRSF11	control	hour_1	0.0512333
ENSG00000116754	SRSF11	control	hour_2	0.0976
ENSG00000116754	SRSF11	control	hour_3	0.151467
ENSG00000116754	SRSF11	control	hour_4	0.1492
ENSG00000116754	SRSF11	control	hour_5	0.163667
ENSG00000197568	HHLA3	control	hour_0	0.147467
ENSG00000197568	HHLA3	control	hour_1	0.1723
ENSG00000197568	HHLA3	control	hour_2	0.259733
ENSG00000197568	HHLA3	control	hour_3	0.193533
ENSG00000197568	HHLA3	control	hour_4	0.2994
ENSG00000197568	HHLA3	control	hour_5	0.233867
ENSG00000116761	CTH	control	hour_0	0.0326
ENSG00000116761	CTH	control	hour_1	0.0685
ENSG00000116761	CTH	control	hour_2	0.0793333
ENSG00000116761	CTH	control	hour_3	0.126233
ENSG00000116761	CTH	control	hour_4	0.1247
ENSG00000116761	CTH	control	hour_5	0.152833
ENSG00000117133	RPF1	control	hour_0	0.0312333
ENSG00000117133	RPF1	control	hour_1	0.0198
ENSG00000117133	RPF1	control	hour_2	0.0452333
ENSG00000117133	RPF1	control	hour_3	0.0665333
ENSG00000117133	RPF1	control	hour_4	0.0945667
ENSG00000117133	RPF1	control	hour_5	0.1087
ENSG00000142875	PRKACB	control	hour_0	0.0240333
ENSG00000142875	PRKACB	control	hour_1	0.0184333
ENSG00000142875	PRKACB	control	hour_2	0.035
ENSG00000142875	PRKACB	control	hour_3	0.0775333
ENSG00000142875	PRKACB	control	hour_4	0.1042
ENSG00000142875	PRKACB	control	hour_5	0.116833
ENSG00000143013	LMO4	control	hour_0	0.0628
ENSG00000143013	LMO4	control	hour_1	0.0674667
ENSG00000143013	LMO4	control	hour_2	0.205433
ENSG00000143013	LMO4	control	hour_3	0.182167
ENSG00000143013	LMO4	control	hour_4	0.179233
ENSG00000143013	LMO4	control	hour_5	0.205333
ENSG00000162599	NFIA	control	hour_0	0.0379667
ENSG00000162599	NFIA	control	hour_1	0.0267
ENSG00000162599	NFIA	control	hour_2	0.0628
ENSG00000162599	NFIA	control	hour_3	0.103
ENSG00000162599	NFIA	control	hour_4	0.163167
ENSG00000162599	NFIA	control	hour_5	0.1787
ENSG00000132849	PATJ	control	hour_0	0.0344
ENSG00000132849	PATJ	control	hour_1	0.0284667
ENSG00000132849	PATJ	control	hour_2	0.0591667
ENSG00000132849	PATJ	control	hour_3	0.0928667
ENSG00000132849	PATJ	control	hour_4	0.132233
ENSG00000132849	PATJ	control	hour_5	0.149367
ENSG00000097033	SH3GLB1	control	hour_0	0.0271667
ENSG00000097033	SH3GLB1	control	hour_1	0.0214
ENSG00000097033	SH3GLB1	control	hour_2	0.059
ENSG00000097033	SH3GLB1	control	hour_3	0.0884
ENSG00000097033	SH3GLB1	control	hour_4	0.106067
ENSG00000097033	SH3GLB1	control	hour_5	0.0981
ENSG00000153936	HS2ST1	control	hour_0	0.0325667
ENSG00000153936	HS2ST1	control	hour_1	0.0249333
ENSG00000153936	HS2ST1	control	hour_2	0.0591667
ENSG00000153936	HS2ST1	control	hour_3	0.1187
ENSG00000153936	HS2ST1	control	hour_4	0.1185
ENSG00000153936	HS2ST1	control	hour_5	0.0974
ENSG00000267561	AC093155.3	control	hour_0	0.0347333
ENSG00000267561	AC093155.3	control	hour_1	0.0347333
ENSG00000267561	AC093155.3	control	hour_2	0.0567
ENSG00000267561	AC093155.3	control	hour_3	0.139967
ENSG00000267561	AC093155.3	control	hour_4	0.107
ENSG00000267561	AC093155.3	control	hour_5	0.110267
ENSG00000065243	PKN2	control	hour_0	0.0259333
ENSG00000065243	PKN2	control	hour_1	0.0232667
ENSG00000065243	PKN2	control	hour_2	0.0460667
ENSG00000065243	PKN2	control	hour_3	0.0829333
ENSG00000065243	PKN2	control	hour_4	0.0902
ENSG00000065243	PKN2	control	hour_5	0.108367
ENSG00000097046	CDC7	control	hour_0	0.0478667
ENSG00000097046	CDC7	control	hour_1	0.0345
ENSG00000097046	CDC7	control	hour_2	0.0640333
ENSG00000097046	CDC7	control	hour_3	0.1199
ENSG00000097046	CDC7	control	hour_4	0.142033
ENSG00000097046	CDC7	control	hour_5	0.192167
ENSG00000172031	EPHX4	control	hour_0	0.0253667
ENSG00000172031	EPHX4	control	hour_1	0.04595
ENSG00000172031	EPHX4	control	hour_2	0.0343333
ENSG00000172031	EPHX4	control	hour_3	0.0651
ENSG00000172031	EPHX4	control	hour_4	0.111767
ENSG00000172031	EPHX4	control	hour_5	0.125733
ENSG00000189195	BTBD8	control	hour_0	0.0221
ENSG00000189195	BTBD8	control	hour_1	0.04015
ENSG00000189195	BTBD8	control	hour_2	0.0584
ENSG00000189195	BTBD8	control	hour_3	0.0802
ENSG00000189195	BTBD8	control	hour_4	0.1512
ENSG00000189195	BTBD8	control	hour_5	NA
ENSG00000171492	LRRC8D	control	hour_0	0.0311667
ENSG00000171492	LRRC8D	control	hour_1	0.0205333
ENSG00000171492	LRRC8D	control	hour_2	0.0375333
ENSG00000171492	LRRC8D	control	hour_3	0.0686333
ENSG00000171492	LRRC8D	control	hour_4	0.1412
ENSG00000171492	LRRC8D	control	hour_5	0.1596
ENSG00000162664	ZNF326	control	hour_0	0.0512667
ENSG00000162664	ZNF326	control	hour_1	0.0456667
ENSG00000162664	ZNF326	control	hour_2	0.0982667
ENSG00000162664	ZNF326	control	hour_3	0.1276
ENSG00000162664	ZNF326	control	hour_4	0.171467
ENSG00000162664	ZNF326	control	hour_5	0.1867
ENSG00000197147	LRRC8B	control	hour_0	0.0372333
ENSG00000197147	LRRC8B	control	hour_1	0.0315
ENSG00000197147	LRRC8B	control	hour_2	0.0622333
ENSG00000197147	LRRC8B	control	hour_3	0.132367
ENSG00000197147	LRRC8B	control	hour_4	0.208833
ENSG00000197147	LRRC8B	control	hour_5	0.245433
ENSG00000171488	LRRC8C	control	hour_0	0.0457667
ENSG00000171488	LRRC8C	control	hour_1	0.0281667
ENSG00000171488	LRRC8C	control	hour_2	0.0714667
ENSG00000171488	LRRC8C	control	hour_3	0.1494
ENSG00000171488	LRRC8C	control	hour_4	0.1937
ENSG00000171488	LRRC8C	control	hour_5	0.190033
ENSG00000142871	CYR61	control	hour_0	0.0475667
ENSG00000142871	CYR61	control	hour_1	0.0447333
ENSG00000142871	CYR61	control	hour_2	0.1323
ENSG00000142871	CYR61	control	hour_3	0.247233
ENSG00000142871	CYR61	control	hour_4	0.331767
ENSG00000142871	CYR61	control	hour_5	0.420833
ENSG00000137942	FNBP1L	control	hour_0	0.0350333
ENSG00000137942	FNBP1L	control	hour_1	0.0273667
ENSG00000137942	FNBP1L	control	hour_2	0.111833
ENSG00000137942	FNBP1L	control	hour_3	0.167233
ENSG00000137942	FNBP1L	control	hour_4	0.155233
ENSG00000137942	FNBP1L	control	hour_5	0.154167
ENSG00000117528	ABCD3	control	hour_0	0.0311
ENSG00000117528	ABCD3	control	hour_1	0.0276333
ENSG00000117528	ABCD3	control	hour_2	0.0642667
ENSG00000117528	ABCD3	control	hour_3	0.0912333
ENSG00000117528	ABCD3	control	hour_4	0.0942333
ENSG00000117528	ABCD3	control	hour_5	0.0984667
ENSG00000143036	SLC44A3	control	hour_0	0.0558667
ENSG00000143036	SLC44A3	control	hour_1	0.0382333
ENSG00000143036	SLC44A3	control	hour_2	0.0485333
ENSG00000143036	SLC44A3	control	hour_3	0.0847333
ENSG00000143036	SLC44A3	control	hour_4	0.0954667
ENSG00000143036	SLC44A3	control	hour_5	0.0862667
ENSG00000122481	RWDD3	control	hour_0	0.0308
ENSG00000122481	RWDD3	control	hour_1	0.05925
ENSG00000122481	RWDD3	control	hour_2	0.0196
ENSG00000122481	RWDD3	control	hour_3	NA
ENSG00000122481	RWDD3	control	hour_4	NA
ENSG00000122481	RWDD3	control	hour_5	0.20165
ENSG00000228502	EEF1A1P11	control	hour_0	0.2061
ENSG00000228502	EEF1A1P11	control	hour_1	0.2119
ENSG00000228502	EEF1A1P11	control	hour_2	0.20545
ENSG00000228502	EEF1A1P11	control	hour_3	0.4437
ENSG00000228502	EEF1A1P11	control	hour_4	0.40305
ENSG00000228502	EEF1A1P11	control	hour_5	0.5818
ENSG00000152078	TMEM56	control	hour_0	0.0288
ENSG00000152078	TMEM56	control	hour_1	0.027
ENSG00000152078	TMEM56	control	hour_2	0.0445
ENSG00000152078	TMEM56	control	hour_3	0.0794333
ENSG00000152078	TMEM56	control	hour_4	0.093
ENSG00000152078	TMEM56	control	hour_5	0.105833
ENSG00000271092	TMEM56-RWDD3	control	hour_0	0.0376
ENSG00000271092	TMEM56-RWDD3	control	hour_1	0.0245
ENSG00000271092	TMEM56-RWDD3	control	hour_2	0.0338
ENSG00000271092	TMEM56-RWDD3	control	hour_3	0.0882
ENSG00000271092	TMEM56-RWDD3	control	hour_4	0.171367
ENSG00000271092	TMEM56-RWDD3	control	hour_5	0.145233
ENSG00000162627	SNX7	control	hour_0	0.0134333
ENSG00000162627	SNX7	control	hour_1	0.0148333
ENSG00000162627	SNX7	control	hour_2	0.0320667
ENSG00000162627	SNX7	control	hour_3	0.0476333
ENSG00000162627	SNX7	control	hour_4	0.0404
ENSG00000162627	SNX7	control	hour_5	0.0487
ENSG00000117569	PTBP2	control	hour_0	0.0853333
ENSG00000117569	PTBP2	control	hour_1	0.0792
ENSG00000117569	PTBP2	control	hour_2	0.2048
ENSG00000117569	PTBP2	control	hour_3	0.2902
ENSG00000117569	PTBP2	control	hour_4	0.2898
ENSG00000117569	PTBP2	control	hour_5	0.320933
ENSG00000143033	MTF2	control	hour_0	0.0760667
ENSG00000143033	MTF2	control	hour_1	0.0842
ENSG00000143033	MTF2	control	hour_2	0.17
ENSG00000143033	MTF2	control	hour_3	0.2453
ENSG00000143033	MTF2	control	hour_4	0.289
ENSG00000143033	MTF2	control	hour_5	0.308567
ENSG00000122483	CCDC18	control	hour_0	0.0297
ENSG00000122483	CCDC18	control	hour_1	0.0275
ENSG00000122483	CCDC18	control	hour_2	0.0596333
ENSG00000122483	CCDC18	control	hour_3	0.0854
ENSG00000122483	CCDC18	control	hour_4	0.1326
ENSG00000122483	CCDC18	control	hour_5	0.1249
ENSG00000117505	DR1	control	hour_0	0.0384
ENSG00000117505	DR1	control	hour_1	0.0377667
ENSG00000117505	DR1	control	hour_2	0.0928
ENSG00000117505	DR1	control	hour_3	0.113633
ENSG00000117505	DR1	control	hour_4	0.134233
ENSG00000117505	DR1	control	hour_5	0.144833
ENSG00000162688	AGL	control	hour_0	0.0281
ENSG00000162688	AGL	control	hour_1	0.0259667
ENSG00000162688	AGL	control	hour_2	0.0458667
ENSG00000162688	AGL	control	hour_3	0.0686333
ENSG00000162688	AGL	control	hour_4	0.0929333
ENSG00000162688	AGL	control	hour_5	0.0901667
ENSG00000117620	SLC35A3	control	hour_0	0.0356667
ENSG00000117620	SLC35A3	control	hour_1	0.0372
ENSG00000117620	SLC35A3	control	hour_2	0.115233
ENSG00000117620	SLC35A3	control	hour_3	0.156667
ENSG00000117620	SLC35A3	control	hour_4	0.161233
ENSG00000117620	SLC35A3	control	hour_5	0.1842
ENSG00000137996	RTCA	control	hour_0	0.0301667
ENSG00000137996	RTCA	control	hour_1	0.0235
ENSG00000137996	RTCA	control	hour_2	0.0656667
ENSG00000137996	RTCA	control	hour_3	0.0581667
ENSG00000137996	RTCA	control	hour_4	0.0726
ENSG00000137996	RTCA	control	hour_5	0.107733
ENSG00000122484	RPAP2	control	hour_0	0.0370333
ENSG00000122484	RPAP2	control	hour_1	0.0354
ENSG00000122484	RPAP2	control	hour_2	0.0744667
ENSG00000122484	RPAP2	control	hour_3	0.126167
ENSG00000122484	RPAP2	control	hour_4	0.186533
ENSG00000122484	RPAP2	control	hour_5	0.1738
ENSG00000122406	RPL5	control	hour_0	0.0246
ENSG00000122406	RPL5	control	hour_1	0.0215667
ENSG00000122406	RPL5	control	hour_2	0.0336667
ENSG00000122406	RPL5	control	hour_3	0.0444333
ENSG00000122406	RPL5	control	hour_4	0.0535667
ENSG00000122406	RPL5	control	hour_5	0.0644333
ENSG00000283761	AC118553.2	control	hour_0	0.0530333
ENSG00000283761	AC118553.2	control	hour_1	0.0365
ENSG00000283761	AC118553.2	control	hour_2	0.1109
ENSG00000283761	AC118553.2	control	hour_3	0.132067
ENSG00000283761	AC118553.2	control	hour_4	0.171267
ENSG00000283761	AC118553.2	control	hour_5	0.211567
ENSG00000156875	MFSD14A	control	hour_0	0.0478
ENSG00000156875	MFSD14A	control	hour_1	0.0381
ENSG00000156875	MFSD14A	control	hour_2	0.108967
ENSG00000156875	MFSD14A	control	hour_3	0.149033
ENSG00000156875	MFSD14A	control	hour_4	0.188933
ENSG00000156875	MFSD14A	control	hour_5	0.232767
ENSG00000122435	TRMT13	control	hour_0	0.0300333
ENSG00000122435	TRMT13	control	hour_1	0.0417
ENSG00000122435	TRMT13	control	hour_2	0.0756667
ENSG00000122435	TRMT13	control	hour_3	0.131033
ENSG00000122435	TRMT13	control	hour_4	0.167033
ENSG00000122435	TRMT13	control	hour_5	0.175067
ENSG00000185946	RNPC3	control	hour_0	0.0744667
ENSG00000185946	RNPC3	control	hour_1	0.1048
ENSG00000185946	RNPC3	control	hour_2	0.2013
ENSG00000185946	RNPC3	control	hour_3	0.271833
ENSG00000185946	RNPC3	control	hour_4	0.3131
ENSG00000185946	RNPC3	control	hour_5	0.371167
ENSG00000198890	PRMT6	control	hour_0	0.0371333
ENSG00000198890	PRMT6	control	hour_1	0.0407
ENSG00000198890	PRMT6	control	hour_2	0.0972
ENSG00000198890	PRMT6	control	hour_3	0.137233
ENSG00000198890	PRMT6	control	hour_4	0.188567
ENSG00000198890	PRMT6	control	hour_5	0.2763
ENSG00000162695	SLC30A7	control	hour_0	0.0252
ENSG00000162695	SLC30A7	control	hour_1	0.0226667
ENSG00000162695	SLC30A7	control	hour_2	0.0641333
ENSG00000162695	SLC30A7	control	hour_3	0.1042
ENSG00000162695	SLC30A7	control	hour_4	0.144
ENSG00000162695	SLC30A7	control	hour_5	0.127567
ENSG00000079335	CDC14A	control	hour_0	0.0556333
ENSG00000079335	CDC14A	control	hour_1	0.0599333
ENSG00000079335	CDC14A	control	hour_2	0.12
ENSG00000079335	CDC14A	control	hour_3	0.214667
ENSG00000079335	CDC14A	control	hour_4	0.209033
ENSG00000079335	CDC14A	control	hour_5	0.207967
ENSG00000162636	FAM102B	control	hour_0	0.0293333
ENSG00000162636	FAM102B	control	hour_1	0.0375
ENSG00000162636	FAM102B	control	hour_2	0.0484333
ENSG00000162636	FAM102B	control	hour_3	0.0943333
ENSG00000162636	FAM102B	control	hour_4	0.118267
ENSG00000162636	FAM102B	control	hour_5	0.1271
ENSG00000134186	PRPF38B	control	hour_0	0.114667
ENSG00000134186	PRPF38B	control	hour_1	0.127767
ENSG00000134186	PRPF38B	control	hour_2	0.2161
ENSG00000134186	PRPF38B	control	hour_3	0.252067
ENSG00000134186	PRPF38B	control	hour_4	0.2695
ENSG00000134186	PRPF38B	control	hour_5	0.317567
ENSG00000215717	TMEM167B	control	hour_0	0.0424333
ENSG00000215717	TMEM167B	control	hour_1	0.0401333
ENSG00000215717	TMEM167B	control	hour_2	0.0806333
ENSG00000215717	TMEM167B	control	hour_3	0.138233
ENSG00000215717	TMEM167B	control	hour_4	0.176467
ENSG00000215717	TMEM167B	control	hour_5	0.195
ENSG00000278249	SCARNA2	control	hour_0	0.0262333
ENSG00000278249	SCARNA2	control	hour_1	0.0223333
ENSG00000278249	SCARNA2	control	hour_2	0.0358
ENSG00000278249	SCARNA2	control	hour_3	0.0419333
ENSG00000278249	SCARNA2	control	hour_4	0.0498667
ENSG00000278249	SCARNA2	control	hour_5	0.0510333
ENSG00000270066	AL356488.2	control	hour_0	0.0262333
ENSG00000270066	AL356488.2	control	hour_1	0.0224
ENSG00000270066	AL356488.2	control	hour_2	0.0362
ENSG00000270066	AL356488.2	control	hour_3	0.0421667
ENSG00000270066	AL356488.2	control	hour_4	0.0505333
ENSG00000270066	AL356488.2	control	hour_5	0.0512333
ENSG00000116266	STXBP3	control	hour_0	0.0424667
ENSG00000116266	STXBP3	control	hour_1	0.0309667
ENSG00000116266	STXBP3	control	hour_2	0.0827667
ENSG00000116266	STXBP3	control	hour_3	0.0932667
ENSG00000116266	STXBP3	control	hour_4	0.1485
ENSG00000116266	STXBP3	control	hour_5	0.1642
ENSG00000121957	GPSM2	control	hour_0	0.0301333
ENSG00000121957	GPSM2	control	hour_1	0.0257333
ENSG00000121957	GPSM2	control	hour_2	0.0516333
ENSG00000121957	GPSM2	control	hour_3	0.0829667
ENSG00000121957	GPSM2	control	hour_4	0.0910333
ENSG00000121957	GPSM2	control	hour_5	0.106633
ENSG00000031698	SARS	control	hour_0	0.0296667
ENSG00000031698	SARS	control	hour_1	0.0247333
ENSG00000031698	SARS	control	hour_2	0.0649
ENSG00000031698	SARS	control	hour_3	0.0883
ENSG00000031698	SARS	control	hour_4	0.0837333
ENSG00000031698	SARS	control	hour_5	0.0805333
ENSG00000143126	CELSR2	control	hour_0	0.0685
ENSG00000143126	CELSR2	control	hour_1	0.0598
ENSG00000143126	CELSR2	control	hour_2	0.1259
ENSG00000143126	CELSR2	control	hour_3	0.1979
ENSG00000143126	CELSR2	control	hour_4	0.192767
ENSG00000143126	CELSR2	control	hour_5	0.2068
ENSG00000162650	ATXN7L2	control	hour_0	0.0775
ENSG00000162650	ATXN7L2	control	hour_1	0.0855667
ENSG00000162650	ATXN7L2	control	hour_2	0.0873667
ENSG00000162650	ATXN7L2	control	hour_3	0.1545
ENSG00000162650	ATXN7L2	control	hour_4	0.240467
ENSG00000162650	ATXN7L2	control	hour_5	0.2613
ENSG00000174151	CYB561D1	control	hour_0	0.0528667
ENSG00000174151	CYB561D1	control	hour_1	0.0601667
ENSG00000174151	CYB561D1	control	hour_2	0.1267
ENSG00000174151	CYB561D1	control	hour_3	0.180267
ENSG00000174151	CYB561D1	control	hour_4	0.280633
ENSG00000174151	CYB561D1	control	hour_5	0.2955
ENSG00000065135	GNAI3	control	hour_0	0.0522333
ENSG00000065135	GNAI3	control	hour_1	0.0447333
ENSG00000065135	GNAI3	control	hour_2	0.125133
ENSG00000065135	GNAI3	control	hour_3	0.129567
ENSG00000065135	GNAI3	control	hour_4	0.125133
ENSG00000065135	GNAI3	control	hour_5	0.128267
ENSG00000116337	AMPD2	control	hour_0	0.0504667
ENSG00000116337	AMPD2	control	hour_1	0.0543667
ENSG00000116337	AMPD2	control	hour_2	0.104867
ENSG00000116337	AMPD2	control	hour_3	0.1274
ENSG00000116337	AMPD2	control	hour_4	0.117267
ENSG00000116337	AMPD2	control	hour_5	0.1411
ENSG00000143093	STRIP1	control	hour_0	0.0563
ENSG00000143093	STRIP1	control	hour_1	0.0561667
ENSG00000143093	STRIP1	control	hour_2	0.117567
ENSG00000143093	STRIP1	control	hour_3	0.213867
ENSG00000143093	STRIP1	control	hour_4	0.224167
ENSG00000143093	STRIP1	control	hour_5	0.204933
ENSG00000258634	AL160006.1	control	hour_0	0.0785667
ENSG00000258634	AL160006.1	control	hour_1	0.0712
ENSG00000258634	AL160006.1	control	hour_2	0.1616
ENSG00000258634	AL160006.1	control	hour_3	0.267
ENSG00000258634	AL160006.1	control	hour_4	0.3032
ENSG00000258634	AL160006.1	control	hour_5	0.281933
ENSG00000273373	AL355488.1	control	hour_0	0.1693
ENSG00000273373	AL355488.1	control	hour_1	NA
ENSG00000273373	AL355488.1	control	hour_2	0.356933
ENSG00000273373	AL355488.1	control	hour_3	0.3826
ENSG00000273373	AL355488.1	control	hour_4	0.493967
ENSG00000273373	AL355488.1	control	hour_5	0.4761
ENSG00000168765	GSTM4	control	hour_0	0.023
ENSG00000168765	GSTM4	control	hour_1	0.0190667
ENSG00000168765	GSTM4	control	hour_2	0.0477333
ENSG00000168765	GSTM4	control	hour_3	0.0641
ENSG00000168765	GSTM4	control	hour_4	0.0841667
ENSG00000168765	GSTM4	control	hour_5	0.0999
ENSG00000213366	GSTM2	control	hour_0	0.04545
ENSG00000213366	GSTM2	control	hour_1	0
ENSG00000213366	GSTM2	control	hour_2	0.2226
ENSG00000213366	GSTM2	control	hour_3	0.3117
ENSG00000213366	GSTM2	control	hour_4	0.255
ENSG00000213366	GSTM2	control	hour_5	0.294567
ENSG00000134255	CEPT1	control	hour_0	0.0353667
ENSG00000134255	CEPT1	control	hour_1	0.0221333
ENSG00000134255	CEPT1	control	hour_2	0.0956333
ENSG00000134255	CEPT1	control	hour_3	0.169967
ENSG00000134255	CEPT1	control	hour_4	0.1829
ENSG00000134255	CEPT1	control	hour_5	0.247133
ENSG00000162775	RBM15	control	hour_0	0.0858667
ENSG00000162775	RBM15	control	hour_1	0.0861
ENSG00000162775	RBM15	control	hour_2	0.156067
ENSG00000162775	RBM15	control	hour_3	0.194733
ENSG00000162775	RBM15	control	hour_4	0.1992
ENSG00000162775	RBM15	control	hour_5	0.217433
ENSG00000224699	LAMTOR5-AS1	control	hour_0	0.10895
ENSG00000224699	LAMTOR5-AS1	control	hour_1	0.1254
ENSG00000224699	LAMTOR5-AS1	control	hour_2	0.26235
ENSG00000224699	LAMTOR5-AS1	control	hour_3	0.300733
ENSG00000224699	LAMTOR5-AS1	control	hour_4	0.283533
ENSG00000224699	LAMTOR5-AS1	control	hour_5	0.397033
ENSG00000184371	CSF1	control	hour_0	0.0762333
ENSG00000184371	CSF1	control	hour_1	0.064
ENSG00000184371	CSF1	control	hour_2	0.1204
ENSG00000184371	CSF1	control	hour_3	0.212367
ENSG00000184371	CSF1	control	hour_4	0.299
ENSG00000184371	CSF1	control	hour_5	0.2791
ENSG00000168710	AHCYL1	control	hour_0	0.0246
ENSG00000168710	AHCYL1	control	hour_1	0.0193667
ENSG00000168710	AHCYL1	control	hour_2	0.0447
ENSG00000168710	AHCYL1	control	hour_3	0.0652
ENSG00000168710	AHCYL1	control	hour_4	0.0718667
ENSG00000168710	AHCYL1	control	hour_5	0.0794333
[truncated: 155,046 more rows]
