# Supplementary material for: Interphase chromosome conformation is specified by distinct folding programmes inherited through mitotic chromosomes or the cytoplasm
Source: Nat Cell Biol. 2025 Dec 22;28(1):82–97. doi: 10.1038/s41556-025-01828-1 (PMC12807859; doi:10.1038/s41556-025-01828-1)
Supplement: Supplementary file 18 — Statistical source data. [file 41556_2025_1828_MOESM18_ESM.xlsx]

## Sheet: Fig 5d, Ext 7b bookmarked CREs 
Figure 5b: Fraction of bins/features overlapping indicated bookmarked CRE
total promoter + enhancer	all 50kb bins	50kb bins EV1 > 0	all MCD	G1+Cyto MCD	G1 MCD
0	0.777535	0.537363	0.040855	0.028	0.059649
1	0.053597	0.004885	0.029454	0.0104	0.05614
2025-05-02	0.131524	0.103848	0.375772	0.22	0.59883
>5	0.037345	0.353904	0.553919	0.7416	0.28538
Extended Data Figure 7b: Fraction of bins/features overlapping indicated bookmarked CRE
enhancers	all 50kb bins	50kb bins EV1 > 0	all MCD	G1+Cyto MCD	G1 MCD
0	0.777535	0.537363	0.040855	0.028	0.059649
1	0.058825	0.004027	0.109739	0.076	0.155556
2025-05-02	0.0839	0.115818	0.3962	0.3616	0.431579
0 enhancer, >=1 promoter	0.016495	0.208218	0.303563	0.444	0.116959
>5	0.063245	0.134574	0.149644	0.0904	0.236257
promoters	all 50kb bins	50kb bins EV1 > 0	all MCD	G1+Cyto MCD	G1 MCD
0	0.777535	0.537363	0.040855	0.028	0.059649
1	0.036827	0.002163	0.114489	0.0832	0.14386
2025-05-02	0.094001	0.083153	0.549644	0.5272	0.573099
0 promoter, >=1 enhancer	0.006588	0.217801	0.142993	0.2336	0.036257
>5	0.085049	0.15952	0.152019	0.128	0.187135

## Sheet: Ext 7c G1 CREs at MCDs
Extended Data Figure 7c: Fraction of bins/features overlapping indicated G1-specific CRE
enhancers	all 50kb bins	50kb bins EV1 > 0	all MCD	G1+Cyto MCD	G1 MCD
0	0.960648	0.912671	0.630879	0.5472	0.753216
1	0.020105	0.000858	0.192399	0.2032	0.14269
2025-05-02	0.005018	0.04441	0.106888	0.1528	0.051462
0 enhancer, >=1 promoter	0.01418	0.030651	0.063183	0.0704	0.052632
>5	4.9e-05	0.01141	0.006651	0.0264	0
promoters	all 50kb bins	50kb bins EV1 > 0	all MCD	G1+Cyto MCD	G1 MCD
0	0.960648	0.912671	0.630879	0.5472	0.753216
1	0.014294	0.000447	0.07601	0.0736	0.064327
2025-05-02	0.00225	0.030912	0.024703	0.0456	0.008187
0 promoter, >=1 enhancer	0.022808	0.051234	0.268409	0.3328	0.174269
>5	0	0.004736	0	0.0008	0
total promoter + enhancer	all 50kb bins	50kb bins EV1 > 0	all MCD	G1+Cyto MCD	G1 MCD
0	0.960648	0.912671	0.630879	0.5472	0.753216
1	0.0304	0.001231	0.217577	0.224	0.174269
2025-05-02	0.008887	0.066299	0.144893	0.1976	0.072515
>5	6.5e-05	0.0198	0.006651	0.0312	0
